# Supplementary material for: Prediction of heterosis in the recent rapeseed (Brassica napus) polyploid by pairing parental nucleotide sequences
Source: PLoS Genet. 2021 Nov 4;17(11):e1009879. doi: 10.1371/journal.pgen.1009879 (PMC8608326; doi:10.1371/journal.pgen.1009879)
Supplement: S1 Table — (XLSX) [file pgen.1009879.s008.xlsx]

## Sheet: S1_Table
S1 Table. Information of the sixty parental lines involved in the study
CMS-Number	Cross	Restorer-Number	Cross
Ogu-CMS1	（Wen11×G142）A×G142//G142	Ogu-R1	[R009C×Quanneng628]-8
Ogu-CMS2	（Wen11×G142）A×（Hm143×Youyan9）//B	Ogu-R2	[R009C×Quanneng628]-1
Ogu-CMS3	（Wen11×G142）A×（Hm6-2×You85）//B	Ogu-R3	R009×（9603×Ningyou10）
Ogu-CMS4	（Wen11×G142）A×（Hm6-2×Aoyou502）//B	Ogu-R4	R009×I10-33
Ogu-CMS5	（Wen11×G142）A×Im12-20//B	Ogu-R5	R2000
Ogu-CMS6	（Wen11×G142）A×V29//B	Ogu-R6	R009
Ogu-CMS7	（Wen11×G142）A×P7089//B	Ogu-R7	CLR650
Ogu-CMS8	（Wen11×G142）A×（605×Jia3）//B	Ogu-R8	R009×D619
Ogu-CMS9	（Wen11×G142）A×（Huashuang3×Jian6）//B	Ogu-R9	R009×Zheshuang72
Ogu-CMS10	（Wen11×G142）A×（9603×Ningyou10）//B	Ogu-R10	Hunanhui-1
Ogu-CMS11	（Wen11×G142）A×2106//B
Ogu-CMS12	（Wen11×G142）A×C935//B
Ogu-CMS13	（Wen11×G142）A×86P14//B
Ogu-CMS14	（Wen11×G142）A×（758×9303）//B
Ogu-CMS15	（Wen11×G142）A×L31Zhang//B
Ogu-CMS16	（Wen11×G142）A×(Hm6×H290)F4//B
Ogu-CMS17	（Wen11×G142）A×Zhongshuang2Wenmin//B
Ogu-CMS18	（Wen11×Y622）A×YouH1023//B
Ogu-CMS19	（Wen11×Y622）A×(Hm6-2×Aoyou502)//B
Ogu-CMS20	（Wen11×Y622）A×(Im15-5-15×Hm6-2)//B
Ogu-CMS21	（Wen11×Y622）A×(Zhongshuang72×Q8)//B
Ogu-CMS22	（Wen11×Y622）A×(Jian6×Zm25)//B
Ogu-CMS23	（Wen11×Y622）A×(J20×S108)//B
Ogu-CMS24	（Wen11×Y622）A×P7089//B
Ogu-CMS25	（Wen11×Y622）A×2106//B
Ogu-CMS26	（Wen11×Y622）A×C935//B
Ogu-CMS27	（Wen11×Y622）A×86P14//B
Ogu-CMS28	（Wen11×Y622）A×09K201-13//B
Ogu-CMS29	（Wen11×Y622）A×(Hm6×DH1708)F4//B
Ogu-CMS30	（Wen11×Y622）A×Za13-3//B
Ogu-CMS31	（Wen11×G142）A×G142//(605×Jia3)×ZTSB023
Ogu-CMS32	（Wen11×G142）A×G142//Q45×ZTSB023
Ogu-CMS33	（Wen11×G142）A×（Hm22×(Jian6×Hu12)F6）//(605×Jia3)×ZTSB023
Ogu-CMS34	（Wen11×G142）A×（Hm22×(Jian6×Hu12)F6）//Q45×ZTSB023
Ogu-CMS35	（Wen11×G142）A×（Hm22×(Jian6×Hu12)F6）//YouH1023×ZTWB003
Ogu-CMS36	（Wen11×G142）A×（Hm22×(Jian6×Hu12)F6）//(Zhongshuang72×Q8)×ZTWB007
Ogu-CMS37	（Wen11×G142）A×（Hm22×(Jian6×Hu12)F6）//L31Zhang×ZTWGP034
Ogu-CMS38	（Wen11×G142）A×（Hm22×(Jian6×Hu12)F6）//072118（Jiangsuchanggui）×ZTWB058
Ogu-CMS39	（Wen11×G142）A×（Hm6-2×You85）//Q45×ZTSB023
Ogu-CMS40	（Wen11×G142）A×（Hm6-2×You85）//YouH1023×ZTSB031
Ogu-CMS41	（Wen11×G142）A×（Hm6-2×You85）//(Huashuang3×Jian6)×ZTSB003
Ogu-CMS42	（Wen11×G142）A×（Hm6-2×You85）//Y622
Ogu-CMS43	（Wen11×G142）A×G142//YouH1023×ZTWB003
Ogu-CMS44	（Wen11×G142）A×G142//(Zhongshuang72×Q8)×ZTWB007
Ogu-CMS45	（Wen11×G142）A×G142//(Zhongshuang72×Q8)×ZTWB049
Ogu-CMS46	（Wen11×G142）A×G142//(Hm143×youyan9)×ZTWB074
Ogu-CMS47	（Wen11×G142）A×G142//L31Zhang×ZTWGP034
Ogu-CMS48	ZTWA001×U58-2/Gaoyou158
Ogu-CMS49	ZTWA001×U58-2Kaihao/Chaoyou
Ogu-CMS50	ZTWA001×U58-2Kaijiaotechang/Deyou5
