# Supplementary material for: Prediction of heterosis in the recent rapeseed (Brassica napus) polyploid by pairing parental nucleotide sequences
Source: PLoS Genet. 2021 Nov 4;17(11):e1009879. doi: 10.1371/journal.pgen.1009879 (PMC8608326; doi:10.1371/journal.pgen.1009879)
Supplement: S2 Table — (XLSX) [file pgen.1009879.s009.xlsx]

## Sheet: S2_Table
S2 Table. Phenotypic values for all agronomic traits in the three environments
Environment	Line_number	CK	PH	NPB	NSB	NBP	NSP	NSS	TSW	GY		CX: Changxing
CX	1	1	153.3	14	1	15	341	22	3.1	23.21		GS: Gan-Su
CX	1	2	150.7	15	1	16	318	21	3.1	20.25		HZ: Hu- Zhou
CX	1	3	156.1	13	1	14	360	23	3.15	21.73
CX	2	1	143.3	8	3	11	211	26	3.92	17.27
CX	2	2	153.3	10	4	14	283	22	3.95	24.33
CX	2	3	150.3	10	1	11	316	15	4	27.96
CX	3	1	152.3	11	5	16	298	23	2.94	20.03
CX	3	2	170.8	9	5	14	546	18	4.02	39.39
CX	3	3	161.55	10	2	15	263	24	3.38	20.94
CX	4	1	150	8	1	9	194	29	3.14	17.96
CX	4	2	148.7	9	4	13	363	22	3.94	31.85
CX	5	1	166	14	6	20	297	20	3.13	17.57
CX	5	2	160	10	0	10	407	24	3.44	33.23
CX	5	3	173	9	2	11	356	22	3.45	27.26
CX	6	1	150	11	12	23	311	14	4.12	17.31
CX	6	2	147.7	12	17	29	417	18	4.11	30.3
CX	7	1	151.3	13	10	23	327	11	5.53	19.68
CX	7	2	147.7	8	9	17	628	10	4.83	32.84
CX	7	3	145.7	8	11	19	477.5	10.5	5.18	26.26
CX	8	1	144.5	10	4	14	220	22	4.42	21.63
CX	8	2	143.3	6	2	8	303	14	5.37	24.15
CX	8	3	144.3	8	3	11	261	18	4.895	22.89
CX	9	1	176.7	16	12	28	309	22	2.94	18.44
CX	9	2	166.3	10	4	14	439	25	3.26	35.04
CX	9	3	156	10	1	11	373	18	3.41	22.75
CX	10	1	171.3	10	3	13	449	18	2.79	19.44
CX	10	2	167.7	10	5	15	677	24	3.24	52.44
CX	11	1	161.7	10	8	18	475	15	3.11	22.63
CX	11	2	161.7	10	11	21	429	18	3.88	29.56
CX	11	3	156.3	10	5	15	583	16	3.73	30.25
CX	12	1	168	11	12	23	273	23	3.66	22.79
CX	12	2	167	12	15	27	542	16	4.52	42.59
CX	12	3	169	9	9	18	275	18	4.33	19.61
CX	13	1	175.7	16	16	32	425	20	3.13	25.17
CX	13	2	157.7	12	13	25	515	23	3.85	45.81
CX	13	3	161.3	11	12	23	487	21	3.88	39.13
CX	15	1	173.7	14	15	29	350	20	3.89	24
CX	15	2	170.2	9	13	22	432	21	3.87	34.84
CX	15	3	177.2	11.5	14	25.5	444	13	3.97	26.07
CX	16	1	187.7	15	17	32	401	15	4.3	25.41
CX	16	2	174.7	11	8	19	427	16	4.76	31.7
CX	16	3	181.2	8	13	21	384	15	5.35	31.46
CX	17	1	185	13	31	44	817	13	3.2	37.8
CX	17	2	172	13	21	34	606	22	3.3	43
CX	17	3	158.3	13	4	17	616	18	3.12	34.18
CX	18	1	152.7	14	14	28	640	14	2.89	27.69
CX	18	2	144.5	13	21	34	590	19	2.85	31.64
CX	18	3	141.7	11	5	16	281	18	2.93	14.53
CX	19	1	186.3	12	20	32	510	16	3.71	30.09
CX	19	2	180.5	11	17	28	776	15	3.21	39.18
CX	19	3	192.1	12	16	28	547	14	3.44	25.51
CX	21	1	172	13	14	27	496	17	3.01	24.87
CX	21	2	162.3	13	16	29	656	19	3.21	39.69
CX	21	3	153	12	12	24	502	21	2.84	30.27
CX	22	1	149.3	12	12	24	456	21	2.97	28.05
CX	22	2	145.3	11	11	22	531	17	3.6	32.39
CX	22	3	153.3	10	6	16	514	16	3.11	25.54
CX	23	1	147.3	12	13	25	283	16	3.85	17.06
CX	23	2	130	11	13	24	531	17	3.42	29.72
CX	23	3	141.7	10	21	31	935	13	3.68	50.11
CX	24	1	173.8	9	15	24	371	15	4.81	26.68
CX	24	2	165.3	11	18	29	463	16	4.56	35.32
CX	24	3	182	11	3	14	237	20	4.53	21.14
CX	25	1	177.3	11	8	19	274	18	3.82	18.9
CX	25	2	170.3	13	15	28	529	20	3.28	35.6
CX	26	1	163.3	14	14	28	695	14	2.57	32.34
CX	26	2	161	14	7	21	406	24	3.39	32.58
CX	26	3	162.15	14	10.5	24.5	550.5	21	2.89	32.46
CX	27	1	164	12	14	26	354	22	2.93	23.26
CX	28	1	170	14	18	32	268	19	3.1	16.02
CX	28	2	163.7	10	21	31	551	17	3.11	29.85
CX	29	1	172	11	16	27	646	18	2.39	33.58
CX	29	2	172	15	21	36	746	20	2.79	33.58
CX	30	1	160.7	11	12	23	412	18	3.64	27.3
CX	30	2	155	12	18	30	393	19	3.46	26.27
CX	30	3	168.3	8	13	21	431	20	3.55	28.21
CX	31	1	152	10	5	15	396.5	23	3.62	29.385
CX	31	2	153.7	11	6	17	436	18	3.39	30.09
CX	31	3	172.7	12	9	21	357	22	3.59	28.68
CX	32	1	168.3	11	20	31	470	13	3.35	26.04
CX	32	2	168	14	14	28	357	19	4.23	28.94
CX	33	1	167.3	8	8	16	327	17	3.85	29.695
CX	33	2	162	10	5	15	281	23	5.54	30.12
CX	33	3	156	15	5	20	373	22	3.5	29.27
CX	34	1	154.7	10	8	18	731	9	4.61	35.74
CX	34	2	155	5	6	11	730	15	3.79	36
CX	35	1	149.3	8	5	13	434	19	3.2	28.24
CX	35	2	150	7	2	9	284	20	3.91	22.55
CX	36	1	162.7	8	5	13	239	15	4.76	17.01
CX	36	2	163	8	7	15	184	19	4.31	15.73
CX	37	1	162.3	7	11	18	157	23	2.98	10.93
CX	37	2	157.7	9	12	21	424	17	3.71	27.95
CX	38	1	155.3	10	8	18	365	22	3.23	26.23
CX	38	2	148.3	10	9	19	275	15	5.75	23.54
CX	39	1	160.3	10	9	19	412	15	5.12	31.72
CX	39	2	164	12	11	23	338	17	4.26	25.01
CX	39	3	167.7	12	12	24	384	14	4.55	25.1
CX	40	1	151.7	10	0	10	222	20	4.52	19.84
CX	40	2	167	10	2	12	173	17	5.33	15.97
CX	40	3	157.3	12	4	16	428	9	5.33	26.92
CX	41	1	177.3	8	15	23	407	26	2.56	27.33
CX	41	2	NA	16	10	26	324	15	3.68	18.28
CX	41	3	167.3	9	4	13	340	23	3.28	25.61
CX	42	1	159.7	11	7	18	500	23	2.93	34.73
CX	42	2	147	9	2	11	419	23	3.36	32.72
CX	42	3	157.7	13	6	19	481	26	3.04	37.8
CX	43	1	167.7	11	9	20	241	21	4.4	21.03
CX	43	2	167.7	10	12	22	321	21	3.14	23.17
CX	44	1	174.7	11	6	17	412	19	3.31	26.51
CX	44	2	171.7	9	27	36	381	24	3.31	29.8
CX	45	1	176.7	15	18	33	482	30	3.11	41.53
CX	45	2	169	14	23	37	559	23	3.3	42.85
CX	45	3	172.85	14.5	20.5	35	520.5	24	2.94	42.19
CX	46	1	149.5	7	9	16	497	26	3.39	36.24
CX	46	2	145	4	5	9	497	19	3.14	36
CX	46	3	147.25	5.5	7	12.5	497	19	3.74	NA
CX	47	1	134.7	10	10	20	432	18	4.17	32.87
CX	47	2	145	11	19	30	436	9	4.43	17.5
CX	47	3	156	8	11	19	319	18	3.78	21.99
CX	48	1	179.7	10	8	18	157	24	4	15.96
CX	48	2	156	13	15	28	150	23	5.22	18.19
CX	48	3	176.5	15	11.5	23	153.5	22	5.29	NA
CX	49	1	178.3	8	9	17	503	18	2.86	27.7
CX	49	2	167.3	10	14	24	334	23	3.06	22.98
CX	49	3	173.7	11	8	19	336	21	3.58	25.49
CX	52	1	175.7	7	8	15	347	21	3.42	24.31
CX	52	2	166	9	9	18	173	23	3.41	11.81
CX	52	3	164	8	6	14	391	27	3.71	39.67
CX	54	1	172.7	9	4	13	214	20	3.27	14.19
CX	54	2	166.7	11	14	25	269	20	3.61	19.45
CX	55	1	167	8	16	24	665	15	3.77	37.52
CX	55	3	176.3	8	16	24	664	15	3.77	37.6
CX	56	1	184.7	13	15	28	562	16	4.12	36.57
CX	56	2	185.3	9	16	25	450	17	4.48	29.89
CX	56	3	185	10	14	24	506	13	4.24	33.23
CX	57	1	175.3	11	14	25	411	17	3.44	24.98
CX	57	2	175.3	10	10	20	308	23	3.6	25
CX	58	1	160.5	11	7	18	520	22	2.79	31.84
CX	58	2	160.5	8	8	16	284	27	3.1	19.21
CX	58	3	160.5	9.5	2	17	402	20	2.82	25.525
CX	59	1	170.7	5	11	16	313	20	3.3	20.6
CX	60	1	168	8	11	19	281	9	3.94	14.16
CX	60	2	163	9	8	17	119	17	5.32	10.53
CX	61	1	161.7	11	NA	NA	462	18	3	25.33
CX	61	2	147.7	11	13	24	205	17	3.4	12.08
CX	62	1	173.5	12	18	30	440	18	3.57	30.79
CX	62	2	165.1	8	11	19	214	22	3.89	18.52
CX	62	3	169.3	10	1	11	348	21	3.72	27.78
CX	63	1	117.7	9	8	17	339	13	4.45	15.72
CX	63	2	147.3	10	24	34	322	12	3.54	17.79
CX	63	3	132.5	9.5	20	25.5	330.5	12.5	3.995	16.78
CX	64	1	176.6	8	8	16	171	18	5.03	15.58
CX	64	2	158.7	10	25	35	329	15	4.92	26.05
CX	65	1	162.7	11	11	22	250	20	2.55	20.82
CX	65	2	158	11	11	22	423	21	2.88	23.55
CX	66	1	162.5	12	5	17	410	18	2.76	20.25
CX	66	2	163	12	5	17	406	22	2.89	26.33
CX	66	3	160	13	14	27	369	24	2.78	24.97
CX	67	1	173.7	11	13	24	433	19	3.01	26.72
CX	67	2	158.3	11	9	20	330	24	3.01	23.78
CX	67	3	166	11	3	14	382	23	2.96	25.25
CX	68	1	166.8	13	8	21	519	20	3.34	39.96
CX	68	2	157	14	18	32	210	25	4.29	22.29
CX	68	3	161.9	13.5	5	18.5	175	21	3.92	14.61
CX	69	1	154.3	8	12	20	438	28	3.02	37.96
CX	69	2	152	14	10	24	198	24	3.48	16.29
CX	69	3	153.2	11	13	24	415	22	2.59	23.63
CX	70	1	147.3	10	4	14	272	26	2.83	18.5
CX	70	2	153	12	2	14	226	25	3.71	20.98
CX	70	3	150.15	11	36	47	267	24	3.11	20.12
CX	71	1	115.7	8	3	11	507	15	3.02	23.01
CX	71	2	124.7	14	5	19	467	13	3.33	24.99
CX	71	3	120.2	11	22	33	789	14	3.58	33.41
CX	72	1	172.7	11	11	22	159	21	3.88	13.03
CX	72	2	178.3	12	16	28	157	17	3.66	9.75
CX	72	3	175.5	11.5	13.5	25	182	16	3.88	11.39
CX	73	1	162	14	9	23	382	15	2.88	16.48
CX	73	2	150.3	8	18	26	311	18	2.99	16.47
CX	74	1	167.3	13	8	21	476	25	2.59	30.43
CX	74	3	164.3	13	24	37	434	31	2.31	31.48
CX	75	1	168.7	13	13	26	298	20	3.51	21.42
CX	75	2	170.7	8	14	22	363	27	2.73	26.43
CX	76	1	187.3	14	16	30	440	20	3.17	29.19
CX	76	2	185.3	10	3	13	334	27	3.15	28.57
CX	77	1	176.3	11	8	19	544	16	2.62	24.49
CX	77	2	160.3	12	6	18	365	27	2.42	23.72
CX	78	1	163.3	10	7	17	415	29	2.33	28.56
CX	78	2	167.3	10	9	19	290	26	3.13	23.43
CX	80	1	186	8	10	18	284	23	4.31	29.5
CX	80	2	164	9	14	23	178	23	5.41	21.77
CX	81	1	150.9	9	9	18	372	14	3.12	16.91
CX	81	2	157.3	10	NA	NA	248	19	3.16	15.02
CX	81	3	163.7	11	12	23	366	17	3.19	19.48
CX	82	1	155.3	9	2	11	313	24	3.24	24.39
CX	82	2	138	9	5	14	385	19	2.88	21.46
CX	82	3	143.3	11	6	17	422	21	2.94	26.63
CX	83	1	149.3	8	2	10	169	16	4.31	11.53
CX	83	3	118	9	0	9	357	16	3.65	21.76
CX	84	1	167.3	8	12	20	282	25	4.65	33.11
CX	84	2	158	8	11	19	636	18	4.56	57.74
CX	84	3	162.65	8	12	20	280	22	4.33	26.96
CX	85	1	141	8	5	13	297	21	3.69	23.18
CX	85	2	149	10	8	18	545	19	3.31	36.56
CX	85	3	135	8	3	11	277	24	2.78	18.82
CX	86	1	137	8	7	15	284	23	3.14	21.37
CX	86	2	114	10	0	10	252	22	3.62	20.5
CX	86	3	137.3	8	4	12	268	NA	3.17	19.77
CX	87	1	130	7	10	17	480	15	3.37	24.62
CX	87	2	124.3	8	9	17	399	17	3.48	23.87
CX	87	3	127.15	9	11	20	517	14	3.26	23.72
CX	88	1	165.7	8	15	23	544	13	4.02	32.04
CX	88	2	153.7	9	16	25	438	18	4.09	33.05
CX	88	3	153.5	10	18	28	362	18	4.72	31.01
CX	89	1	175.7	11	14	25	280	17	3.23	15.6
CX	89	2	179.7	11	16	27	438	15	3.62	24.14
CX	90	1	178	13	15	28	284	15	3.14	12.01
CX	90	2	161.2	10	8	18	608	13	4.43	33.89
CX	90	3	169.7	10	3	13	442	14	3.48	21.98
CX	91	1	139	7	1	8	363	13	3.39	15.98
CX	91	2	118.7	6	2	8	353	17	3.56	21.57
CX	91	3	156.7	9	6	15	257	15	3.16	12.37
CX	92	1	181	11	8	19	196	20	4.94	19.04
CX	92	2	180	10	5	15	407	15	6.03	36.21
CX	92	3	182	9	5	14	192	20	4.07	15.76
CX	93	1	183	10	8	18	411	15	3.29	20.86
CX	93	2	NA	10	10	20	459	18	3.58	30.27
CX	93	3	168.3	11	7	18	360	22	3.14	25.28
CX	94	1	175.7	10	13	23	404	14	3.71	19.59
CX	94	3	175.2	10	14	NA	509	16	3.83	30.51
CX	95	1	184.7	12	14	26	406	15	3.51	21.59
CX	95	2	171.9	12	15	27	257	12	3.8	12.17
CX	95	3	158.7	12	16	28	243	17	3.71	15.48
CX	96	1	177	8	9	17	386	15	3.92	23.43
CX	96	2	173	8	10	18	345	16	4.35	23.52
CX	96	3	176	12	4	16	427	18	2.97	23.33
CX	97	1	165	11	17	28	462	14	2.91	18.36
CX	97	2	154	11	26	37	428	18	3.44	22.35
CX	98	1	167.7	9	5	14	724	16	2.83	NA
CX	98	2	153.3	13	8	21	561	21	2.89	37.94
CX	98	3	154	13	13	26	398	26	2.95	30.51
CX	99	1	177.7	11	21	32	468	14	2.84	18.25
CX	99	2	170.4	12	14	26	499	20	3.05	22.71
CX	99	3	162.8	7	6	13	235	19	2.84	20.51
CX	100	1	161.3	8	14	22	385	14	4.57	27.29
CX	100	2	163.3	12	17	29	260	23	3.85	23.23
CX	100	3	146.7	9	4	13	380	18	3.58	24.27
CX	101	1	177.3	13	9	22	354	24	2.91	24.98
CX	101	2	160.3	13	23	36	486	24	2.86	32.82
CX	101	3	157.7	12	12	24	315	21	2.61	16.1
CX	102	1	180.3	11	17	28	410	17	3.59	24.89
CX	102	2	166.5	12	17	29	565	15	3.01	26.34
CX	103	1	140.7	9	6	15	419	18	2.9	22.08
CX	103	2	132.3	10	16	26	390	15	4.02	23.32
CX	103	3	119.7	9	3	12	419	14	3.59	21.66
CX	104	1	183	11	7	18	515	8	3.57	24.76
CX	104	2	163	13	27	40	231	28	3.75	23.87
CX	105	1	169.3	10	10	20	131	23	2.96	8.95
CX	106	1	161	9	9	18	285	14	4.41	17.01
CX	106	2	158	11	6	17	350	23	3	23.78
CX	106	3	163.7	7	3	10	283	17	3.92	18.67
CX	107	1	148	6	1	7	299	20	2.95	17.8
CX	107	2	147	9	13	22	197	22	3.03	13.19
CX	107	3	168	8	4	12	281	23	3.4	22.09
CX	108	1	141.3	8	6	14	180	18	3.25	10.24
CX	108	2	148.3	6	5	11	322	21	2.84	19.07
CX	108	3	163	6	2	8	224	19	3.71	16.17
CX	109	1	149	10	1	11	217	20	3.97	16.92
CX	109	2	145	NA	1	NA	230	19	3.92	16.88
CX	109	3	170	11	14	25	361	20	3.42	25.48
CX	110	1	166.7	11	8	19	237	21	3.91	19.53
CX	110	2	157.5	9	5	14	297	20	3.48	21.15
CX	110	3	148.3	10	2	12	255	22	3.09	17.66
CX	111	1	148.7	11	11	22	309	15	4.21	18.89
CX	111	2	130	9	12	21	368	13	4.63	22.16
CX	111	3	146.3	11	7	18	250	21	3.01	15.62
CX	112	1	177.7	9	6	15	192	23	4.95	21.81
CX	112	2	167	10	4	14	319	17	4.65	28.63
CX	112	3	169.7	8	5	13	135	24	4.93	15.7
CX	113	1	156.7	7	5	12	183	22	5.36	21.24
CX	113	2	147.3	9	11	20	215	24	4.08	21.2
CX	113	3	163.3	9	14	23	428	17	3.65	33.42
CX	114	1	161.3	9	5	14	358	15	3.47	20.32
CX	114	2	147.3	10	1	11	333	22	4.83	35.37
CX	114	3	161.7	9	2	11	261	25	3.86	25.52
CX	115	1	161	6	1	7	447	15	4.71	34.6
CX	115	2	161.7	NA	4	NA	306	25	4.76	36.83
CX	116	1	166.7	7	7	14	363	18	4.38	28.29
CX	116	2	153.3	8	13	21	348	21	3.92	28.29
CX	116	3	160	5	10	15	355.5	19.5	4.15	28.29
CX	117	1	174	10	9	19	234	25	3.92	22.57
CX	117	2	173	9	11	20	171	24	4.03	22.57
CX	117	3	175	9.5	2	19.5	435	16	3.06	22.57
CX	118	1	161	9	4	13	509	19	3.74	36.22
CX	118	2	179.3	11	4	15	712	16	4.54	51.37
CX	119	1	151	NA	8	NA	402	26	4.54	45.35
CX	119	2	122.5	NA	8	NA	404	24	4.74	47.35
CX	120	1	193.7	9	7	16	369	22	3.56	28.48
CX	120	2	195.7	10	6	16	393	16	4.4	27.81
CX	120	3	191.7	7	5	12	424	21	3.56	32.78
CX	121	1	147.5	6	4	10	495	18	2.79	24.92
CX	122	1	142	7	1	8	507	21	3.39	31.28
CX	122	2	150	8	NA	NA	458	24	3.33	36.39
CX	122	3	156.8	9	6	15	555	18	3.45	39.47
CX	123	1	167.7	10	14	24	482	15	3.49	24.86
CX	123	2	160	10	12	22	408	21	3.08	26.16
CX	123	3	143.7	10	13	23	818	17	2.93	43.68
CX	124	1	144.5	7.5	9	16.5	318	17.5	4.97	27.74
CX	124	2	155.7	8	15	23	340	15	5.17	27.54
CX	124	3	146.7	7	3	10	295	20	4.77	27.94
CX	125	1	177	12	10	22	429	21	3.38	30.78
CX	125	2	154	11	18	29	506	16	3.76	31.28
CX	125	3	172.3	11.5	12	25.5	509	19	3.81	37.47
CX	126	1	154.7	8	11	19	291	23	4.05	26.7
CX	126	2	150	9	13	22	412	19	4.04	33.18
CX	126	3	162.3	7	10	17	352	21	4.05	29.94
CX	127	2	117	10	21	31	789	19	2.87	40.98
CX	127	3	133	9	18	27	749	15	2.97	34.07
CX	128	1	183.7	7	10	17	367	16	4.24	25
CX	128	2	NA	7	8	15	565	18	3.75	45.14
CX	128	3	176	7	9	16	466	22	4.44	35.07
CX	129	1	133	7	2	9	268	18	3.13	15.32
CX	129	2	122.3	7	4	11	263	21	2.71	14.93
CX	129	3	127.7	7	3	10	158	20	2.83	14.54
CX	130	1	127.3	11	4	15	317	18	2.54	14.78
CX	130	2	126	10	10	20	400	21	2.8	26.16
CX	130	3	151.5	10.5	7	17.5	141	26	2.95	10.66
CX	131	1	177.3	11	11	22	676	13	3	28.31
CX	131	2	177.3	11.5	13	NA	635	18	3.15	35.69
CX	131	3	160.7	12	11	23	586	21	3.07	37.4
CX	132	1	163.3	7	12	19	341	18	4.73	26.22
CX	132	3	148.3	9	10	19	323	16	4.33	26.02
CX	133	1	166.3	8	15	23	388	23	2.79	25.07
CX	133	2	155	10	19	29	559	21	3.03	35.63
CX	133	3	160.65	9	12	21	552	19	2.8	30.32
CX	134	1	143.7	10	6	16	456	10	3.53	23.14
CX	134	2	142	10	11	21	231	24	3.94	22.14
CX	134	3	114	11	8	19	435	19	2.96	24.13
CX	135	1	143	8	4	12	815	11	3.76	36.84
CX	135	2	132.7	10	18	28	468	14	3.68	23.43
CX	135	3	128	11	7	18	642	14	3.67	30.14
CX	136	1	170	11	12	23	494	18	3.8	33.62
CX	136	2	156	7	4	11	400	17	3.22	21.58
CX	137	1	167.5	9	15	24	327	24	3.27	25.31
CX	137	2	164.3	10	16	26	689	17	3.18	42.77
CX	137	3	161	9.5	15.5	25	236	17	4.2	17.21
CX	138	1	167	10	3	13	527	20	3.26	28.91
CX	138	2	158.3	13	11	24	495	23	3.35	38.07
CX	138	3	152	12	6	18	722	17	3.39	49.45
CX	139	1	151	9	3	12	294	17	4.41	21.75
CX	139	2	160	11	10	21	183	21	5.35	20.12
CX	139	3	158	10	13	23	280	22	3.69	25
CX	140	1	160.5	9	5	14	279	9	5.56	15.29
CX	140	2	144.7	9	3	12	260	20	4.85	24.99
CX	140	3	150	8	6	14	142	17	5.29	12.56
CX	141	1	171.7	10	4	14	304	16	2.97	16.14
CX	141	2	171.7	9	5	14	215	26	3.56	20.22
CX	142	1	151.7	7	1	8	383	14	2.77	16.5
CX	142	2	154.3	11	9	20	258	22	2.82	15.96
CX	142	3	142.3	5	1	6	267	20	3.34	17.66
CX	143	1	137.7	9	0	9	199	14	3.49	9.8
CX	143	2	135	11	8	19	200	18	3.64	13.08
CX	144	1	180	10	14	24	252.5	19	5.38	22.92
CX	144	2	169.7	11	3	14	177	19	5.8	19.24
CX	144	3	174.85	9	3	12	328	19	4.96	35.03
CX	145	1	154.7	10	8	18	313	15	2.85	13.81
CX	145	2	158.4	11	14	25	281	23	3.33	21.35
CX	145	3	151	10.5	1	21.5	297	19	3.09	17.58
CX	146	1	160.7	9	10	19	265	15	3.41	13.57
CX	146	2	141	12	11	23	487	12	3.44	21.02
CX	147	1	157.7	12	6	18	347	18	2.78	17.3
CX	147	2	154.9	12	NA	NA	382	16	3.29	21.16
CX	147	3	152	12	5	17	282	20	3.49	19.67
CX	148	1	161	10	15	25	268	19	3.36	18.32
CX	148	2	157.9	NA	15	NA	168	14	4.41	10.53
CX	148	3	154.7	11	15	26	166	22	4.17	15.1
CX	149	1	173	14	6	20	306	23	3.46	24.42
CX	149	2	163.7	11	9	20	145	18	3.44	8.71
CX	149	3	154.3	12	8	20	312	15	3.15	14.55
CX	150	1	168.3	12	12	24	239	24	2.94	17.09
CX	150	2	NA	9	8	17	260	24	3.87	23.76
CX	150	3	156	9	4	13	407	14	3.61	23.7
CX	151	1	147.7	10	13	23	563	10	4.01	26.04
CX	151	2	145	13	11	24	613	11	3.7	25.02
CX	151	3	142.3	9	9	18	434	19	3.47	28.85
CX	152	1	157.3	9	9	18	168	17	4.35	13.16
CX	152	2	160.3	13	14	27	168	19	4.53	13.98
CX	153	1	174	11	14	25	286	19	3.01	16.39
CX	153	2	170.3	9	11	20	299	16	3.22	15.54
CX	154	1	165	9	8	17	426	21	3.11	21
CX	154	2	165	10	6	16	365	25	3.13	28.26
CX	154	3	165	11	4	15	525	21	3.05	25.3
CX	155	1	179.7	11	11	22	453	20	3.09	27.57
CX	155	2	161.3	11	10	21	375	17	3.27	24.1
CX	155	3	169.3	10	13	23	297	23	3.29	20.63
CX	156	1	177.3	10	8	18	405	14	4.48	19.77
CX	156	2	166	11	9	20	414	9	4.05	14.53
CX	156	3	174.5	9	9	18	396	15	3.21	25
CX	157	1	172	9	4	13	237	23	3.97	21.93
CX	157	2	155.7	9	8	17	225	20	3.61	15.75
CX	158	1	187	9	10	19	371	13	4.99	23.69
CX	158	2	189	8	11	19	407	15	3.89	21.02
CX	158	3	185	8.5	10.5	19	389	17	2.85	22.36
CX	159	1	151	12	20	32	286	16	3.75	17.66
CX	159	2	152.3	11	23	34	398	9	3.78	15.58
CX	159	3	156.5	8	19	27	340	15	3.64	18.63
CX	160	1	186.7	11	10	21	251	18	4	17.38
CX	160	2	182.6	13	14	27	340	21	4.23	30.7
CX	160	3	178.5	9	17	26	352	18	4.53	29.31
CX	161	1	165.3	7	12	19	197	19	2.68	9.95
CX	161	2	166.4	8	7	15	271	20	2.63	25.02
CX	161	3	167.5	8	14	22	345	17	2.57	15.24
CX	162	1	156.3	9	5	14	313	26	2.55	20.46
CX	162	2	152.3	10	11	21	386	18	3.29	22.83
CX	162	3	153.3	11	9	20	458	18	3.04	25.2
CX	163	1	167.3	9	7	16	402	22	3.03	22.51
CX	163	2	167.3	13	4	17	391	21	2.48	24.51
CX	163	3	167.3	11	4	15	413	20	2.82	23.51
CX	164	1	150	7	5	12	475	14	3.98	29.29
CX	164	2	157.3	9	10	19	268	24	3.33	21.75
CX	164	3	166	9	5	14	314	17	4.87	25.53
CX	165	1	167	9	8	17	382	19	2.97	21.71
CX	165	2	159.5	11	7	18	383	23	2.8	24.36
CX	166	1	163.7	8	8	16	230	20	3.14	18.84
CX	166	2	165.7	8	8	16	220	29	3.58	18.84
CX	167	1	161.7	10	9	19	349	17	3.77	23.7
CX	167	2	159	10	9	19	249	19	3.31	15.12
CX	168	1	177	10	13	23	310	20	4	24.64
CX	168	2	176.4	9	13	22	295	21	3.29	20.53
CX	168	3	175.7	11	17	28	235	18	4.25	18.09
CX	169	1	168.7	NA	NA	NA	435	17	3.44	25
CX	170	1	189.3	13	10	23	270	17	4.03	18.81
CX	170	2	170	14	13	27	343	21	3.24	23.1
CX	171	1	158.3	10	10	20	443	20	3.2	22.58
CX	171	2	156.3	8	7	15	419	21	2.64	23.58
CX	171	3	160.3	9	8.5	17.5	467	12	2.83	21.58
CX	172	1	164	10	17	27	510	16	4.89	40.07
CX	172	2	162	8	11	19	304	22	3.25	17.6
CX	172	3	166	9	2	11	407	15	4.03	28.84
CX	173	1	171.7	14	14	28	246	18	3.58	15.59
CX	174	1	175.7	12	11	23	225	20	4.46	19.6
CX	174	2	160	10	11	21	447	17	3.84	31.68
CX	175	1	154	NA	27	NA	455	18	4.31	35.98
CX	176	1	190.7	10	6	16	289	13	4.58	17.18
CX	176	2	163	9	4	13	304	14	2.91	13.1
CX	176	3	176.9	9.5	2	14.5	297	14	3.78	15.14
CX	177	1	156.3	14	3	17	571	10	3.18	18.17
CX	177	2	145	14	7	21	589	10	3.18	18.97
CX	178	1	163.7	12	5	17	395	19	3.33	25.2
CX	178	2	154.9	7	6	13	394	19	3.53	26.83
CX	178	3	146	7	4	11	294	23	3.21	21.77
CX	179	1	161	7	3	10	189	19	3.37	12.13
CX	179	2	161.9	7	6	13	260	19	3.49	17.12
CX	179	3	162.7	9	6	15	331	19	3.6	22.1
CX	180	1	148.5	11	8	19	142	16	4.15	9.4
CX	180	2	146.7	13	8	21	372	15	4.57	24.78
CX	180	3	154.3	9	8	17	211	16	4.1	13.89
CX	181	1	151.7	10	8	18	298	15	4.02	17.4
CX	181	2	166.3	11	7	18	479	21	3.3	33.4
CX	181	3	160.3	11	6	17	278	17	4.4	20.09
CX	183	1	141.3	11	10	21	398	13	4.2	23.35
CX	183	2	140.7	11	7	18	441	14	3.96	24.47
CX	183	3	147	11	4	15	355	12	4.43	17.7
CX	184	1	178.7	10	8	18	219	15	4.72	15.39
CX	184	3	162.7	10	9	19	152	15	4.69	10.31
CX	185	1	145.3	12	9	21	170	22	2.83	10.39
CX	185	2	140	10	11	21	167	19	3.19	10.25
CX	185	3	166.7	8	6	14	294	19	3.15	17.94
CX	186	1	166.3	13	6	19	410	23	2.95	27.64
CX	186	2	166.3	9	4	13	274	19	3.51	18.24
CX	187	1	176.3	13	9	22	279	24	3.16	23.49
CX	187	2	178.3	9	8	17	107	26	3.77	10.63
CX	188	1	176.7	10	8	18	412	18	3.39	35.07
CX	188	2	168.7	10	18	28	406	24	3.74	31.87
CX	188	3	168.7	9	14	23	417	27	3.84	38.27
CX	189	1	171	12	15	27	NA	NA	NA	NA
CX	190	1	175.7	11	18	29	224	22	3.1	14.95
CX	190	2	162.7	10	13	23	472	20	3.39	31.52
CX	191	1	175	10	11	21	313	18	3.33	18.54
CX	191	2	176	6	10	16	309	23	3.45	18.04
CX	191	3	174	8	10.5	18.5	317	12	3.21	19.04
CX	192	1	177.7	12	9	21	405	17	3.61	25.3
CX	192	2	172.7	11	11	22	346	11	3.99	15.47
CX	192	3	167.7	9	9	18	376	21	3.8	29.19
CX	193	1	161	13	15	28	235	18	3.16	10.9
CX	193	2	165	13	9	22	531	22	3.24	37.71
CX	194	1	163.7	9	6	15	451	20	3.07	30.01
CX	194	2	NA	8	13	21	555	20	2.84	31.99
CX	194	3	167	7	0	7	346	27	3.08	28.03
CX	195	1	168	12	7	19	389	16	3.43	20.94
CX	195	2	NA	11	20	31	392	18	2.99	22.11
CX	195	3	169.3	10	11	21	295	22	3.28	21.27
CX	196	1	154.3	7	7	14	280	18	4.83	24.69
CX	196	2	149	10	14	24	288	16	5.85	25.49
CX	197	1	160.5	12	6	18	304	21	3.13	19.73
CX	197	2	160.5	12	15	27	377	19	3.1	21.89
CX	198	1	155.5	9	6	15	153	13	4.98	10.47
CX	198	2	145	9	8	17	93	19	3.83	6.9
CX	199	1	146.7	9	16	25	296	8	4.6	10.69
CX	199	2	146.7	7	15	22	334	14	4.22	19.55
CX	200	1	166.7	11	10	21	366	18	4.79	30.56
CX	200	2	161.5	10	14	24	443	16	4.45	33.47
CX	200	3	156.3	9	7	16	288	23	4.17	27.64
CX	201	1	175	10	13	23	357	27	3.48	33.65
CX	201	2	175	10	8	18	373	20	3.5	26.53
CX	202	1	181	NA	14	NA	599	19	3.69	40.91
CX	203	1	176.3	10	3	13	233	24	3.21	18.07
CX	203	2	172.3	9	5	14	300	21	3.73	25.52
CX	203	3	180.3	11	2	13	302	21	2.79	15.75
CX	204	1	172.3	11	8	19	414	21	3.82	33.08
CX	204	2	169.2	9	18	27	410	23	3.84	55.19
CX	204	3	166	7	5	12	418	21	3.86	44.14
CX	205	1	177	12	10	22	405	21	3.3	29.25
CX	205	2	172	11	11	22	406	19	3.33	26.13
CX	205	3	182	11.5	9	22	317	23	3.38	24.82
CX	206	1	132.7	6	0	6	359	18	3.52	23.32
CX	207	1	147.7	14	11	25	580	16	3.25	21.11
CX	207	2	145.7	14	10	24	512	16	3.7	30.55
CX	207	3	146.7	14	12	26	546	9	3.34	25.83
CX	208	1	166.3	NA	NA	NA	338	18	4.04	24.87
CX	208	2	167.3	10	10	20	347	26	4.22	37.6
CX	208	3	170.7	9	9	18	343	22	4.13	31.24
CX	209	1	150.3	10	10	20	199	16	3.04	9.64
CX	209	2	150.3	9	9	18	442	16	3.69	26.04
CX	209	3	150.3	11	11	22	321	20	3.15	19.46
CX	210	1	167.7	10	6	16	365	23	2.66	25.09
CX	210	2	147.3	9	8	17	345	27	2.76	25.09
CX	211	1	165.7	8	5	13	351	22	3.43	22.78
CX	211	2	160.5	10	15	25	418	20	3.2	34.5
CX	211	3	163.1	9	19	28	385	21	3.32	24.76
CX	212	1	155.7	6	8	14	270	17	5.08	23.64
CX	212	2	142	8	4	12	491	13	4.88	37.15
CX	212	3	148.9	7	10	17	124	20	5.13	12.75
CX	213	1	162	11	9	20	334	20	3.28	20.24
CX	213	2	162	9	6	15	607	22	3.34	45.19
CX	214	1	163.7	10	17	27	295	21	3.38	20.69
CX	214	2	161.2	9	14	23	412	22	3.74	34.28
CX	214	3	166.2	6	6	12	260	20	3.27	15.97
CX	215	1	136.3	8	16	24	167	19	3.5	9.54
CX	215	2	125.3	7	160	160	284	28	3.29	26.23
CX	215	3	135	9	17	26	315	20	4.42	27.62
CX	216	1	164.3	9	7	16	245	19	4.41	20.92
CX	216	2	167.7	10	25	35	361	22	5.25	42.37
CX	216	3	166	7	7	14	273	15	5.88	21.92
CX	217	1	159.3	NA	7	NA	239	20	3.57	16.65
CX	217	2	159.65	9	4	13	307	24	3.86	28.42
CX	217	3	160	10	11	21	373	23	3.35	25.67
CX	218	1	150	14	8	22	243	23	3.41	18.88
CX	218	2	156.5	10	6	16	625	19	3.52	43.41
CX	218	3	167.7	11	6	17	425	22	3.39	32.11
CX	219	1	158.7	15	17	32	381	22	3.11	25.88
CX	219	2	139	11	8	19	345	18	3.27	20.23
CX	220	1	153	6	7	13	251	19	3.53	18.14
CX	220	2	135.7	8	12	20	253	21	3.75	18.58
CX	220	3	144.4	7	4	11	252	20	3.64	18.36
CX	221	1	162.7	12	4	16	311	23	3.31	23.7
CX	221	2	162.7	11	6	17	510	16	3.43	30.77
CX	222	1	151.1	12	12	24	268	20	3.45	18.5
CX	222	2	148.5	14	12	26	295	15	3.15	14.47
CX	223	1	167	11	9	20	186	14	3.71	8.41
CX	223	2	168	15	14	29	568	16	3.62	32.3
CX	223	3	167.5	13	12	25	377	15	3.665	20.355
CX	224	1	171.7	11	15	26	314	17	4.75	24.59
CX	224	2	169	12	18	30	380	19	4.57	32.31
CX	224	3	173.8	9	12	21	474	17	5.53	44.66
CX	225	1	170.7	11	10	21	385	19	2.69	19.71
CX	225	2	160	12	31	43	369	20	3.42	24.73
CX	226	1	171	17	9	26	277	18	3.05	14.59
CX	226	2	164	18	8	26	438	22	3.24	32.5
CX	226	3	167.5	17.5	7	26	358	22	3.2	23.55
CX	227	1	179.3	11	7	18	386	15	3.87	19.32
CX	227	2	176.1	12	6	18	396	17	2.58	19.02
CX	227	3	182.5	10	2	12	376	16	3.225	19.62
CX	228	1	182	8	11	19	339	19	4.1	25.26
CX	228	2	180	8	7	15	301	23	3.2	25.26
CX	228	3	184	8	2	10	377	21	3.65	25.26
CX	229	1	184.3	14	6	20	382	21	3.34	26.83
CX	229	2	182.3	12	3	15	341	20	3.51	26.83
CX	229	3	186.3	16	3	19	423	22	3.18	26.83
CX	230	1	172	5	8	13	448	16	3.54	27.34
CX	230	2	173	5	4	9	278	24	2.94	19.16
CX	230	3	171	5	3	8	363	23	2.82	23.25
CX	231	1	145.7	10	7	17	417	12	4.16	21.19
CX	231	2	143.3	9	6	15	370	15	4.7	25.61
CX	231	3	147	9	4	13	338	15	4.54	23.33
CX	232	1	194.8	10	9	19	323	12	5.26	19.61
CX	232	2	186.3	13	15	28	452	12	4.5	26.29
CX	232	3	190.55	6	7	13	295	19	4.13	23.3
CX	233	1	179.3	12	8	20	344	16	3.33	17.85
CX	233	2	160	12	10	22	260	14	3.42	12.09
CX	233	3	165	12	6	18	468	16	3.24	24.55
CX	234	1	163.3	9	5	14	272	23	3	18.75
CX	234	2	163.7	11	14	25	388	13	3.32	17.18
CX	234	3	169.7	10	9	19	420	26	3.26	35.6
CX	235	1	171	8	7	15	317	18	3.49	24.52
CX	235	2	171.3	9	6	15	323	25	3.4	24.91
CX	235	3	181	9	7	16	311	23	3.72	24.13
CX	236	1	167.3	7	6	13	301	24	2.94	21.96
CX	236	2	170.3	9	15	24	241	25	3.06	18.41
CX	236	3	188.3	9	5	14	131	21	3.78	10.64
CX	237	1	179.7	12	8	20	399	17	3.51	25.6
CX	237	2	178.7	12	10	22	270	22	3.42	20.49
CX	237	3	186.3	11	7	18	284	23	3.35	21.87
CX	238	1	154.3	7	1	8	315	17	3.38	16.9
CX	238	2	160	10	11	21	383	15	3.31	19.57
CX	238	3	154.3	8.5	6	14.5	349	14	3.44	18.24
CX	239	1	135.3	9	8	17	203	17	3.56	12.43
CX	239	2	147	10	12	22	298	11	5.34	17.69
CX	239	3	149.7	8	8	16	476	14	3.56	24.98
CX	240	1	193.3	10	9	19	330	18	4.19	24.6
CX	240	2	160	12	23	35	400	16	3.53	24.1
CX	240	3	191	10	7	17	350	22	4.23	32.13
CX	241	1	152.7	13	12	25	317	16	2.62	12.95
CX	241	2	151	10	15	25	257	17	3.39	13.65
CX	241	3	157.7	10	16	26	343	21	4.07	29.32
CX	242	1	167.7	10	4	14	271	25	3.39	19.15
CX	242	2	165.7	12	7	19	160	160	2.99	21.33
CX	242	3	166.7	7	2	9	271	22	2.58	16.97
CX	243	1	147.7	9	8	17	430	21	3.2	NA
CX	243	2	161.7	12	9	21	455	20	4.08	30.45
CX	243	3	155	8	5	13	405	15	3.76	28.84
CX	244	1	NA	7	2	9	269	23	3.21	21.88
CX	244	2	174.7	9	7	16	284	23	160	17.12
CX	244	3	170	6	4	10	299	23	3.66	27.32
CX	245	1	167.3	10	11	21	276	18	3.35	16.22
CX	245	2	177	12	15	27	439	17	2.75	21.02
CX	245	3	172.2	11	3	14	294	13	3.59	13.83
CX	246	1	165	7	3	10	283	24	2.83	19.02
CX	246	2	178.7	10	9	19	314	25	2.95	22.72
CX	246	3	171.9	9	4	13	520	9	3.65	22.93
CX	247	1	145.7	10	7	17	285	16	4.15	19.35
CX	247	2	151.3	13	17	30	227	19	3.65	15.46
CX	247	3	132	8	10	18	320	14	4.15	14.14
CX	248	1	175	10	7	17	138	15	4.66	9.84
CX	248	2	173	10	10	20	315	17	4.9	26.77
CX	248	3	166	10	10	20	355	17	3.08	19.63
CX	249	1	164.7	9	11	20	344	14	2.86	14.32
CX	249	2	151.7	10	10	20	265	20	2.66	14.31
CX	249	3	158.2	9.5	10.5	20	293	16	2.76	13.1
CX	250	1	168.3	11	10	21	351	11	4.47	19.37
CX	250	2	171.5	10	6	16	508	12	4.47	27.99
CX	251	1	154.7	8	9	17	341	20	3.06	20.75
CX	251	2	142	6	10	16	231	18	3.38	13.86
CX	251	3	164.3	7	3	10	359	16	3.54	20.47
CX	252	1	163	9	9	18	370	24	2.8	23.5
CX	252	2	163	11	7	18	378	20	3	23.9
CX	253	1	163	11	4	15	474	21	3.17	26.05
CX	253	2	160	7	3	10	493	15	3.13	28.96
CX	253	3	157.7	7	4	11	512	17	3.7	31.87
CX	254	1	160.3	9	6	15	234	23	3.29	17.45
CX	254	2	159.7	10	11	21	471	15	2.98	20.98
CX	254	3	159.3	7	6	13	431	18	3.76	32.63
CX	256	1	174	10	17	27	161	19	4.5	13.59
CX	256	2	158	9	14	23	237	14	5.5	18.69
CX	256	3	163	8	15.5	25	199	16.5	5	16.14
CX	257	1	147.3	10	8	18	164	24	2.52	10.05
CX	257	2	151.7	11	11	22	240	19	2.84	12.74
CX	257	3	161.7	10.5	6	20	551	17	2.92	29.39
CX	258	3	152	NA	NA	NA	NA	NA	NA	NA
CX	259	1	167	10	8	18	423	19	2.57	22.74
CX	259	2	160	15	8	23	360	19	3.38	20.91
CX	259	3	166.7	10	9	19	486	20	2.47	24.56
CX	260	1	161.7	11	11	22	496	16	3	25.13
CX	260	2	156.7	13	15	28	494	17	3.02	25.91
CX	260	3	161.3	9	3	12	498	15	3.35	24.35
CX	261	1	154.4	10	NA	NA	212	38	2.77	22.18
CX	261	2	153	11	10	21	328	17	3.42	19.23
CX	261	3	155.7	9	7	16	427	18	3.12	29.98
CX	262	1	140	10	11	21	292	18	2.94	15.61
CX	262	2	144.7	11	13	24	346	24	3.49	29.33
CX	262	3	156.3	11	10	21	203	26	3.08	15.78
CX	263	1	143.3	11	17	28	430	20	3.24	28.77
CX	263	2	160.3	12	21	33	268	18	3.62	17.23
CX	263	3	151.8	11.5	19	30.5	160	23	3.29	11.94
CX	264	1	175.7	10	13	23	266	21	3.42	19.34
CX	264	2	173.7	10	13	23	262	21	3.92	21.21
CX	264	3	180	10	13	23	492	20	3.36	34.05
CX	265	1	148.3	9	13	22	232	25	3.32	16.49
CX	265	2	158.7	11	17	28	305	22	3.27	21.46
CX	265	3	153.5	10	15	25	269	21	2.74	18.98
CX	266	1	156.3	9	11	20	372	20	3.35	24.88
CX	266	2	168.3	12	13	25	340	23	3.84	30.62
CX	266	3	162.3	10.5	12	22.5	411	19	2.86	23.41
CX	267	1	152.7	11	8	19	291	30	3.55	18.48
CX	267	2	156.8	10	11	21	291	22	3.79	24.64
CX	267	3	145	8	7	15	296	25	3.38	24.98
CX	268	1	152	8	11	19	179	21	4.42	16.7
CX	268	2	169	10	14	24	408	20	3.62	31.04
CX	268	3	161	9	13	22	294	24	3.2	23.87
CX	269	1	169	10	7	17	329	25	3.03	24.99
CX	269	2	172.7	9	9	18	383	19	3.58	26.75
CX	269	3	170.85	9.5	10	17.5	356	22	3.31	25.87
CX	270	1	150.3	11	9	20	243	19	3.62	16.36
CX	270	2	162	9	5	14	279	23	3.58	22.93
CX	270	3	150.5	8	7	15	341	15	3.97	20.66
CX	271	1	139.7	9	7	16	228	14	3.88	12.23
CX	271	2	147.3	10	18	28	269	18	4.06	19.15
CX	271	3	145	9	14	23	269	13	4.53	16.45
CX	272	1	164.7	10	12	22	358	19	3.31	22.74
CX	272	2	180.3	11	18	29	324	21	3.76	28.74
CX	272	3	172.5	7	15	22	363	16	3.44	19.9
CX	273	1	161	9	15	24	288	15	3.23	13.65
CX	273	2	152	10	14	24	366	19	3.48	24.4
CX	273	3	163.3	8	14	22	356	16	3.25	18.57
CX	274	1	156.3	10	13	23	403	24	3.46	33.09
CX	274	2	155	10	10	20	325	20	3.71	24.34
CX	276	1	169.7	8	23	31	249	23	3.92	22.85
CX	276	2	169.7	7	6	13	289	18	4.75	24.43
CX	277	1	166	NA	NA	NA	417	18	4.07	29.89
CX	278	1	164	8	15	23	225	19	3.51	13.86
CX	278	2	160	10	19	29	426	22	3.48	32.67
CX	278	3	162	9	7	16	326	21	3.5	23.27
CX	279	1	143.7	12	14	26	388	15	4.6	25.24
CX	279	2	143.7	10	12	22	368	15	3.71	23.24
CX	280	1	157.3	7	10	17	281	21	4.12	25
CX	280	2	165.7	8	22	30	250	26	4.42	28.33
CX	280	3	159.3	9	14	23	269	26	4.51	31.15
CX	282	1	151	NA	NA	NA	500	17	3.94	33.62
CX	283	1	165.3	9	8	17	305	21	3.72	25.36
CX	283	2	158.7	12	25	37	345	21	3.94	27.16
CX	284	1	144.7	9	15	24	540	9	3.96	20.18
CX	285	1	156.3	13	10	23	176	22	2.9	10.54
CX	285	2	160.7	12	15	27	273	24	3.42	22.2
CX	287	1	169	NA	NA	NA	520	14	3.38	24.07
CX	288	1	165.7	13	31	44	274	20	4.36	23.9
CX	288	2	172.7	12	12	24	221	19	5.66	22.17
CX	288	3	171.7	14	19	33	294	16	4.67	21.78
CX	289	1	175	8	12	20	302	21	3	20.09
CX	289	2	175	9	7	16	310	20	3	18.09
CX	289	3	175	7	3	10	306	22	3	19.09
CX	290	1	167.3	8	5	13	371	14	2.89	19.43
CX	290	2	160.1	5	3	8	435	19	2.89	18.65
CX	290	3	174.5	6.5	2	10.5	403	16.5	2.89	19.04
CX	291	1	164	7	5	12	410	18	3.33	25.01
CX	291	2	186.8	9	9	18	406	22	3.29	28.81
CX	292	1	152	8	12	20	129	22	3.4	9.8
CX	293	1	164	13	4	17	312	11	3.32	10.72
CX	293	2	176	12	6	18	339	25	3.4	28.86
CX	294	1	159.3	9	8	17	269	21	3.1	17.72
CX	294	2	169.7	11	10	21	572	18	3.44	36.16
CX	295	1	154.3	6	4	10	430	19	4.27	31.36
CX	295	2	159.3	9	5	14	312	21	3.76	25
CX	295	3	168	12	4.5	12	547	14	4.06	37.72
CX	296	1	167	11	14	25	242	14	3.63	12.4
CX	296	2	165	11	18	29	259	26	3.98	23.58
CX	296	3	166	11	16	27	NA	18	3.53	17.99
CX	297	1	151	NA	NA	NA	529	22	2.73	31.2
CX	298	1	154.3	12	5	17	540	19	3.29	35.45
CX	298	2	131.3	10	3	13	393	23	3.05	27.87
CX	299	1	159.85	9.5	10	16.5	380	15	3.33	20.17
CX	299	2	162.7	10	6	16	382	11	3.49	20.03
CX	299	3	157	9	8	17	384	19	3.68	20.31
CX	300	1	169.8	6	3	9	209	24	3.44	16.91
CX	300	2	172.3	8	4	12	351	27	3.14	30.74
CX	300	3	174.8	7	3.5	10.5	280	26	3.29	20.76
CX	301	1	157.3	11	5	16	411	24	2.52	25
CX	301	2	172.3	7	8	15	343	22	3.3	25.41
CX	302	1	151	9	8	17	322	23	2.88	20.75
CX	302	2	155	9	18	27	416	22	3.17	28.69
CX	303	1	131.5	9.5	1	23	353	15	3.64	20.8
CX	303	2	139	11	22	33	394	17	3.26	22.38
CX	303	3	142.7	8	5	13	312	16	4.03	19.21
CX	304	1	177.3	10	8	18	280	21	3.36	19.88
CX	304	2	165.7	8	14	22	233	21	4.38	21.61
CX	304	3	171.5	12	6	18	374	23	4.07	34.7
CX	305	1	125	13	12	25	433	20	2.91	24.98
CX	305	2	140.3	13	23	36	436	22	2.68	25.42
CX	305	3	148	12	7	19	555	12	3.04	22.54
CX	306	1	161.5	11.5	10	23	527	19	2.52	24.98
CX	306	2	159.7	12	16	28	605	22	2.55	34.65
CX	306	3	163.3	11	7	18	345	17	3.2	18.12
CX	307	1	152	10	13	23	339	24	2.6	27.18
CX	307	2	145.7	7	13	20	352	28	2.75	20.62
CX	308	1	148.3	9	11	20	246	18	2.77	11.97
CX	308	2	157	9	15	24	557	23	2.77	33.55
CX	309	1	128.7	12.5	11	23.5	559	15	2.57	21.11
CX	309	2	139.7	12	14	26	397	21	2.64	21.48
CX	309	3	149	13	8	21	538	15	2.78	24.17
CX	311	1	122.8	11	14	25	314	15	3.14	14.81
CX	311	2	120	10	6	16	239	NA	3.02	11.03
CX	311	3	121.4	10.5	5	20.5	164	16	2.9	7.25
CX	312	1	164.5	11	12	23	272	17	3.01	13.81
CX	312	2	161.7	10	28	38	443	21	2.84	26.21
CX	312	3	157.7	12	17	29	327	23	3.11	23.28
CX	313	1	150.3	9	9	18	330	15	2.97	9.7
CX	313	2	149.7	12	29	41	285	21	2.75	21.51
CX	313	3	150.7	10.5	19	29.5	308	18	2.86	15.61
CX	314	1	166.8	12	15	27	338	23	2.92	22.49
CX	314	2	166.8	9	9	18	293	23	2.48	16.66
CX	315	1	162	16	22	38	543	18	3.05	30.46
CX	315	2	157.7	14	4	18	497	24	3.12	30.46
CX	315	3	159.85	18	5	23	589	18	3.18	NA
CX	316	1	154.7	10	16	26	300	20	3.41	21.25
CX	316	2	158.7	13	17	30	224	25	3.52	19.56
CX	317	1	155	11	10	21	313	22	3.16	21.72
CX	318	1	149.3	9	9	18	292	20	3.1	17.07
CX	318	2	158.7	13	12	25	373	24	3.11	27.48
CX	318	3	154	11	7	18	333	22	3.11	22.28
CX	319	1	133.7	10	8	18	340	17	3.21	17.53
CX	319	2	155.3	10	22	32	474	21	3.35	33.97
CX	320	1	179.3	12	21	33	269	17	3.11	14.81
CX	320	2	160	10	13	23	216	22	3.27	15.59
CX	321	1	147.3	10	20	30	235	16	3.77	14.18
CX	321	2	157.3	9	15	24	408	19	3.31	23.99
CX	322	1	150.7	10	7	17	189	18	2.94	12.07
CX	322	2	156.7	14	6	20	189	22	3.46	12.35
CX	323	1	162.3	8	9	17	286	21	3.28	19.99
CX	323	2	162.3	9	5	14	216	19	3.42	14.14
CX	323	3	166	9	5	14	390	21	3.33	27.46
CX	324	1	143.5	8.5	9	15	417	19	4.26	34.19
CX	324	2	144.3	11	8	19	234	20	4.51	20.61
CX	324	3	151.3	6	5	11	374	17	4.58	28.97
CX	325	1	139.8	7	5	12	323	23	2.88	20.94
CX	325	2	149.7	10	8	18	350	19	3.04	20.91
CX	325	3	144.8	8.5	6.5	15	337	23	2.88	20.93
CX	326	1	144.3	8	6	14	359	17	2.96	18.1
CX	326	2	150	9	12	21	369	20	3.7	26.94
CX	327	1	109.7	8	13	21	302	13	3.86	18.64
CX	327	2	144.7	8	3	11	312	19	3.81	19.74
CX	328	1	160.3	10	8	18	335	19	3.84	21.26
CX	328	2	178	11	15	26	318	23	3.91	31.09
CX	329	1	146.7	11	17	28	369	21	2.96	22.83
CX	329	2	150	11	5	16	418	16	4.04	27.02
CX	330	1	147.5	7	4	11	348	19	2.87	11.18
CX	330	2	155.7	13	14	27	595	29	2.95	51.55
CX	330	3	151.6	10	5	15	472	24	2.58	31.37
CX	331	1	145	10	3	13	346	20	3.44	24.13
CX	331	2	153.7	12	9	21	353	19	3.4	23.3
CX	331	3	139	11	5	16	235	23	3.01	16.27
CX	332	1	162	4	0	4	150	22	4.14	13.56
CX	332	2	158	8	11	19	166	15	4.21	10.97
CX	332	3	166	9	5	14	164	23	4.68	18.02
CX	333	1	150	NA	5	NA	723	15	3.22	37.54
CX	333	2	152	NA	5	NA	565	16	4.46	40.17
CX	334	1	152.3	10	16	26	472	24	3.16	37.41
CX	334	2	164	12	11	23	438	28	3.22	37.41
CX	335	1	117	10	6	16	149	19	4.75	13.25
CX	335	2	145	10	5	15	277	24	3.4	22.79
CX	336	1	167.3	9	5	14	230	22	2.93	15.93
CX	336	2	172.3	10	10	20	344	17	4.27	25
CX	337	1	148	12	17	29	375	20	2.94	22.54
CX	337	2	160.7	12	13	25	390	16	3.74	22.29
CX	338	1	176	10	4	14	458	18	3.38	30.22
CX	338	2	174.3	11	12	23	161	20	4.62	14.95
CX	338	3	177.7	12	11	23	141	18	3.37	8.51
CX	339	1	176	9	8	17	390	17	3.48	23.44
CX	339	2	183	13	14	27	372	16	4.21	25.01
CX	340	1	167.7	10	8	18	230	26	3.42	19.98
CX	340	2	179.7	10	11	21	257	28	3.32	23.48
CX	341	1	163.3	10	9	19	385	25	2.8	23.12
CX	341	2	167.3	11	15	26	361	21	3.23	25
CX	341	3	165.3	10.5	12	22.5	373	20	2.8	24.06
CX	342	1	150.3	9	13	22	479	22	2.92	30.36
CX	342	2	146.7	10	6	16	413	23	2.82	27.07
CX	343	1	184.3	10	13	23	587	14	2.79	29.28
CX	343	2	180	11	8	19	573	11	3.96	29.7
CX	343	3	188.6	9	6	15	601	20	3.3	28.76
CX	344	1	161.3	14	12	26	371	26	3.07	29.36
CX	344	2	176.3	13	3	16	388	21	2.84	23.39
CX	345	1	169	8	7	15	NA	NA	NA	NA
CX	345	2	170	8	4	12	NA	NA	NA	NA
CX	346	1	155	8	8	16	440	23	3.35	29.68
CX	346	2	156	9	1	10	471	22	3.02	29.34
CX	346	3	157	7	2	9	409	22	2.66	30.02
CX	347	1	160.7	11	19	30	412	18	3.1	21.81
CX	347	2	156.1	10	4	14	434	24	2.07	21.93
CX	347	3	165.3	12	5	17	390	20	2.78	22.05
CX	348	1	161	9	7	16	608	22	3.48	34.29
CX	348	2	149	3	3	6	555	23	2.08	31.11
CX	348	3	155	6	4	10	661	19	2.49	37.47
CX	349	1	161.1	10	3	13	323	22	3.46	23.89
CX	349	2	159.7	9	5	14	481	27	3.11	40.41
CX	349	3	158.3	9.5	2	13.5	402	NA	3.29	32.15
CX	350	1	144.3	10	11	21	397	16	3.67	23.89
CX	350	2	156.7	6	5	11	258	21	2.6	14.35
CX	350	3	150.5	8	6	14	328	19	3.12	19.12
CX	351	1	148.7	10	11	21	622	18	3.31	37.1
CX	351	2	153.3	9	18	27	611	15	4.15	39.1
CX	351	3	151	9.5	6	24	616.5	NA	3.73	38.1
CX	352	1	185.3	11	22	33	345	16	4.41	24.97
CX	352	2	180.1	9	3	12	326	21	4.85	28.33
CX	352	3	190.5	13	12.5	22.5	364	15	3.26	21.61
CX	353	1	156.3	12	9	21	441	20	3.05	26.53
CX	353	2	166.3	10	14	24	574	24	3.19	42.38
CX	353	3	162.7	10	11.5	22.5	274	21	3.19	18.03
CX	354	1	165.6	7	6	13	342	22	2.71	19.94
CX	354	2	165	7	5	12	319	23	2.59	18.77
CX	355	1	175.85	11	3	14	365	19	3.39	23.5
CX	355	2	176.7	9	4	13	792	19	3.74	57.56
CX	355	3	175	13	3	16	248	21	3.84	19.83
CX	356	1	169.7	9	10	19	271	19	4.17	21.83
CX	356	2	182.3	14	17	31	527	16	4.57	39.64
CX	357	1	162.3	11	6	17	116	21	3.24	7.96
CX	357	2	173	11	8	19	73	26	3.49	6.68
CX	357	3	170.3	12	8	20	336	22	3.01	24.99
CX	358	1	181	8	7	15	505	19	3.24	22.2
CX	358	2	164	11	16	27	608	24	3.25	47.91
CX	359	1	128	12	8	20	204	13	4.43	12.12
CX	359	2	138.7	11	18	29	195	17	4.65	15.09
CX	359	3	143.7	11	13	24	197	18	3.21	11.15
CX	360	1	168	11	2	13	503	15	4.37	32.63
CX	360	2	182	12	5	17	415	18	4.8	36.7
CX	360	3	185.7	11.5	8	NA	376	18	4.57	29.87
CX	361	1	143	13	15	28	353	18	4.78	31.22
CX	361	2	137.3	11	11	22	373	15	5.6	30.64
CX	362	1	151.8	14	12	26	170	15	4.23	12.08
CX	362	2	149.3	11	10	21	192	19	4.23	13.88
CX	363	1	141	9	10	19	125	19	5.22	12.45
CX	363	2	147	7	12	19	264	25	3.68	24.75
CX	364	1	147.8	9	14	23	163	20	3.34	11.13
CX	364	2	147.8	11	16	27	366	16	2.49	17.3
CX	365	1	161.35	11	10	21	301	22	2.8	18.63
CX	365	2	157.7	13	15	28	223	21	2.79	12.07
CX	365	3	165	10	12.5	24.5	333	24	3.04	24.25
CX	366	1	135	7	2	9	284	19	3.21	17.36
CX	367	1	114.5	NA	12	NA	375	11	4.29	17.68
CX	368	1	159.3	11	7	18	235	19	4.39	19.59
CX	368	2	154	13	11	24	279	17	5.12	24.79
CX	368	3	177	14	8	22	308	17	4.08	25.07
CX	369	1	148.7	8	16	24	270	17	3.3	15.14
CX	369	2	154.7	12	19	31	585	13	3.66	28.97
CX	369	3	164.7	9	18	27	276	19	3.86	20.23
CX	370	1	155	9	15	24	247	13	3.43	12.44
CX	370	2	155	11	20	31	273	15	3.19	12.22
CX	371	1	151	9	8	17	278	17	3.6	12.72
CX	371	2	175	7	4	11	385	17	3.85	25.36
CX	371	3	163	11	6	17	332	15	3.07	19.04
CX	372	1	175.7	8	9	17	409	17	2.81	14.27
CX	372	2	189	9	8	17	437	20	3.51	37.29
CX	373	1	168.3	11	10	21	426	17	3.57	26.4
CX	373	2	172.7	10	12	22	651	20	3.03	37.91
CX	373	3	188	10.5	11	NA	375	24	3.75	34.02
CX	375	1	136.7	7	8	15	408	7	5.56	16.48
CX	375	2	149	8	9	17	457	13	4.61	26.37
CX	375	3	141	9	8	17	194	10	4.9	9.37
CX	376	1	177.8	8	9	17	324	14	4.19	19.26
CX	376	2	173.3	9	7	16	254	19	4.52	22.24
CX	376	3	182.3	10	12	22	307	14	4.34	19.29
CX	377	1	163.5	10	10	20	256	20	3.81	15.11
CX	377	2	171.3	12	30	42	277	23	3.96	41.14
CX	377	3	187	12	14	26	298	26	4.11	20.34
CX	378	1	158	11	11	22	388	24	2.57	29.11
CX	378	2	158	9	0	9	428	30	2.79	29.99
CX	379	1	165	10	4	14	357	20	2.86	20.44
CX	379	2	166.7	10	6	16	776	15	3.64	43.79
CX	380	1	174.7	9	8	17	341	21	3.59	25.75
CX	380	2	161.7	10	7	17	425	24	3.41	34.44
CX	381	1	164.3	11	4	15	619	16	2.94	29.38
CX	381	2	161	12	6	18	478	21	3.55	36
CX	381	3	160	11	6	17	377	25	4.29	23.92
CX	382	1	161.3	11	9	20	421	23	3.07	29.76
CX	382	2	160.1	8	7	15	434	16	3.48	24.74
CX	383	1	147.3	11	15	26	406	17	3.55	24.96
CX	383	2	124.7	9	14	23	944	20	3.06	57.13
CX	384	1	178.7	10	13	23	238	26	3.96	23.66
CX	384	2	175.7	11	11	22	314	23	4.81	34.48
CX	385	1	154.3	10	9	19	176	19	3.12	9.88
CX	385	2	138	15	14	29	324	23	3.15	23.75
CX	385	3	149	14	11	25	269	16	2.57	10.97
CX	387	1	164	10	9	19	262	22	3.56	20.37
CX	387	2	152	11	11	22	359	25	3.04	27.52
CX	387	3	158	6	7	13	311	NA	3.3	23.95
CX	388	1	150.7	9	6	15	554	17	4.39	31.51
CX	388	2	155	10	12	22	530	11	4.09	34.95
CX	388	3	152.9	9.5	9	18.5	547	14	4.24	28.06
CX	389	1	145.3	11	11	22	447	19	3.98	34.36
CX	389	2	166.3	14	19	33	329	18	4.04	23.73
CX	389	3	155.8	12.5	15	27.5	457	11	4.13	21.73
CX	390	1	148.3	11	9	20	375	20	3.64	15.06
CX	390	2	150.3	12	10	22	398	19	NA	28.81
CX	390	3	144.3	9	10	19	352	18	2.57	21.94
CX	391	1	143.3	12	15	27	320	16	3.73	19.09
CX	391	2	144.3	11	17	28	294.5	13	4.88	20.44
CX	391	3	137.7	11	21	32	269	24	3.45	21.79
CX	392	1	174	12	14	26	456	13	3.9	26.98
CX	392	2	165.2	9	16	25	263	22	4.23	24.31
CX	392	3	156.3	16	18	34	296	12	4.62	16.9
CX	393	1	155.5	9	8	17	274	19	3.32	17.19
CX	393	2	167.7	11	14	25	460	17	3.42	21.49
CX	393	3	154.5	14	11	25	350	17	3.86	23.52
CX	394	1	156	9	3	12	453	20	3.77	58.47
CX	394	2	156	9	7	16	277	23	3.79	24.17
CX	394	3	158.3	8	3	11	357	25	3.54	31.98
CX	395	1	159.3	12	3	15	351	17	3.19	17.95
CX	395	2	151.7	10	10	20	333	15	3.39	20.92
CX	396	1	164	10	12	22	284	19	3.75	20.56
CX	396	2	155	12	7	19	264	19	4.12	21.57
CX	397	1	163	11	6	17	304	22	3.38	22.76
CX	397	2	158	12	11	23	170	18	3.6	10.73
CX	398	1	156	10	6	16	490	14	3.56	24.67
CX	398	2	147.3	14	23	37	476	14	3.56	24.03
CX	399	1	135	10	2	12	269	14	3.83	13.76
CX	399	2	142.3	10	8	18	336	18	3.61	22.17
CX	400	1	174.7	10	11	21	385	17	3.97	26.53
CX	400	2	171.3	11	3	14	279	19	4.58	23.89
CX	401	1	155.3	12	7	19	135	19	4.78	12.09
CX	401	2	152.8	8	16	24	488	19	3.36	36.18
CX	402	1	167.7	13	7	20	468	20	2.99	27.57
CX	402	2	158.3	10	3	13	730	21	3.39	53.01
CX	402	3	150	7	1	8	404	25	3.33	33.34
CX	403	1	178	13	12	25	555	19	3.12	21.14
CX	403	2	178	10	10	20	474	23	3.89	43.12
CX	403	3	178	11	8	19	215	18	3.96	27.98
CX	404	1	175.3	11	10	21	237	17	3.25	13.55
CX	404	2	166.5	10	20	30	272	16	3.55	NA
CX	404	3	166.5	15	11	26	307	15	3.2	15.14
CX	405	1	175.3	10	15	25	285	14	4.9	16.86
CX	405	2	167.7	12	22	34	440	18	3.39	32.11
CX	405	3	175	18	21	39	432	15	2.38	15.51
CX	406	1	163.7	14	12	26	390	18	3.19	21.91
CX	406	2	164.7	11	6	17	583	22	4.12	53
CX	406	3	162.7	13	8	21	660	12	3.01	25
CX	407	1	179	16	18	34	315	26	3.52	28.71
CX	407	2	179	10	24	34	NA	NA	NA	NA
CX	408	1	141.3	12	7	19	413	13	3.77	19.69
CX	408	2	143.7	13	18	31	230	10	5.85	13.5
CX	408	3	142.6	13	13	26	430	13	5.04	27.62
CX	409	1	158.3	10	7	17	309	18	3.89	20.84
CX	409	2	156	11	6	17	304	21	3.74	24.22
CX	409	3	158.7	10.5	10	17	651	19	4.2	51.22
CX	410	1	167.3	8	10	18	369	18	3.15	22.53
CX	410	2	159.7	11	11	22	281	24	3.73	25.31
CX	410	3	152	11	2	13	332	16	3.76	20.2
CX	411	1	173.7	10	4	14	459	17	3.32	26.79
CX	411	2	165.3	8	7	15	327	21	3.71	24.95
CX	412	1	159.3	9	17	26	508	25	3.49	44.68
CX	412	2	154.5	15	20	35	344	29	3.69	36.63
CX	412	3	162.7	11	16	27	352	25	3.26	28.57
CX	413	1	199.7	10	22	32	321	17	3.25	17.12
CX	413	2	182	7	15	22	448	18	3.22	26.33
CX	413	3	188.7	10	7	17	335	15	3.43	17.13
CX	414	1	182.7	8	8	16	415	24	3.38	32.295
CX	414	2	172	8	8	16	276	23	3.36	21.39
CX	414	3	177.35	8	4	16	554	22	3.48	43.2
CX	415	1	172.3	9	9	18	292	17	4.37	21.79
CX	415	2	172	13	13	26	309	25	3.49	26.89
CX	416	1	166.3	8	11	19	356	22	4.09	32.01
CX	416	2	166.3	7	10	17	274	21	3.83	22.11
CX	417	1	168.3	11	12	23	275	23	2.69	15.71
CX	417	2	180	14	10	24	252	20	2.91	14.81
CX	417	3	169	12.5	8	23.5	298	18	2.9	16.6
CX	418	1	159	11	4	15	346	17	3.49	19.74
CX	418	2	147.3	11	8	19	283	26	3.29	25.92
CX	418	3	140	9	17	26	417	22	3.42	27.88
CX	419	1	184	9	14	23	337	17	3.21	21.13
CX	419	2	158.3	10	9	19	431	22	3.15	29.82
CX	419	3	171.15	9	1	10	242	19	3.39	12.43
CX	420	1	171.7	8	6	14	307	23	2.67	19.59
CX	420	2	NA	10	0	10	251	31	2.69	20.98
CX	420	3	161	13	9	22	172	30	2.63	13.62
CX	421	1	158.7	10	9	19	276	16	3.7	14.81
CX	421	2	165	10	6	16	448	16	3.94	28.37
CX	421	3	141.3	10	2	12	362	17	3.61	21.59
CX	422	1	136.3	7	4	11	398.5	24	3.16	28.44
CX	422	2	144	7	10	17	402	23	3.25	30.14
CX	422	3	136.7	10	10	20	395	21	2.98	26.74
CX	423	1	160.5	8	11	19	536	10	3.87	24.99
CX	423	2	182	8	15	23	285	16	3.38	15.64
CX	423	3	171.3	8	3	11	351	22	3.84	29.95
CX	424	1	174.7	11	15	26	315	18	3.55	20.31
CX	424	2	165.5	10	6	16	340	18	3.75	23.47
CX	424	3	169	9	12	21	333	24	3.32	26.52
CX	425	1	172	9	11	20	296	19	3.58	20.96
CX	425	2	162.9	11	14	25	357	22	2.93	22.7
CX	425	3	153.8	9	12	21	425	16	2.96	19.79
CX	426	1	162.3	9	8	17	355	26.5	2.88	27.22
CX	426	2	158	13	26	39	416	25	3.04	31.87
CX	426	3	140	8	7	15	293	28	2.72	22.57
CX	427	1	173.7	8	17	25	269	28	2.02	15.22
CX	427	2	176	11	16	27	550	16	2.76	25.75
CX	427	3	167.3	10	8	18	399	26	3.48	36.27
CX	428	1	176.7	7	8	15	448	22	3.29	32.73
CX	428	2	158.5	7	9	16	307	26	3.49	27.66
CX	428	3	167.6	7	8.5	15.5	590	15	3.31	35.6
CX	429	1	173.7	10	14	24	421	15	3.63	26.06
CX	429	2	175	9	NA	NA	300	24	4.21	29.77
CX	429	3	174.35	11	13	24	289	21	3.61	21.92
CX	430	1	162	7	5	12	303	26	3.75	29.76
CX	430	3	164	7	9	16	234	17	4.03	14.81
CX	431	1	166.5	7	6	13	161	19	5.42	16.67
CX	431	2	160	8	7	15	794	22	3.08	54.67
CX	431	3	173	9	8	17	311	19	4.26	35.67
CX	432	1	148.7	7	7	14	260	24	3.11	19.38
CX	432	2	146	9	7	16	495	17	3.48	32.45
CX	432	3	147.35	8	8	NA	242	21	4.03	20.23
CX	433	1	173.3	14	9	23	510	18	3.23	31.01
CX	433	2	177.3	14	13	27	284	20	3.66	20.91
CX	434	1	177.3	11	3	14	293	23	3.27	22.34
CX	434	2	172.8	14	1	15	379	23	3.35	28.88
CX	434	3	165.7	11	6	17	431	23	3.06	30.27
CX	435	1	168	13	11	24	536	11	3.81	23.2
CX	435	2	167	14	26	40	447	20	3.32	30.06
CX	435	3	161.5	13	18	31	417	16	3.34	22.12
CX	436	1	144	9	4	13	275	18	3.29	17.47
CX	436	2	157.2	9	6	15	97	23	3.41	7.52
CX	436	3	170.3	9	4	13	195	24	3.01	14.28
CX	437	1	168.7	11	12	23	339	16	3.2	17.3
CX	437	2	146.3	10	18	28	193	17	3.39	10.89
CX	437	3	154.3	13	11	24	337	15	3.7	18.84
CX	438	1	166	12	14	26	243	25	3.5	20.88
CX	438	2	161	10	11	21	194	NA	3.6	16.57
CX	438	3	168	11	8	19	145	24	3.6	12.26
CX	439	1	192.3	11	12	23	217	19	3.3	13.47
CX	439	2	182.3	11	15	26	276	17	3.86	18.47
CX	439	3	187.3	8	10	18	307	16	3.58	19.7
CX	440	1	166	9	9	18	259	20	3.58	18.84
CX	440	2	154.7	10	11	21	394	20	3.39	26.48
CX	440	3	161.3	9.5	10	19.5	445	14	3.66	25.28
CX	441	1	176.3	11	13	24	672	11	3.12	24.2
CX	441	2	173.3	11	13	24	584	14	2.93	24.13
CX	442	1	167.3	10	14	24	394	21	2.98	24.65
CX	442	2	169.3	9	11	20	464	20	3.14	29.14
CX	442	3	165.3	9.5	12.5	22	748	22	2.66	45.09
CX	443	1	183.3	13	5	18	NA	NA	NA	NA
CX	444	1	184	9	14	23	410	12	4.93	24.25
CX	444	2	184	13	16	29	0.424	12	4.73	23.65
CX	445	1	169.7	NA	NA	NA	382	17	3.97	25.26
CX	446	1	158.3	8	3	11	434	16	3.51	27.47
CX	446	2	166.3	11	13	24	326	27	3.08	27.19
CX	446	3	174.3	9	1	10	541	16	3.12	27.74
CX	447	1	186.7	13	25	38	489	17	3.26	26.37
CX	448	1	167	10	6	16	330	20	2.85	18.41
CX	448	2	170	14	9	23	331	24	3.45	27.37
CX	448	3	177.7	10	12	22	372	18	3.64	24.54
CX	449	1	175.2	11	9	20	195	18	3.23	11.3
CX	449	2	163.5	12	22	34	191	18	3.23	11.43
CX	449	3	155.3	9	17	26	429	16	3.52	24.8
CX	450	1	164.3	8	4	12	348	26	3.09	27.81
CX	450	2	144.5	10	9	19	285	20	3.21	18.15
CX	450	3	157.3	9	7	16	441	16	3.37	24.23
CX	451	1	171.7	12	7	19	393	17	3.72	24.44
CX	452	1	174	11	7	18	283	18	3.74	18.47
CX	452	2	174	10	5	15	329	18	3.74	22.63
CX	452	3	174	10.5	6	16.5	236	18	3.38	14.31
CX	453	1	180.7	10	14	24	383	20	4.49	34.06
CX	453	2	163.7	12	22	34	536	22	3.57	43.42
CX	454	1	172	9	10	19	296	18	3.76	16.92
CX	454	2	164.2	8	12	20	276	23	3.37	27.3
CX	454	3	156.3	8	16	24	255	27	2.97	17.2
CX	455	1	167.3	10	11	21	325	17	4.47	25.51
CX	455	2	160	14	20	34	207	17	5.06	17.9
CX	456	1	173	10	5	15	184	21	3.98	15.56
CX	456	2	170	9	1	10	328	25	3.75	30.5
CX	456	3	176	11	3	14	256	23	3.88	23.03
CX	458	1	171	11	10	21	294	16	3.75	17.96
CX	458	2	151	11	4	15	309	10	4.09	12.49
CX	459	1	197	12	13	25	512	10	3.85	22.89
CX	459	2	171.7	11	25	36	316	21	3.37	22.26
CX	459	3	170	11	6	17	429	20	3.52	30.7
CX	460	1	167	10	4	14	237	22	3.5	18.24
CX	460	2	NA	10	7	17	242	21	3.75	19.21
CX	460	3	183.7	10	6	16	369	18	3.31	23.44
CX	461	1	172.7	13	15	28	358	18	3.07	19.47
CX	461	2	164.3	10	12	22	254	24	3.96	23.84
CX	461	3	162	8	10	18	350	18	3.81	26.71
CX	462	1	164.3	11	4	15	254	28	2.77	19.9
CX	462	2	161.3	11	5	16	258	22	4.44	24.98
CX	462	3	144.7	7	6	13	309	17	3.26	18.74
CX	463	1	179.7	9	4	13	356	20	3.03	21.3
CX	463	2	169	9	4	13	339	18	3.75	22.48
CX	464	1	157.3	9	6	15	368	20	3.36	21.5
CX	464	2	168.3	11	6	17	397	20	2.68	23.96
CX	464	3	157.7	10	6	16	426	22	2.79	26.42
CX	465	1	164	10	9	19	513	18	2.51	15.76
CX	465	2	160	13	13	26	458	14	3.25	20.65
CX	465	3	162	11.5	11	22.5	1080	19	2.81	65.18
CX	466	1	144.7	11	10	21	312	17	2.78	14.02
CX	466	2	159.3	11	13	24	390	18	2.61	18.6
CX	466	3	142.7	8	NA	NA	448	20	3.01	27.57
CX	467	1	166.7	10	9	19	260	17	3.97	17.06
CX	467	2	171.3	8	10	18	322	21	4.68	31.62
CX	467	3	169	9	9.5	18.5	230	21	4.64	17.28
CX	468	1	159.7	10	12	22	373	22	3.3	26.66
CX	468	2	166.7	10	18	28	240	29	3.61	24.79
CX	468	3	151	7	13	20	324	19	3.36	22.76
CX	469	1	171.7	9	10	19	203	17	3.79	13.25
CX	469	2	164	8	11	19	210	21	3.45	15.34
CX	470	1	159.5	7.5	17	18	388	18	3.97	36.62
CX	470	2	159.7	9	15	24	357	22	3.63	20.01
CX	470	3	164.3	6	6	12	469	17	3.66	28.38
CX	472	1	149	12	13	25	219	15	4.4	14.7
CX	473	1	181.7	11	14	25	204	14	3.72	10.89
CX	473	2	161.7	5	8	13	331	13	3.02	14.03
CX	473	3	171.7	5	10	15	265	20	2.88	15.55
CX	474	1	184	10	12	22	302	15	3.1	11.75
CX	474	2	184	10	15	25	502	25	3.63	44.79
CX	474	3	184	8	11	19	282	28	3.17	24.98
CX	475	1	144.7	10	3	13	205	20	2.94	10.74
CX	475	3	165.3	10	8	18	370	19	3.74	25.77
CX	476	1	156.3	7	4	11	351	14	3.55	17.42
CX	476	2	158	10	13	23	395	21	3.37	28.49
CX	476	3	170.3	8	17	25	360	22	3.43	26.57
CX	477	1	151	NA	NA	NA	403	23	3.32	30.3
CX	478	1	136	13	13	26	271	20	2.92	14.25
CX	478	2	134.7	13	5	18	250	17	2.86	14.25
CX	478	3	135.35	13	4	17	292	18.5	2.89	14.25
CX	479	1	173	NA	5	NA	380	20	3.27	25.43
CX	480	1	142.3	7	7	14	292	21	2.69	16.41
CX	480	2	150	5	4	9	298	18	3	16.26
CX	480	3	146.15	6	4	10	0.286	19.5	2.845	16.56
CX	481	1	158.3	10	11	21	350	21	3.05	28.19
CX	481	2	170	10	12	22	366	26	3.56	28.27
CX	482	1	151.3	7	7	14	254	20	2.94	14.85
CX	482	2	157.7	10	14	24	387	18	3.08	21.21
CX	483	1	164	11	2	13	350	16	3.8	17.9
CX	483	2	169.7	14	10	24	194	20	3.58	15.03
CX	483	3	158.3	8	1	9	246	23	3.59	20.35
CX	484	1	112.3	9	2	11	165	22	3.01	11.09
CX	484	2	140	9	6	15	153	24	3.01	11.33
CX	485	1	164.7	6	9	15	697	22	3.16	40.13
CX	485	2	162.5	7	9	16	744	20	3.74	41.62
CX	485	3	163.6	5	9	14	791	9	2.43	42.11
CX	486	1	167.7	12	8	20	978	7	2.72	22.72
CX	486	2	172.7	10	8	18	950	8	2.84	22.47
CX	486	3	170.2	11	8	19	1106	9	2.93	22.22
CX	487	1	176	NA	NA	NA	269	15	3.56	14.76
CX	488	1	164.3	9	8	17	199	19	3.25	21.09
CX	488	2	164.3	10	19	29	199	23	4.45	19.03
CX	489	1	160	9	9	18	493	18	2.85	25
CX	489	2	159.3	9	1	10	222	19	2.73	11.38
CX	490	1	161	13	8	21	271	27	3.26	24.22
CX	490	2	163.3	12	9	21	508	23	3.77	43.59
CX	491	1	143	NA	7	NA	357	11	4.48	21.03
CX	491	2	147	NA	7	NA	399	13	4.68	20.11
CX	492	1	138.3	9	9	18	192	20	4.44	16.86
CX	492	2	143	11	8	19	236	18	5.03	21.74
CX	493	1	163	11	11	22	416	16	3.13	21.01
CX	493	2	165.8	12	10	22	447	16	3.29	26.61
CX	493	3	180	12	9	21	477	19	3.78	27.8
CX	494	1	158.3	8	9	17	376	16	3.62	21.74
CX	494	2	168.3	9	9	18	411	26	3.64	38.32
CX	495	1	173.5	9	12	21	288	21	3.38	19.43
CX	495	2	168.7	10	12	22	445	21	4.17	39.54
CX	496	1	158.3	10	10	20	402	19	3.07	22.89
CX	496	2	143.3	10	7	17	405	20	3.34	26.55
CX	497	1	163	13	11	24	206	21	4.01	17.08
CX	497	2	155.7	12	8	20	430	18	3.94	30.72
CX	497	3	161.7	16	6	22	206	16	3.39	10.21
CX	498	1	159.3	9	13	22	232	17	3.66	14.44
CX	498	2	174.7	13	16	29	401	25	3.44	33.96
CX	498	3	151.3	11	14.5	25.5	498	17	2.76	24.64
CX	499	1	175.7	13	6	19	220	15	4.58	19.09
CX	499	2	172.3	13	19	32	236	11	4.86	8.96
CX	500	1	147.3	11	3	14	334	16	3.87	21.98
CX	500	2	152	11	10	21	265	25	3.4	22.69
CX	500	3	162	9	7	16	276	28	3.3	25.69
CX	Ogu-CMS1	1	138.3	9	4	13	407	9	4.93	18.1
CX	Ogu-CMS1	2	133.3	6	2	8	143	13	5.39	9.86
CX	Ogu-CMS1	3	148.3	9	6	15	879	14	4.82	58.43
CX	Ogu-CMS2	1	140.7	10	8	18	226	23	2.68	13.9
CX	Ogu-CMS2	2	136	7	3	10	171	18	3.3	15.14
CX	Ogu-CMS2	3	150	6	5	11	97	41	3.26	13.15
CX	Ogu-CMS3	1	174.3	10	8	18	296	21	4.1	25.88
CX	Ogu-CMS3	2	163.7	6	6	12	392	11	4.6	20.39
CX	Ogu-CMS3	3	170	11	15	26	378	22	4.26	35.61
CX	Ogu-CMS4	1	163	12	6	18	325	17.5	4.09	23.53
CX	Ogu-CMS4	2	146.3	9	8	17	199	18	4.57	18.75
CX	Ogu-CMS4	3	136.7	13	27	40	450	17	3.6	28
CX	Ogu-CMS5	1	140.3	10	1	11	215	17	4.38	15.54
CX	Ogu-CMS5	2	134	9	7	16	313	15	4.35	21.31
CX	Ogu-CMS5	3	150	7	1	8	207	18	4.43	16.83
CX	Ogu-CMS6	1	147.3	6	1	7	176	15	4.04	10.59
CX	Ogu-CMS6	2	149.7	6	4	10	306	18	2.91	16.2
CX	Ogu-CMS6	3	158.3	6	3	9	251	17	4.49	19.23
CX	Ogu-CMS7	1	147	5	1	6	211	19	4.03	17.02
CX	Ogu-CMS7	2	149	7	3	10	178	23	4.94	19.85
CX	Ogu-CMS7	3	150	9	7	16	201	23	4.82	21.71
CX	Ogu-CMS8	1	187.7	6	10	16	301	22	3.62	23.79
CX	Ogu-CMS8	2	185.5	4	7	11	NA	21	3.89	23.84
CX	Ogu-CMS8	3	183.3	6	9	15	296	17	4.23	23.88
CX	Ogu-CMS9	1	142.7	7	9	16	231	22	4.27	19.22
CX	Ogu-CMS9	2	139.3	6	5	11	234	18	3.68	15.68
CX	Ogu-CMS9	3	145	5	9	14	332	9	4.2	18.62
CX	Ogu-CMS10	1	159.7	9	3	12	301	22	3.25	21.82
CX	Ogu-CMS10	2	145	8	1	9	210	23	3.3	16.09
CX	Ogu-CMS10	3	165	9	6	15	285	22	3.29	20.83
CX	Ogu-CMS11	1	168.7	5	8	13	168	27	3.5	16.03
CX	Ogu-CMS11	2	161.9	5	1	6	103	24	3.08	7.33
CX	Ogu-CMS11	3	155	5	6	11	189	24	3.19	14.31
CX	Ogu-CMS12	1	140.3	6	3	9	263	17	3.62	15.92
CX	Ogu-CMS12	2	120.7	8	4	12	276	20	3.67	20.13
CX	Ogu-CMS12	3	125	5	1	6	178	16	3.67	9.41
CX	Ogu-CMS13	1	176.7	7	7	14	213	15	4.2	13.58
CX	Ogu-CMS13	2	152.5	7	9	16	140	17	3.94	9.41
CX	Ogu-CMS13	3	160	8	7	15	159	17	4.49	11.78
CX	Ogu-CMS14	1	152	9	8	17	434	18	2.78	22.77
CX	Ogu-CMS14	2	NA	6	1	7	460	19	2.67	22.35
CX	Ogu-CMS14	3	153.3	8	5	13	447	18.5	2.73	21.93
CX	Ogu-CMS15	1	162.7	6	2	8	157	24	4.61	19.16
CX	Ogu-CMS15	2	164.7	6	1	7	198	NA	4.15	19.45
CX	Ogu-CMS15	3	166.7	7	0	7	239	23	3.68	19.71
CX	Ogu-CMS16	1	145.7	6	2	8	183	25	4.19	18.86
CX	Ogu-CMS16	2	151.2	6	2	8	210	14	4.13	12.24
CX	Ogu-CMS16	3	156.7	6	3	9	249	20	4.23	21.6
CX	Ogu-CMS17	1	140	4	3	7	239	20	3.82	16.82
CX	Ogu-CMS17	2	126	7	9	16	251	17	3.49	16.6
CX	Ogu-CMS17	3	146.7	6	5	11	227	20	3.81	17.04
CX	Ogu-CMS18	1	126.7	8	1	9	153	24	3.83	14.25
CX	Ogu-CMS18	2	131.7	7	4	11	212	22	4.16	18.9
CX	Ogu-CMS18	3	145	6	9	15	350	21	3.5	27.78
CX	Ogu-CMS19	1	145.7	9	8	17	206	22	3.55	16.16
CX	Ogu-CMS19	2	140	8	1	9	124	21	4.07	10.45
CX	Ogu-CMS19	3	166.7	9	6	15	123	17	4.12	8.49
CX	Ogu-CMS20	1	145.7	8	7	15	271	12	3.91	15.21
CX	Ogu-CMS20	2	141.7	9	7	16	286	10	3.8	10.65
CX	Ogu-CMS20	3	160	12	15	27	166	16	4.95	13.21
CX	Ogu-CMS21	1	170	6	6	12	367	20	3.56	17.89
CX	Ogu-CMS21	2	173	8	9	17	297	12	3.38	19.87
CX	Ogu-CMS21	3	181.7	8	6	14	516	15	3.36	25.06
CX	Ogu-CMS22	1	156	8	10	18	368	16	3.6	21.64
CX	Ogu-CMS22	2	173	7	10	17	337	19	3.06	19.1
CX	Ogu-CMS22	3	168.3	7	10	17	315	23	3.23	22.83
CX	Ogu-CMS23	1	170.5	6	1	7	206	14	4	11.05
CX	Ogu-CMS23	2	171	7	4	11	278	14	4.34	17.01
CX	Ogu-CMS23	3	170	9	7	16	464	16	4	29.04
CX	Ogu-CMS24	1	132	10	6	16	185	18	3.96	13.06
CX	Ogu-CMS24	2	146	10	4	14	189	18	4.64	15.49
CX	Ogu-CMS24	3	111.7	10	5	15	402	13	4.16	25
CX	Ogu-CMS25	1	151	8	5	13	248	22	3.49	18.67
CX	Ogu-CMS25	2	166	7	6	13	223	21	3.92	18.43
CX	Ogu-CMS25	3	151.7	8	11	19	386	15	4.12	25.94
CX	Ogu-CMS26	1	148	7	4	11	267	22	3.82	22.25
CX	Ogu-CMS26	2	165	8	4	12	273	23	3.67	23.27
CX	Ogu-CMS26	3	166.7	8	7	15	345	27	3.59	33.19
CX	Ogu-CMS27	1	174.3	8	8	16	386	18	3.71	25.46
CX	Ogu-CMS27	2	181.7	9	8	17	406	16	4.84	NA
CX	Ogu-CMS27	3	181.7	9	9	18	426	22	3.55	34.55
CX	Ogu-CMS28	1	144.5	7	5	12	184	17	3.86	11.39
CX	Ogu-CMS28	2	155	6	NA	NA	353	15	3.93	22.48
CX	Ogu-CMS28	3	168.3	7	4	11	288	20	3.49	19.98
CX	Ogu-CMS29	1	165	7	8	15	110	17	4.52	8.64
CX	Ogu-CMS29	2	155	7	1	8	246	17	4.43	18.76
CX	Ogu-CMS29	3	151.7	6	1	7	166	21	4.17	14.78
CX	Ogu-CMS30	1	165.7	9	7	16	418	19	3.82	25.75
CX	Ogu-CMS30	2	140.4	10	9	19	469	14	3.74	26.39
CX	Ogu-CMS30	3	115	8	5	13	367	NA	3.78	25.75
CX	Ogu-CMS31	1	158.7	6	5	11	201	15	4.55	15.13
CX	Ogu-CMS31	2	146.7	5	2	7	125	20	4.64	11.46
CX	Ogu-CMS31	3	141.7	5	3	8	97	22	4.14	8.72
CX	Ogu-CMS32	1	144	6	4	10	150	21	4.13	13.07
CX	Ogu-CMS32	2	140	5	2	7	113	20	4.62	10.29
CX	Ogu-CMS32	3	135	6	4	10	202	12	3.96	11.39
CX	Ogu-CMS33	1	165	6	5	11	321	19	3.69	22.45
CX	Ogu-CMS33	2	155	5	4	9	207	21	3.32	14.58
CX	Ogu-CMS33	3	135	6	6	12	182	14	3.62	7.91
CX	Ogu-CMS34	1	133.7	8	6	14	256	22	3.59	20.3
CX	Ogu-CMS34	2	135	9	12	21	393	16	3.36	22.64
CX	Ogu-CMS34	3	95	8.5	9	17.5	325	19	3.475	21.47
CX	Ogu-CMS35	1	116.7	4	3	7	134	24	4.22	10.22
CX	Ogu-CMS35	2	131.7	7	7	14	180	19	4.79	15.99
CX	Ogu-CMS35	3	102.5	5	1	6	157	16	3.82	13.11
CX	Ogu-CMS36	1	117	4	1	5	148	17	3.56	8.84
CX	Ogu-CMS36	2	NA	4	1	5	148	17	3.26	8.84
CX	Ogu-CMS36	3	106.7	4	1	5	107	22	3.51	8.18
CX	Ogu-CMS37	1	113.7	11	10	21	141	13	5.76	10.67
CX	Ogu-CMS37	2	133.3	12	20	32	169	14	5.08	12.11
CX	Ogu-CMS37	3	88.3	11.5	3	NA	155	NA	5.42	11.39
CX	Ogu-CMS38	1	176.3	5	9	14	361	19	4.76	26.59
CX	Ogu-CMS38	2	191.7	7	16	23	585	17	3.48	34.66
CX	Ogu-CMS38	3	184	5	1	6	473	13	4.13	30.63
CX	Ogu-CMS39	1	135.3	6	0	6	197	23	3.63	16.33
CX	Ogu-CMS39	2	158.3	9	14	23	490	23	3.2	39.43
CX	Ogu-CMS39	3	150	7	1	8	438	15	3.62	23.15
CX	Ogu-CMS40	1	148.7	7	7	14	400	22	2.86	25
CX	Ogu-CMS40	2	133.3	11	9	20	412	12	3.59	17.92
CX	Ogu-CMS40	3	120	7	5	12	249	23	3.29	21.46
CX	Ogu-CMS41	1	162.7	13	7	20	412	22	2.74	24.78
CX	Ogu-CMS41	2	151.7	9	16	25	462	19	3.29	29.98
CX	Ogu-CMS41	3	150.7	7	13	20	329	24	2.93	22.89
CX	Ogu-CMS42	1	126.7	9	8	17	399	26	3.32	34.99
CX	Ogu-CMS42	2	130	7	5	12	288	21	3.68	22.69
CX	Ogu-CMS42	3	120	7	NA	NA	280	26	3.49	24.8
CX	Ogu-CMS43	1	138.5	8	4	12	250	19	3.68	17.52
CX	Ogu-CMS43	2	130	9	4	13	345	15	3.22	15.69
CX	Ogu-CMS43	3	116.7	7	4	11	298	17	3.45	16.61
CX	Ogu-CMS44	1	154.7	9	6	15	230	23	3.63	19.54
CX	Ogu-CMS44	2	143.3	7	5	12	509	18	3.5	33.33
CX	Ogu-CMS44	3	123.3	5	4	9	370	19	3.57	26.44
CX	Ogu-CMS45	1	150	8	4.5	12.5	299	18.5	4.04	22.05
CX	Ogu-CMS45	2	160	8	4	12	276	19	4.26	22.59
CX	Ogu-CMS45	3	148.3	8	5	13	322	18	3.82	22.92
CX	Ogu-CMS46	1	159.5	8	0	8	388	18	3.8	31.47
CX	Ogu-CMS46	2	130	10	9	19	406	18	4.87	32.1
CX	Ogu-CMS46	3	163.3	10	6	16	369	23	3.96	30.83
CX	Ogu-CMS47	1	124.3	11	8	19	188	13	4.77	12.28
CX	Ogu-CMS47	2	155	10	18	28	179	16	6.06	17.28
CX	Ogu-CMS47	3	138.3	8	12	20	135	18	5.37	12.99
CX	Ogu-CMS48	1	138.7	7	1	8	443.5	16	4.42	31.04
CX	Ogu-CMS48	2	151.7	9	8	17	413	14	4.86	28.72
CX	Ogu-CMS48	3	150	9	8	17	474	18	3.97	33.35
CX	Ogu-CMS49	1	143.3	9	0	9	289	23	3.72	24.6
CX	Ogu-CMS49	2	143.3	10	4	14	453	20	4.1	36.66
CX	Ogu-CMS49	3	155	10	8	18	442	26	3.89	45.31
CX	Ogu-CMS50	1	143.9	10	3	13	312	21	3.59	23.18
CX	Ogu-CMS50	2	150.4	12	15	27	638	13	4.32	37.96
CX	Ogu-CMS50	3	156.7	13	12	25	505	18	3.44	30.43
CX	Ogu-R1	1	106.7	9	7	16	191	17	2.15	7
CX	Ogu-R1	2	109.3	8	9	17	97	42	1.97	8.12
CX	Ogu-R1	3	120	12	6	18	152	15	2.28	7.46
CX	Ogu-R2	1	124.5	11	2	13	325	17	2.19	13.32
CX	Ogu-R2	2	104.3	5	2	7	267	18	2.65	11.98
CX	Ogu-R3	1	121	8	5	13	179	15.5	2.53	8.88
CX	Ogu-R3	2	129.3	7	9	16	199	16	2.12	6.64
CX	Ogu-R3	3	135	5	0	5	159	15	2.94	5.13
CX	Ogu-R4	1	100.3	4	3	7	86	7	2.13	2.56
CX	Ogu-R4	2	123.3	4	2	6	52	18	2.57	2.45
CX	Ogu-R4	3	98.3	3	1	4	69	17	2.08	2.51
CX	Ogu-R5	1	105.3	7	5	12	208	13	3.27	9.47
CX	Ogu-R5	2	125.3	8	4	12	187	15	3.65	10.28
CX	Ogu-R5	3	138.7	12	9	21	63	20	2.74	3.44
CX	Ogu-R6	1	117.7	5	4	9	258	16	2.46	10.2
CX	Ogu-R6	2	130.3	6	1	7	231	21	2.42	10.82
CX	Ogu-R6	3	111.7	5	2	7	NA	15	2.63	10.51
CX	Ogu-R7	1	101.3	7	5	12	270	7	4.88	12.7
CX	Ogu-R7	2	98	8	15	23	195	6	4.25	1
CX	Ogu-R7	3	98.3	7	6	13	233	NA	4.565	6.85
CX	Ogu-R8	1	143.3	6	3	9	232	18	3.39	14.45
CX	Ogu-R8	2	142	6	0	6	136	20	3.37	9.02
CX	Ogu-R9	1	156	8.5	13	14	291	20	2.75	16.14
CX	Ogu-R9	2	156	9	4	13	175	20	2.93	10.42
CX	Ogu-R9	3	142	8	7	15	207	21	2.8	12.01
CX	Ogu-R10	1	139	7	4	11	108	20	2.96	6.5
CX	Ogu-R10	2	133.3	6	3	9	176	15	3.37	9.42
CX	Ogu-R10	3	123.3	7	5	12	142	17.5	3.165	7.96
GS	1	1	188	7	7	14	280	23
GS	1	2	184	6	9	15	283	20
GS	1	3	187	8	7	15	335	25
GS	2	1	160	5	0	5	118	21
GS	3	1	182	8	4	12	234	27
GS	3	2	188	9	6	15	279	20
GS	3	3	191	10	5	15	374	22
GS	4	1	170	4	1	5	112	16
GS	4	2	179	6	0	6	189	24
GS	4	3	170	4	0	4	26	20
GS	5	1	203	9	11	20	260	34
GS	5	2	180	5	9.5	17.5	257	30.5
GS	5	3	164	7	8	15	252	27
GS	6	1	170	6	7	13	190	23
GS	6	2	163	5	0	5	175	20
GS	6	3	159	5	1	6	159	23
GS	7	1	178	10	6	16	448	19
GS	7	2	178	19	1	20	446.5	21
GS	7	3	178	10	9	19	445	17
GS	8	1	123	3	0	3	216	18
GS	8	2	187	5	3	8	176	22
GS	8	3	155	7	1	8	256	22
GS	9	1	183	6	5	11	213	30
GS	9	2	204	6	7	13	384	29
GS	9	3	192	6	4	10	263	31
GS	10	1	186	7	3	10	311	26
GS	10	2	184	6	3	9	155	29
GS	10	3	188	6	3	9	252	28
GS	11	1	183	7	5	12	197	24
GS	11	2	200	7	9	16	195	26
GS	11	3	170	7	6	13	193	27
GS	12	1	169.5	7	2	9	28	21
GS	12	2	167	4	1	5	113	30
GS	12	3	172	7	4	11	173	29
GS	13	1	168	6	2	8	112	29
GS	13	2	176	6	0	6	118	30.5
GS	13	3	184	4	5	9	146	32
GS	14	1	160	6	7	13	214	20
GS	14	2	175	6	2	8	224	22
GS	14	3	184	6	8	14	200	24
GS	15	1	178	8	7	15	283	26
GS	15	2	165	8	7.5	15.5	297.5	22
GS	15	3	170	8	8	16	312	15
GS	16	1	114	7	0	7	246	25
GS	16	2	89	7	8	15	302	29
GS	16	3	102	7	4	11	190	23
GS	17	1	199	8	6	14	334	26
GS	17	2	201	8	5	13	255	27
GS	17	3	220	5	7	12	246	28
GS	18	1	155	4	3	7	91	23
GS	19	1	191	7	2	9	202	23
GS	19	2	194.5	6	3	9	212	23
GS	19	3	198	7	1	8	207	23
GS	20	1	184	4	3	7	149	29
GS	20	3	190	8	5	13	169	17
GS	21	1	187	6	2	8	160	23
GS	21	2	174	6	2	8	142	29
GS	21	3	168	7	2	9	164	29
GS	22	1	174	8	10	18	289	25
GS	23	1	170	5	5	10	197	16
GS	23	2	174	7	2	9	270	17
GS	23	3	169	7	6	13	184	15
GS	24	1	171	5	2	7	255	26.5
GS	24	2	166	7	1	8	324	27
GS	24	3	175	6	0	6	186	26
GS	25	1	183	8	8	16	314	21
GS	25	2	193	7	4	11	378	23
GS	25	3	190	8	5	13	325	26
GS	26	1	150	5	8.5	15.5	297	19
GS	26	2	170	8	7	15	312	16
GS	26	3	164	6	10	16	282	21
GS	27	1	200	5	2	7	143	20
GS	27	2	200	7	2	9	160.5	26
GS	27	3	200	6	2	8	178	13
GS	28	1	188	3	2	5	260	22.5
GS	28	2	184	7	2	9	246	21
GS	28	3	180	6	2	8	273	24
GS	29	1	157	7	4	11	196	26
GS	29	2	154	6	3	9	198	28
GS	29	3	160	7	5	12	197	28
GS	30	1	182	3.5	4	6	98	22
GS	30	2	180	3	5	8	NA	24
GS	30	3	184	4	0	4	93	21
GS	31	1	186	6	0	6	248	14
GS	31	2	182	6	3	9	153	20
GS	31	3	182	7	5	12	364	23
GS	32	1	169	5	0	5	208.5	18
GS	32	2	164	8	1	9	226	15
GS	32	3	174	6	3	9	191	18
GS	33	1	188	6	10	16	351	23
GS	33	2	201	8	4	12	360	24
GS	33	3	178	8	13	21	456	22
GS	34	1	156	5	8	13	180	16
GS	34	2	172	7	9	16	314	18
GS	34	3	160	5	NA	NA	121	22
GS	35	1	186	6	1	7	122	18
GS	35	2	190	6	9	15	223	18
GS	35	3	192	6	6	12	177	18
GS	36	1	175	9	9	18	278	8
GS	36	2	178	6	5	11	80	24
GS	36	3	172	7	1	8	119	16
GS	37	1	190	6	3	9	172	27
GS	37	2	186.5	5	1	6	162	28
GS	37	3	183	6	3	9	167	26
GS	38	1	170	5	1	6	121	20
GS	38	2	166	5	0	5	96	20
GS	38	3	180	6	2	8	168	22
GS	39	1	175	7	4	11	456	18
GS	39	2	185	7	2	9	204	15
GS	39	3	181	9	0	9	281	19
GS	40	1	188.5	5	3	8	107	20
GS	40	2	192	8	7	15	272	16
GS	40	3	185	6	0	6	123	16
GS	41	1	195	7	7	14	250	16
GS	41	2	191	7	9	16	356	24
GS	41	3	175	6	4	10	185	20
GS	42	1	170	8	5	13	205	20
GS	42	2	167.5	7	8	15	204	18
GS	42	3	165	6	NA	NA	203	15
GS	43	1	199	7	8	15	228	20
GS	43	2	200	7	6	13	297	20
GS	43	3	198	5	9	14	178	20
GS	44	2	195	5	6	11	120	22
GS	44	3	160	4	0	4	65	20
GS	45	1	170	6	3	9	105	26
GS	45	2	161	4	3	7	76	27
GS	45	3	180	6	3	9	134	31
GS	46	1	193	6	9	15	196	31
GS	46	2	197	5	4	9	234	32
GS	46	3	195	5	0	5	175	27
GS	47	1	174.5	8	0	8	305	21
GS	47	2	174	7	0	7	182	17
GS	47	3	175	7	0	7	275	17
GS	48	1	112	3	0	3	159	20
GS	48	2	157	5	2	7	124	20
GS	48	3	182	8	3	11	193	20
GS	49	1	185	6	5	11	187	18
GS	49	2	211	8	4	12	351	31
GS	49	3	190	7	7	14	282	22
GS	50	1	174	6	4	10	186	28
GS	50	2	195	8	7	15	131	27
GS	50	3	180	6	6	12	230	24
GS	51	1	185	6	7	13	198	20
GS	51	2	194	8	11	19	298	19
GS	51	3	208	6	6	12	225	19
GS	53	1	194	6	5	11	248	28
GS	53	2	175	5	6	11	209	27
GS	53	3	164	4	1	5	NA	27
GS	54	1	180	5	3	8	140	30
GS	54	2	165	6	7	13	133	29
GS	54	3	170	5	3	8	126	NA
GS	55	1	172	8	11	19	309	19
GS	55	2	182	6	8	14	268	16
GS	55	3	190	7	5	12	290	21
GS	56	1	184.5	3	0	3	209	25
GS	56	2	191	7	0.5	4.5	306	31
GS	56	3	178	5	1	6	111	26
GS	58	1	184	6	4	10	214	20
GS	58	2	184.5	6	6	12	245	18
GS	58	3	185	6	5	11	217	21
GS	59	1	192	5	0	5	168	24
GS	59	3	190	6	3	9	211	23
GS	60	1	153	5	2	7	94	21
GS	60	2	200	3	4	7	144	14
GS	60	3	175	3	0	3	69	7
GS	61	1	198	5	3	8	132	23
GS	61	2	181	5	4	9	142	26
GS	61	3	167	6	4	10	114	23
GS	63	1	183	8	5	13	265	24
GS	63	2	195	8	5	13	380	26
GS	63	3	174	7	5	12	236	20
GS	64	1	189	4	0	4	237	23
GS	64	2	183	9	1	10	337	24
GS	64	3	194	6	2	8	137	NA
GS	65	1	206	10	13	23	308	24
GS	65	2	207	9	8	17	275	28
GS	65	3	192	6	6	12	282	27
GS	67	1	190	6	2	8	139	22
GS	67	2	194	7	2	9	266	22
GS	67	3	180	6	2	8	172	25
GS	68	1	164	4	8	12	245	24
GS	68	2	193	4	7	11	122	20
GS	68	3	175	4	NA	NA	87	23
GS	70	1	166	6	3	9	108	24
GS	70	2	168	4	1	5	143	24
GS	70	3	160	6	0	6	180	25
GS	71	1	170	7	0	7	188	26
GS	71	2	170	7	1	8	230	20
GS	71	3	170	5	5	10	227	23
GS	72	1	147	5	6	11	97	22
GS	72	2	160	5	6	11	71	22
GS	72	3	170	5	6	11	175	26
GS	73	1	188	6	13	19	393	30
GS	73	2	220	6	11.5	18.5	325	27
GS	73	3	195	8	10	18	390	28
GS	74	1	177	7	5	12	260	25
GS	74	2	175	6	0	6	179	25
GS	74	3	190	8	3	11	125	25
GS	76	1	180	5	4	9	110	22
GS	76	2	188	10	7	17	315	28
GS	76	3	172	7	6	13	210	25
GS	77	1	170.5	7	1	8	118	24
GS	77	2	172	6	2	8	137	24
GS	77	3	169	6	5	11	122	24
GS	78	1	167	9	2	11	139	25
GS	78	2	171	7	0	7	161	26.5
GS	78	3	168	7	0	7	146	28
GS	79	1	173	10	2	12	410	27
GS	79	2	170	9.5	2	11.5	426.5	22
GS	79	3	171.5	9	2	11	443	19
GS	80	1	148	8	0	8	114	22
GS	80	2	171	7	0	7	210	28
GS	80	3	187	5	0	5	131	23
GS	81	1	181	5	4	9	253	26
GS	81	2	192	6	3	9	238	26.5
GS	81	3	227	6	6	12	267	27
GS	82	1	158	6	0	6	140	27
GS	82	2	164	6	0.5	5.5	117	28
GS	82	3	176	4	1	5	151	28
GS	83	1	187	5	0	5	248	28
GS	83	2	192	8	14	22	257	28
GS	83	3	196	6	8	14	238	32
GS	85	1	170	9	6	15	299	25
GS	85	2	170	6	3	9	280	30
GS	85	3	170	5	4	9	290	33
GS	86	1	165	7	3	10	142	15
GS	86	2	173	6	2	8	167	27
GS	86	3	173	6	0	6	198	23
GS	87	1	182	9	5	14	190.5	24
GS	87	2	189	7	3	10	209	13
GS	87	3	186	8	7	15	172	18
GS	88	1	155	6	3	9	161	16
GS	88	2	156	7	8	15	158	22
GS	88	3	154	4	0	4	159.5	28
GS	89	1	180	8	10	18	258	26
GS	89	2	204	7	6	13	280	27
GS	89	3	188	6	2	8	269	28
GS	90	1	190.5	7	7	14	218	21
GS	90	2	195	6	5	11	192	26
GS	90	3	186	7	9	16	238	23.5
GS	91	1	178	6	0	6	115	24
GS	91	2	194	7	12	19	383	31
GS	91	3	180	6	5	11	150	17
GS	92	1	181	4	6	10	259.5	24
GS	92	2	170	6	6	12	282	24
GS	92	3	170	6	6	12	237	24
GS	93	1	164	5	2	7	79	25
GS	93	2	165	4	0	4	58	23
GS	93	3	164.5	4	0	4	50	20
GS	94	1	162	8	8	16	214	11
GS	94	2	168	5	1	6	87	9
GS	94	3	173	6	2	8	185	14
GS	95	1	140	6	7	13	208	33
GS	95	2	193	8	6	14	213	18
GS	95	3	164	8	6	14	274	26
GS	96	1	175.5	5	0	5	123	19
GS	96	2	178	7	0	7	156	16
GS	96	3	173	5	0	5	110	24
GS	97	1	195	9	17	26	460	22
GS	97	2	216	7	7	14	342	23
GS	97	3	178	7	10	17	212	25
GS	98	1	167	7	7	14	227	24
GS	98	2	177	8	5	13	304	27
GS	98	3	170	5	6	11	265.5	25
GS	99	1	152	4	0	4	228.5	22
GS	99	2	193	11	16	27	229	20
GS	99	3	170	9	8	17	228	16
GS	100	1	150	4	4	8	189	26
GS	100	3	217	7	4	11	268	22
GS	101	1	164.5	5	6	11	126	28.5
GS	101	2	165	5	2	7	134	29
GS	101	3	164	5	4	9	84	28
GS	102	1	173	6	7	13	69.5	21
GS	102	2	169	5	3	8	63	18
GS	102	3	165	4	0	4	76	20
GS	103	1	190	9	10	19	186	19.5
GS	103	2	188	8	10	18	186	19
GS	103	3	199	8	11	19	186	20
GS	104	1	193	6	0	6	97	22
GS	104	2	194	7	2	9	116	21
GS	104	3	192	6	3	9	135	16
GS	105	1	185	7	6	13	229	25
GS	105	2	224	6	4	10	200	23
GS	105	3	214	5	3	8	186	23
GS	106	1	193	6	8	14	390.5	23
GS	106	2	191	9	8	17	380	26
GS	106	3	195	7	8	15	401	28
GS	107	1	178	7	14	21	299.5	26
GS	107	2	178	6	14	20	327	25
GS	107	3	178	8	14	22	272	25.5
GS	108	1	153	4	5	9	193.5	16
GS	108	2	186	5	2	7	195	27
GS	108	3	173	6	6	12	192	27
GS	109	1	199	6	1	7	155	27
GS	109	2	193	4	0	4	105	26
GS	109	3	196	7	4	11	167	31
GS	110	1	148	6	6	12	159	25
GS	110	2	156	5	4	9	179	20
GS	110	3	148	7	4	11	169	24
GS	111	1	148	6	0	6	248	19
GS	111	2	173	6	0	6	167	21
GS	111	3	191	7	0	7	269	19
GS	112	1	157	5	0	5	83	23
GS	112	2	155	7	1	8	120	24
GS	112	3	168	6	1	7	98	25
GS	113	1	205	8	3	11	242	25
GS	113	2	209	5	4	9	298	22
GS	113	3	200	7	9	16	240	30
GS	114	1	199	5	0	5	92	28.5
GS	114	2	200	8	0	8	316	29
GS	114	3	198	6	0	6	195	28
GS	115	1	172	7	10	17	108	20
GS	115	2	190	9	13	22	305.5	14
GS	115	3	201	8	10	18	503	32
GS	116	1	158	5	0	5	116	21
GS	116	2	195	7	0	7	227	16
GS	116	3	178	5	0	5	77	18
GS	117	1	180	7	2	9	142	26
GS	117	2	182	5	3	8	120	31
GS	117	3	183	7	4	11	88	35
GS	118	1	170	6	0	6	83	22
GS	118	2	163	5	0	5	80	21
GS	118	3	150	5	0	5	86	NA
GS	119	1	162	7	2	9	210	19
GS	119	2	178	7	0	7	227	20
GS	119	3	166	7	2	9	271	21
GS	120	1	194	5	8	13	135	23
GS	120	2	194	7	6	13	117	24
GS	120	3	194	7	3	10	126	30
GS	121	1	185	8	4.5	12.5	328	23
GS	121	2	183	7	5	12	237	25
GS	121	3	193	7	4	11	289	27
GS	122	1	175	10	4	14	292	23
GS	122	2	173	9	11	20	483	27
GS	122	3	172	9.5	0	9.5	150	24
GS	123	1	195	7	7	14	296	29
GS	123	2	186	6	12	18	291.5	22
GS	123	3	181	8	5	13	287	25
GS	124	1	173	4	1	5	176	20
GS	124	2	170	4	1	5	175	25
GS	124	3	176	4	0	4	177	24
GS	125	1	162	4	2	6	123	23
GS	125	2	164.5	5	3	8	80	29
GS	125	3	167	8	3	11	146	28
GS	126	1	180	6	3	9	126	22
GS	126	2	175	5	1	6	167	25
GS	126	3	170	5	6	11	295	23
GS	127	1	183	8	7	15	327	15
GS	127	2	186	7	2	9	291	19
GS	127	3	180	7	3	10	320	25
GS	128	1	180	8	0	8	201	24
GS	128	2	182	7	0	7	177	28
GS	128	3	183	7	1	8	230	26
GS	129	1	169	11	7	18	199	23.5
GS	129	2	212	7	5	12	214	23
GS	129	3	185	5	3	8	184	24
GS	130	1	187	6	10	16	248	22
GS	130	2	180	6	10	16	249	25
GS	130	3	185	7	10	17	250	18
GS	131	1	216.5	6	4	10	406	26.5
GS	131	2	215	10	12	22	371	26
GS	131	3	218	8	9	17	441	27
GS	132	1	174	5	6	11	192	23
GS	132	2	207	4	1	5	114	19
GS	132	3	190	7	13	20	342	30
GS	133	1	153	6	3	9	174	23
GS	133	2	189	7	4	11	142	29
GS	133	3	163	7	4	11	125	27
GS	134	1	178	7	9	16	319	28
GS	134	2	174	7	5	12	322	25
GS	134	3	170	6	7	13	320.5	22
GS	135	1	183	8	2	10	172	21
GS	135	2	187	9	3	12	368	22
GS	135	3	179	9	1	10	267	20
GS	136	1	181	8	5	13	200	26
GS	136	2	174	8	4.5	12.5	204.5	27
GS	136	3	197	8	4	12	209	25
GS	137	1	182	3	12	15	271	24
GS	137	2	197	6	3	9	231	24
GS	137	3	198	7	7	14	233	24
GS	138	1	175	7	4	11	178	28
GS	138	2	174	9	9	18	163	25
GS	138	3	NA	6	2	8	148	24
GS	139	1	186	6	4	10	278	17
GS	139	2	193	9	13	22	266	29
GS	139	3	192	7	9	16	290	24
GS	140	1	171	5	4	9	132	18
GS	140	2	180	5	3.5	8.5	294	23
GS	140	3	192	5	3	8	203	23
GS	141	1	162	7	4	11	203	28
GS	141	2	155	7	0	7	191.5	24
GS	141	3	170	7	1	8	180	32
GS	142	1	162	5	4	9	158	12
GS	142	2	166	6	3	9	167.5	26
GS	142	3	155	6	0	6	177	20
GS	143	1	163	6	6	12	252	22
GS	143	2	165.5	9	6	15	273	19
GS	143	3	168	8	6	14	262.5	19
GS	144	1	174	7	0	7	187	25
GS	144	2	176	6	3	9	149	28
GS	144	3	183	8	5	13	226	26.5
GS	145	1	178	5.5	13	14.75	488	17
GS	145	2	183	5	8	13	262	28
GS	145	3	189	6	10.5	16.5	193	24
GS	146	1	170	6	6	12	242	23
GS	146	2	177	8	9	17	258	29
GS	146	3	173.5	7	6	13	274	24
GS	147	1	192	5	0	5	138	21
GS	147	2	187	9	1	10	130	29
GS	147	3	178	6	2	8	122	23
GS	148	1	193	6	4	10	175	24
GS	148	2	204	5	2	7	73	24
GS	148	3	188	4	1	5	47	24
GS	149	1	167	9	7	16	200	25
GS	149	2	157	3	6.5	9.5	78	25
GS	149	3	170	7	6	13	166	30
GS	150	1	153	7	4	11	89	23
GS	150	2	195	5	3	8	224	24
GS	150	3	174	5	0	5	113	24
GS	151	1	164	7	0	7	364	22
GS	151	2	185	8	7	15	339	24
GS	151	3	179	10	3	13	389	22
GS	152	1	160	7	0	7	237.5	22
GS	152	2	180	7	8	15	215	22
GS	152	3	205	6	2	8	260	22
GS	153	1	172	7	4	11	201	23
GS	153	2	201	7	7	14	220	23.5
GS	153	3	190	7	8	15	210.5	24
GS	154	1	179	5	3	8	154	22
GS	154	2	182	6	7	13	126	21
GS	154	3	185	7	6	13	165	19
GS	155	1	190	7	7	14	200.5	18
GS	155	2	198	9	5	14	146	12
GS	155	3	195	8	7	15	255	24
GS	156	1	178	5	2	7	100	17
GS	156	2	186	6	8	14	254	23
GS	156	3	187	5	3	8	142	22
GS	157	1	173	5	6	11	223	26
GS	157	2	195	7	5	12	174	28
GS	157	3	158	7	5.5	12.5	146	30
GS	158	1	165	7	6	13	178	15
GS	158	2	176	5	6	11	227	23
GS	158	3	152	5	6	11	112	21
GS	159	1	156	8	0	8	260	18
GS	159	2	160.5	6	0	6	196	22
GS	159	3	165	6	0	6	276	19
GS	160	1	190	5	0	5	109	21
GS	160	2	193	3	0	3	65	23
GS	160	3	196	8	0	8	113	25
GS	161	1	194	9	9	18	226	23
GS	161	2	207	7	8	15	230	19
GS	161	3	200	6	8.5	14.5	222	22
GS	162	1	166	5	3	8	152	21
GS	162	2	174	6	7	13	217	23
GS	162	3	168	6	5	11	177	22
GS	163	1	195	4	0	4	164	19
GS	163	2	194	9	4	13	165	18.5
GS	163	3	196	7	2	9	163	18
GS	164	1	173	4	8	12	245	19
GS	164	2	175	5	8	13	166	19
GS	164	3	180	4	8	12	78	19
GS	165	1	176	7	3	10	165	29
GS	165	2	192	5	0	5	118	29
GS	165	3	180	6	6	12	172	27
GS	166	1	173	4	3	7	104.5	6
GS	166	2	163	6	5	11	108	12
GS	166	3	160	5	3	8	101	18
GS	167	1	184	10	0	10	401	16
GS	167	2	173	8	0	8	502	17
GS	167	3	185	5	0	5	451.5	21
GS	168	1	165	6	0	6	140	22
GS	168	2	193	5	0	5	110	26
GS	168	3	184	5	1	6	142	24
GS	169	1	194	8	9	17	221	15
GS	169	2	192	6	4	10	201	24
GS	169	3	197	6	5	11	202	18
GS	170	1	179	6	1	7	176	26
GS	170	2	184	7	1	8	164	20
GS	170	3	185	6	3	9	112	21
GS	171	1	197	3	2	5	190	20
GS	171	2	200	5	6	11	265	25
GS	171	3	196	5	3	8	115	16
GS	172	1	177	4.5	0	4.5	354	25
GS	172	2	188	4	0	4	33	22
GS	172	3	180	5	0	5	58	19
GS	173	1	178	9	8	17	360	24
GS	173	2	192	7	3	10	157	31
GS	173	3	183	6	5	11	198	25
GS	174	1	177	5	3	8	71	18
GS	174	2	182	6	6	12	127	12
GS	174	3	168	4	0	4	74	18
GS	175	1	183	8	1	9	243	22
GS	175	2	182.5	7	0.5	7.5	236	10
GS	175	3	182	7	0	7	239.5	8
GS	176	1	182	6	3	9	125	24
GS	176	2	201	5	1	6	132	20
GS	176	3	173	5	0	5	117	22
GS	177	1	190	7	7	14	231	18
GS	177	2	202	5	7	12	266	19
GS	177	3	200	7	4	11	226	23
GS	178	1	175	7	5	12	198	20.5
GS	178	2	188	8	5	13	137	22
GS	178	3	178	8	5	13	167.5	19
GS	179	1	190	7	0	7	106	11
GS	179	2	196	6	0	6	172	15
GS	179	3	193	7	0	7	136	16
GS	180	1	185	4	5	9	24	15
GS	180	2	186	6	4	10	223	17
GS	180	3	175	5	6	11	101	21
GS	181	1	181	8	3	11	357	32
GS	181	2	183	8	1	9	201	25
GS	181	3	182	8	3	11	239	29
GS	182	1	167	4	0	4	77	11
GS	182	2	173	4	1	5	75	18
GS	182	3	182	4	3	7	165	15
GS	183	1	144	6	5	11	300	6
GS	183	2	173	9	1	10	389	8
GS	183	3	210	7	7	14	198	22
GS	184	1	168	5	2	7	106	22
GS	184	2	203	4	0	4	74	21
GS	184	3	180	5	0	5	122	20
GS	185	1	205.5	6	4	10	161	23.5
GS	185	2	204	6	2	8	274	23
GS	185	3	207	7	10	17	483	24
GS	186	1	160	5	6	11	186	24
GS	186	2	173	7	10	17	210	23
GS	186	3	162	5	0	5	174	25
GS	187	1	187	6	3	9	253	23
GS	187	2	192	6	7	13	290	21
GS	187	3	198	7	5	12	216	25
GS	188	1	195	4	4	8	152	21
GS	188	2	187	4	4	8	192	24
GS	188	3	193	4	1	5	135	25
GS	189	1	150	6	4	10	154	26
GS	189	2	150	5	0	5	97	30
GS	189	3	160	7	8	15	250	26
GS	190	1	172	5	5	10	130	22
GS	190	2	176	7	4	11	139.5	14
GS	190	3	180	5	2	7	149	26
GS	191	1	170	6	6	12	291	11
GS	191	2	169	5	6.5	11.5	184	13
GS	191	3	180	6	7	13	335	8
GS	192	1	173	7	4	11	182	22
GS	192	2	190	6	6	12	198.5	19
GS	192	3	186	8	5	13	215	26
GS	193	1	203	6	1	7	217	17
GS	193	2	203	5	3	8	213	15
GS	193	3	203	7	4	11	200	22
GS	194	1	193.5	8	8	16	338	25
GS	194	2	192	6	4	10	252	21
GS	194	3	195	4	7	11	160	28
GS	195	1	188	6	6	12	99	17
GS	195	2	209	7	2	9	83	16
GS	195	3	175	6	0	6	101	16.5
GS	196	1	193.5	6	4	10	125	29
GS	196	2	197	6	4	10	148	21
GS	196	3	190	5	3	8	124	23
GS	197	1	177	7	8	15	278	28
GS	197	2	176	5	0	5	121	35
GS	197	3	172	6	3	9	152	23
GS	198	1	160	5	2	7	56	19
GS	198	2	170	4	2	6	79	19
GS	198	3	162	5	1	6	91	19
GS	199	1	170	8	6	14	295	18
GS	199	2	180	3	5.5	8.5	111	15
GS	199	3	173	6	5	11	212	23
GS	200	1	183	6	3	9	182	23
GS	200	2	184	7	2	9	192	25
GS	200	3	190	5	7	12	187	21
GS	201	1	186	5	5	10	215	23
GS	201	2	182	5	10	15	296	22
GS	201	3	200	6	6	12	241	22
GS	202	1	180	5	3	8	236	21
GS	202	2	180	6	6	12	197	22
GS	202	3	180	7	4	11	232	19
[truncated: 2,352 more rows]
