# Supplementary material for: Prediction of heterosis in the recent rapeseed (Brassica napus) polyploid by pairing parental nucleotide sequences
Source: PLoS Genet. 2021 Nov 4;17(11):e1009879. doi: 10.1371/journal.pgen.1009879 (PMC8608326; doi:10.1371/journal.pgen.1009879)
Supplement: S3 Table — (XLSX) [file pgen.1009879.s010.xlsx]

## Sheet: S3_Table
S3 Table.The genetic relationship between parents and offspring
F1_Number	Female_parent_number	Male_parent_number
1	Ogu-CMS1	Ogu-Restore1
2	Ogu-CMS1	Ogu-Restore2
3	Ogu-CMS1	Ogu-Restore3
4	Ogu-CMS1	Ogu-Restore4
5	Ogu-CMS1	Ogu-Restore5
6	Ogu-CMS1	Ogu-Restore6
7	Ogu-CMS1	Ogu-Restore7
8	Ogu-CMS1	Ogu-Restore8
9	Ogu-CMS2	Ogu-Restore1
10	Ogu-CMS2	Ogu-Restore2
11	Ogu-CMS2	Ogu-Restore3
12	Ogu-CMS2	Ogu-Restore4
13	Ogu-CMS2	Ogu-Restore5
14	Ogu-CMS2	Ogu-Restore6
15	Ogu-CMS2	Ogu-Restore7
16	Ogu-CMS2	Ogu-Restore8
17	Ogu-CMS3	Ogu-Restore1
18	Ogu-CMS3	Ogu-Restore2
19	Ogu-CMS3	Ogu-Restore3
20	Ogu-CMS3	Ogu-Restore4
21	Ogu-CMS3	Ogu-Restore5
22	Ogu-CMS3	Ogu-Restore6
23	Ogu-CMS3	Ogu-Restore7
24	Ogu-CMS3	Ogu-Restore8
25	Ogu-CMS4	Ogu-Restore1
26	Ogu-CMS4	Ogu-Restore2
27	Ogu-CMS4	Ogu-Restore3
28	Ogu-CMS4	Ogu-Restore4
29	Ogu-CMS4	Ogu-Restore5
30	Ogu-CMS4	Ogu-Restore6
31	Ogu-CMS4	Ogu-Restore7
32	Ogu-CMS4	Ogu-Restore8
33	Ogu-CMS5	Ogu-Restore1
34	Ogu-CMS5	Ogu-Restore2
35	Ogu-CMS5	Ogu-Restore3
36	Ogu-CMS5	Ogu-Restore4
37	Ogu-CMS5	Ogu-Restore5
38	Ogu-CMS5	Ogu-Restore6
39	Ogu-CMS5	Ogu-Restore7
40	Ogu-CMS5	Ogu-Restore8
41	Ogu-CMS6	Ogu-Restore1
42	Ogu-CMS6	Ogu-Restore2
43	Ogu-CMS6	Ogu-Restore3
44	Ogu-CMS6	Ogu-Restore4
45	Ogu-CMS6	Ogu-Restore5
46	Ogu-CMS6	Ogu-Restore6
47	Ogu-CMS6	Ogu-Restore7
48	Ogu-CMS6	Ogu-Restore8
49	Ogu-CMS7	Ogu-Restore1
50	Ogu-CMS7	Ogu-Restore2
51	Ogu-CMS7	Ogu-Restore3
52	Ogu-CMS7	Ogu-Restore4
53	Ogu-CMS7	Ogu-Restore5
54	Ogu-CMS7	Ogu-Restore6
55	Ogu-CMS7	Ogu-Restore7
56	Ogu-CMS7	Ogu-Restore8
57	Ogu-CMS8	Ogu-Restore1
58	Ogu-CMS8	Ogu-Restore2
59	Ogu-CMS8	Ogu-Restore3
60	Ogu-CMS8	Ogu-Restore4
61	Ogu-CMS8	Ogu-Restore5
62	Ogu-CMS8	Ogu-Restore6
63	Ogu-CMS8	Ogu-Restore7
64	Ogu-CMS8	Ogu-Restore8
65	Ogu-CMS9	Ogu-Restore1
66	Ogu-CMS9	Ogu-Restore2
67	Ogu-CMS9	Ogu-Restore3
68	Ogu-CMS9	Ogu-Restore4
69	Ogu-CMS9	Ogu-Restore5
70	Ogu-CMS9	Ogu-Restore6
71	Ogu-CMS9	Ogu-Restore7
72	Ogu-CMS9	Ogu-Restore8
73	Ogu-CMS10	Ogu-Restore1
74	Ogu-CMS10	Ogu-Restore2
75	Ogu-CMS10	Ogu-Restore3
76	Ogu-CMS10	Ogu-Restore4
77	Ogu-CMS10	Ogu-Restore5
78	Ogu-CMS10	Ogu-Restore6
79	Ogu-CMS10	Ogu-Restore7
80	Ogu-CMS10	Ogu-Restore8
81	Ogu-CMS11	Ogu-Restore1
82	Ogu-CMS11	Ogu-Restore2
83	Ogu-CMS11	Ogu-Restore3
84	Ogu-CMS11	Ogu-Restore4
85	Ogu-CMS11	Ogu-Restore5
86	Ogu-CMS11	Ogu-Restore6
87	Ogu-CMS11	Ogu-Restore7
88	Ogu-CMS11	Ogu-Restore8
89	Ogu-CMS12	Ogu-Restore1
90	Ogu-CMS12	Ogu-Restore2
91	Ogu-CMS12	Ogu-Restore3
92	Ogu-CMS12	Ogu-Restore4
93	Ogu-CMS12	Ogu-Restore5
94	Ogu-CMS12	Ogu-Restore6
95	Ogu-CMS12	Ogu-Restore7
96	Ogu-CMS12	Ogu-Restore8
97	Ogu-CMS13	Ogu-Restore1
98	Ogu-CMS13	Ogu-Restore2
99	Ogu-CMS13	Ogu-Restore3
100	Ogu-CMS13	Ogu-Restore4
101	Ogu-CMS13	Ogu-Restore5
102	Ogu-CMS13	Ogu-Restore6
103	Ogu-CMS13	Ogu-Restore7
104	Ogu-CMS13	Ogu-Restore8
105	Ogu-CMS14	Ogu-Restore1
106	Ogu-CMS14	Ogu-Restore2
107	Ogu-CMS14	Ogu-Restore3
108	Ogu-CMS14	Ogu-Restore4
109	Ogu-CMS14	Ogu-Restore5
110	Ogu-CMS14	Ogu-Restore6
111	Ogu-CMS14	Ogu-Restore7
112	Ogu-CMS14	Ogu-Restore8
113	Ogu-CMS15	Ogu-Restore1
114	Ogu-CMS15	Ogu-Restore2
115	Ogu-CMS15	Ogu-Restore3
116	Ogu-CMS15	Ogu-Restore4
117	Ogu-CMS15	Ogu-Restore5
118	Ogu-CMS15	Ogu-Restore6
119	Ogu-CMS15	Ogu-Restore7
120	Ogu-CMS15	Ogu-Restore8
121	Ogu-CMS16	Ogu-Restore1
122	Ogu-CMS16	Ogu-Restore2
123	Ogu-CMS16	Ogu-Restore3
124	Ogu-CMS16	Ogu-Restore4
125	Ogu-CMS16	Ogu-Restore5
126	Ogu-CMS16	Ogu-Restore6
127	Ogu-CMS16	Ogu-Restore7
128	Ogu-CMS16	Ogu-Restore8
129	Ogu-CMS17	Ogu-Restore1
130	Ogu-CMS17	Ogu-Restore2
131	Ogu-CMS17	Ogu-Restore3
132	Ogu-CMS17	Ogu-Restore4
133	Ogu-CMS17	Ogu-Restore5
134	Ogu-CMS17	Ogu-Restore6
135	Ogu-CMS17	Ogu-Restore7
136	Ogu-CMS17	Ogu-Restore8
137	Ogu-CMS18	Ogu-Restore1
138	Ogu-CMS18	Ogu-Restore2
139	Ogu-CMS18	Ogu-Restore3
140	Ogu-CMS18	Ogu-Restore4
141	Ogu-CMS18	Ogu-Restore5
142	Ogu-CMS18	Ogu-Restore6
143	Ogu-CMS18	Ogu-Restore7
144	Ogu-CMS18	Ogu-Restore8
145	Ogu-CMS19	Ogu-Restore1
146	Ogu-CMS19	Ogu-Restore2
147	Ogu-CMS19	Ogu-Restore3
148	Ogu-CMS19	Ogu-Restore4
149	Ogu-CMS19	Ogu-Restore5
150	Ogu-CMS19	Ogu-Restore6
151	Ogu-CMS19	Ogu-Restore7
152	Ogu-CMS19	Ogu-Restore8
153	Ogu-CMS20	Ogu-Restore1
154	Ogu-CMS20	Ogu-Restore2
155	Ogu-CMS20	Ogu-Restore3
156	Ogu-CMS20	Ogu-Restore4
157	Ogu-CMS20	Ogu-Restore5
158	Ogu-CMS20	Ogu-Restore6
159	Ogu-CMS20	Ogu-Restore7
160	Ogu-CMS20	Ogu-Restore8
161	Ogu-CMS21	Ogu-Restore1
162	Ogu-CMS21	Ogu-Restore2
163	Ogu-CMS21	Ogu-Restore3
164	Ogu-CMS21	Ogu-Restore4
165	Ogu-CMS21	Ogu-Restore5
166	Ogu-CMS21	Ogu-Restore6
167	Ogu-CMS21	Ogu-Restore7
168	Ogu-CMS21	Ogu-Restore8
169	Ogu-CMS22	Ogu-Restore1
170	Ogu-CMS22	Ogu-Restore2
171	Ogu-CMS22	Ogu-Restore3
172	Ogu-CMS22	Ogu-Restore4
173	Ogu-CMS22	Ogu-Restore5
174	Ogu-CMS22	Ogu-Restore6
175	Ogu-CMS22	Ogu-Restore7
176	Ogu-CMS22	Ogu-Restore8
177	Ogu-CMS23	Ogu-Restore1
178	Ogu-CMS23	Ogu-Restore2
179	Ogu-CMS23	Ogu-Restore3
180	Ogu-CMS23	Ogu-Restore4
181	Ogu-CMS23	Ogu-Restore5
182	Ogu-CMS23	Ogu-Restore6
183	Ogu-CMS23	Ogu-Restore7
184	Ogu-CMS23	Ogu-Restore8
185	Ogu-CMS24	Ogu-Restore1
186	Ogu-CMS24	Ogu-Restore2
187	Ogu-CMS24	Ogu-Restore3
188	Ogu-CMS24	Ogu-Restore4
189	Ogu-CMS24	Ogu-Restore5
190	Ogu-CMS24	Ogu-Restore6
191	Ogu-CMS24	Ogu-Restore7
192	Ogu-CMS24	Ogu-Restore8
193	Ogu-CMS25	Ogu-Restore1
194	Ogu-CMS25	Ogu-Restore2
195	Ogu-CMS25	Ogu-Restore3
196	Ogu-CMS25	Ogu-Restore4
197	Ogu-CMS25	Ogu-Restore5
198	Ogu-CMS25	Ogu-Restore6
199	Ogu-CMS25	Ogu-Restore7
200	Ogu-CMS25	Ogu-Restore8
201	Ogu-CMS26	Ogu-Restore1
202	Ogu-CMS26	Ogu-Restore2
203	Ogu-CMS26	Ogu-Restore3
204	Ogu-CMS26	Ogu-Restore4
205	Ogu-CMS26	Ogu-Restore5
206	Ogu-CMS26	Ogu-Restore6
207	Ogu-CMS26	Ogu-Restore7
208	Ogu-CMS26	Ogu-Restore8
209	Ogu-CMS27	Ogu-Restore1
210	Ogu-CMS27	Ogu-Restore2
211	Ogu-CMS27	Ogu-Restore3
212	Ogu-CMS27	Ogu-Restore4
213	Ogu-CMS27	Ogu-Restore5
214	Ogu-CMS27	Ogu-Restore6
215	Ogu-CMS27	Ogu-Restore7
216	Ogu-CMS27	Ogu-Restore8
217	Ogu-CMS28	Ogu-Restore1
218	Ogu-CMS28	Ogu-Restore2
219	Ogu-CMS28	Ogu-Restore3
220	Ogu-CMS28	Ogu-Restore4
221	Ogu-CMS28	Ogu-Restore5
222	Ogu-CMS28	Ogu-Restore6
223	Ogu-CMS28	Ogu-Restore7
224	Ogu-CMS28	Ogu-Restore8
225	Ogu-CMS29	Ogu-Restore1
226	Ogu-CMS29	Ogu-Restore2
227	Ogu-CMS29	Ogu-Restore3
228	Ogu-CMS29	Ogu-Restore4
229	Ogu-CMS29	Ogu-Restore5
230	Ogu-CMS29	Ogu-Restore6
231	Ogu-CMS29	Ogu-Restore7
232	Ogu-CMS29	Ogu-Restore8
233	Ogu-CMS30	Ogu-Restore1
234	Ogu-CMS30	Ogu-Restore2
235	Ogu-CMS30	Ogu-Restore3
236	Ogu-CMS30	Ogu-Restore4
237	Ogu-CMS30	Ogu-Restore5
238	Ogu-CMS30	Ogu-Restore6
239	Ogu-CMS30	Ogu-Restore7
240	Ogu-CMS30	Ogu-Restore8
241	Ogu-CMS31	Ogu-Restore1
242	Ogu-CMS31	Ogu-Restore2
243	Ogu-CMS31	Ogu-Restore3
244	Ogu-CMS31	Ogu-Restore4
245	Ogu-CMS31	Ogu-Restore5
246	Ogu-CMS31	Ogu-Restore6
247	Ogu-CMS31	Ogu-Restore7
248	Ogu-CMS31	Ogu-Restore8
249	Ogu-CMS32	Ogu-Restore1
250	Ogu-CMS32	Ogu-Restore2
251	Ogu-CMS32	Ogu-Restore3
252	Ogu-CMS32	Ogu-Restore4
253	Ogu-CMS32	Ogu-Restore5
254	Ogu-CMS32	Ogu-Restore6
255	Ogu-CMS32	Ogu-Restore7
256	Ogu-CMS32	Ogu-Restore8
257	Ogu-CMS33	Ogu-Restore1
258	Ogu-CMS33	Ogu-Restore2
259	Ogu-CMS33	Ogu-Restore3
260	Ogu-CMS33	Ogu-Restore4
261	Ogu-CMS33	Ogu-Restore5
262	Ogu-CMS33	Ogu-Restore6
263	Ogu-CMS33	Ogu-Restore7
264	Ogu-CMS33	Ogu-Restore8
265	Ogu-CMS34	Ogu-Restore1
266	Ogu-CMS34	Ogu-Restore2
267	Ogu-CMS34	Ogu-Restore3
268	Ogu-CMS34	Ogu-Restore4
269	Ogu-CMS34	Ogu-Restore5
270	Ogu-CMS34	Ogu-Restore6
271	Ogu-CMS34	Ogu-Restore7
272	Ogu-CMS34	Ogu-Restore8
273	Ogu-CMS35	Ogu-Restore1
274	Ogu-CMS35	Ogu-Restore2
275	Ogu-CMS35	Ogu-Restore3
276	Ogu-CMS35	Ogu-Restore4
277	Ogu-CMS35	Ogu-Restore5
278	Ogu-CMS35	Ogu-Restore6
279	Ogu-CMS35	Ogu-Restore7
280	Ogu-CMS35	Ogu-Restore8
281	Ogu-CMS36	Ogu-Restore1
282	Ogu-CMS36	Ogu-Restore2
283	Ogu-CMS36	Ogu-Restore3
284	Ogu-CMS36	Ogu-Restore4
285	Ogu-CMS36	Ogu-Restore5
286	Ogu-CMS36	Ogu-Restore6
287	Ogu-CMS36	Ogu-Restore7
288	Ogu-CMS36	Ogu-Restore8
289	Ogu-CMS37	Ogu-Restore1
290	Ogu-CMS37	Ogu-Restore2
291	Ogu-CMS37	Ogu-Restore3
292	Ogu-CMS37	Ogu-Restore4
293	Ogu-CMS37	Ogu-Restore5
294	Ogu-CMS37	Ogu-Restore6
295	Ogu-CMS37	Ogu-Restore7
296	Ogu-CMS37	Ogu-Restore8
297	Ogu-CMS38	Ogu-Restore1
298	Ogu-CMS38	Ogu-Restore2
299	Ogu-CMS38	Ogu-Restore3
300	Ogu-CMS38	Ogu-Restore4
301	Ogu-CMS38	Ogu-Restore5
302	Ogu-CMS38	Ogu-Restore6
303	Ogu-CMS38	Ogu-Restore7
304	Ogu-CMS38	Ogu-Restore8
305	Ogu-CMS39	Ogu-Restore1
306	Ogu-CMS39	Ogu-Restore2
307	Ogu-CMS39	Ogu-Restore3
308	Ogu-CMS39	Ogu-Restore4
309	Ogu-CMS39	Ogu-Restore5
310	Ogu-CMS39	Ogu-Restore6
311	Ogu-CMS39	Ogu-Restore7
312	Ogu-CMS39	Ogu-Restore8
313	Ogu-CMS40	Ogu-Restore1
314	Ogu-CMS40	Ogu-Restore2
315	Ogu-CMS40	Ogu-Restore3
316	Ogu-CMS40	Ogu-Restore4
317	Ogu-CMS40	Ogu-Restore5
318	Ogu-CMS40	Ogu-Restore6
319	Ogu-CMS40	Ogu-Restore7
320	Ogu-CMS40	Ogu-Restore8
321	Ogu-CMS41	Ogu-Restore1
322	Ogu-CMS41	Ogu-Restore2
323	Ogu-CMS41	Ogu-Restore3
324	Ogu-CMS41	Ogu-Restore4
325	Ogu-CMS41	Ogu-Restore5
326	Ogu-CMS41	Ogu-Restore6
327	Ogu-CMS41	Ogu-Restore7
328	Ogu-CMS41	Ogu-Restore8
329	Ogu-CMS42	Ogu-Restore1
330	Ogu-CMS42	Ogu-Restore2
331	Ogu-CMS42	Ogu-Restore3
332	Ogu-CMS42	Ogu-Restore4
333	Ogu-CMS42	Ogu-Restore5
334	Ogu-CMS42	Ogu-Restore6
335	Ogu-CMS42	Ogu-Restore7
336	Ogu-CMS42	Ogu-Restore8
337	Ogu-CMS43	Ogu-Restore1
338	Ogu-CMS43	Ogu-Restore2
339	Ogu-CMS43	Ogu-Restore3
340	Ogu-CMS43	Ogu-Restore4
341	Ogu-CMS43	Ogu-Restore5
342	Ogu-CMS43	Ogu-Restore6
343	Ogu-CMS43	Ogu-Restore7
344	Ogu-CMS43	Ogu-Restore8
345	Ogu-CMS44	Ogu-Restore1
346	Ogu-CMS44	Ogu-Restore2
347	Ogu-CMS44	Ogu-Restore3
348	Ogu-CMS44	Ogu-Restore4
349	Ogu-CMS44	Ogu-Restore5
350	Ogu-CMS44	Ogu-Restore6
351	Ogu-CMS44	Ogu-Restore7
352	Ogu-CMS44	Ogu-Restore8
353	Ogu-CMS45	Ogu-Restore1
354	Ogu-CMS45	Ogu-Restore2
355	Ogu-CMS45	Ogu-Restore3
356	Ogu-CMS45	Ogu-Restore4
357	Ogu-CMS45	Ogu-Restore5
358	Ogu-CMS45	Ogu-Restore6
359	Ogu-CMS45	Ogu-Restore7
360	Ogu-CMS45	Ogu-Restore8
361	Ogu-CMS46	Ogu-Restore1
362	Ogu-CMS46	Ogu-Restore2
363	Ogu-CMS46	Ogu-Restore3
364	Ogu-CMS46	Ogu-Restore4
365	Ogu-CMS46	Ogu-Restore5
366	Ogu-CMS46	Ogu-Restore6
367	Ogu-CMS46	Ogu-Restore7
368	Ogu-CMS46	Ogu-Restore8
369	Ogu-CMS47	Ogu-Restore1
370	Ogu-CMS47	Ogu-Restore2
371	Ogu-CMS47	Ogu-Restore3
372	Ogu-CMS47	Ogu-Restore4
373	Ogu-CMS47	Ogu-Restore5
374	Ogu-CMS47	Ogu-Restore6
375	Ogu-CMS47	Ogu-Restore7
376	Ogu-CMS47	Ogu-Restore8
377	Ogu-CMS48	Ogu-Restore1
378	Ogu-CMS48	Ogu-Restore2
379	Ogu-CMS48	Ogu-Restore3
380	Ogu-CMS48	Ogu-Restore4
381	Ogu-CMS48	Ogu-Restore5
382	Ogu-CMS48	Ogu-Restore6
383	Ogu-CMS48	Ogu-Restore7
384	Ogu-CMS48	Ogu-Restore8
385	Ogu-CMS49	Ogu-Restore1
386	Ogu-CMS49	Ogu-Restore2
387	Ogu-CMS49	Ogu-Restore3
388	Ogu-CMS49	Ogu-Restore4
389	Ogu-CMS49	Ogu-Restore5
390	Ogu-CMS49	Ogu-Restore6
391	Ogu-CMS49	Ogu-Restore7
392	Ogu-CMS49	Ogu-Restore8
393	Ogu-CMS50	Ogu-Restore1
394	Ogu-CMS50	Ogu-Restore2
395	Ogu-CMS50	Ogu-Restore3
396	Ogu-CMS50	Ogu-Restore4
397	Ogu-CMS50	Ogu-Restore5
398	Ogu-CMS50	Ogu-Restore6
399	Ogu-CMS50	Ogu-Restore7
400	Ogu-CMS50	Ogu-Restore8
401	Ogu-CMS1	Ogu-Restore9
402	Ogu-CMS1	Ogu-Restore10
403	Ogu-CMS2	Ogu-Restore9
404	Ogu-CMS2	Ogu-Restore10
405	Ogu-CMS3	Ogu-Restore9
406	Ogu-CMS3	Ogu-Restore10
407	Ogu-CMS4	Ogu-Restore9
408	Ogu-CMS4	Ogu-Restore10
409	Ogu-CMS5	Ogu-Restore9
410	Ogu-CMS5	Ogu-Restore10
411	Ogu-CMS6	Ogu-Restore9
412	Ogu-CMS6	Ogu-Restore10
413	Ogu-CMS7	Ogu-Restore9
414	Ogu-CMS7	Ogu-Restore10
415	Ogu-CMS8	Ogu-Restore9
416	Ogu-CMS8	Ogu-Restore10
417	Ogu-CMS9	Ogu-Restore9
418	Ogu-CMS9	Ogu-Restore10
419	Ogu-CMS10	Ogu-Restore9
420	Ogu-CMS10	Ogu-Restore10
421	Ogu-CMS11	Ogu-Restore9
422	Ogu-CMS11	Ogu-Restore10
423	Ogu-CMS12	Ogu-Restore9
424	Ogu-CMS12	Ogu-Restore10
425	Ogu-CMS13	Ogu-Restore9
426	Ogu-CMS13	Ogu-Restore10
427	Ogu-CMS14	Ogu-Restore9
428	Ogu-CMS14	Ogu-Restore10
429	Ogu-CMS15	Ogu-Restore9
430	Ogu-CMS15	Ogu-Restore10
431	Ogu-CMS16	Ogu-Restore9
432	Ogu-CMS16	Ogu-Restore10
433	Ogu-CMS17	Ogu-Restore9
434	Ogu-CMS17	Ogu-Restore10
435	Ogu-CMS18	Ogu-Restore9
436	Ogu-CMS18	Ogu-Restore10
437	Ogu-CMS19	Ogu-Restore9
438	Ogu-CMS19	Ogu-Restore10
439	Ogu-CMS20	Ogu-Restore9
440	Ogu-CMS20	Ogu-Restore10
441	Ogu-CMS21	Ogu-Restore9
442	Ogu-CMS21	Ogu-Restore10
443	Ogu-CMS22	Ogu-Restore9
444	Ogu-CMS22	Ogu-Restore10
445	Ogu-CMS23	Ogu-Restore9
446	Ogu-CMS23	Ogu-Restore10
447	Ogu-CMS24	Ogu-Restore9
448	Ogu-CMS24	Ogu-Restore10
449	Ogu-CMS25	Ogu-Restore9
450	Ogu-CMS25	Ogu-Restore10
451	Ogu-CMS26	Ogu-Restore9
452	Ogu-CMS26	Ogu-Restore10
453	Ogu-CMS27	Ogu-Restore9
454	Ogu-CMS27	Ogu-Restore10
455	Ogu-CMS28	Ogu-Restore9
456	Ogu-CMS28	Ogu-Restore10
457	Ogu-CMS29	Ogu-Restore9
458	Ogu-CMS29	Ogu-Restore10
459	Ogu-CMS30	Ogu-Restore9
460	Ogu-CMS30	Ogu-Restore10
461	Ogu-CMS31	Ogu-Restore9
462	Ogu-CMS31	Ogu-Restore10
463	Ogu-CMS32	Ogu-Restore9
464	Ogu-CMS32	Ogu-Restore10
465	Ogu-CMS33	Ogu-Restore9
466	Ogu-CMS33	Ogu-Restore10
467	Ogu-CMS34	Ogu-Restore9
468	Ogu-CMS34	Ogu-Restore10
469	Ogu-CMS35	Ogu-Restore9
470	Ogu-CMS35	Ogu-Restore10
471	Ogu-CMS36	Ogu-Restore9
472	Ogu-CMS36	Ogu-Restore10
473	Ogu-CMS37	Ogu-Restore9
474	Ogu-CMS37	Ogu-Restore10
475	Ogu-CMS38	Ogu-Restore9
476	Ogu-CMS38	Ogu-Restore10
477	Ogu-CMS39	Ogu-Restore9
478	Ogu-CMS39	Ogu-Restore10
479	Ogu-CMS40	Ogu-Restore9
480	Ogu-CMS40	Ogu-Restore10
481	Ogu-CMS41	Ogu-Restore9
482	Ogu-CMS41	Ogu-Restore10
483	Ogu-CMS42	Ogu-Restore9
484	Ogu-CMS42	Ogu-Restore10
485	Ogu-CMS43	Ogu-Restore9
486	Ogu-CMS43	Ogu-Restore10
487	Ogu-CMS44	Ogu-Restore9
488	Ogu-CMS44	Ogu-Restore10
489	Ogu-CMS45	Ogu-Restore9
490	Ogu-CMS45	Ogu-Restore10
491	Ogu-CMS46	Ogu-Restore9
492	Ogu-CMS46	Ogu-Restore10
493	Ogu-CMS47	Ogu-Restore9
494	Ogu-CMS47	Ogu-Restore10
495	Ogu-CMS48	Ogu-Restore9
496	Ogu-CMS48	Ogu-Restore10
497	Ogu-CMS49	Ogu-Restore9
498	Ogu-CMS49	Ogu-Restore10
499	Ogu-CMS50	Ogu-Restore9
500	Ogu-CMS50	Ogu-Restore10
