# Supplementary material for: Prediction of heterosis in the recent rapeseed (Brassica napus) polyploid by pairing parental nucleotide sequences
Source: PLoS Genet. 2021 Nov 4;17(11):e1009879. doi: 10.1371/journal.pgen.1009879 (PMC8608326; doi:10.1371/journal.pgen.1009879)
Supplement: S4 Table — (XLSX) [file pgen.1009879.s011.xlsx]

## Sheet: S4_ Table
S4 Table. The cross IDs of the top 10% for each agronomic trait
Rank	Traits	Type	Heterosis	F1_Number
Top1	GY	HPH	2.45411	85
Top2	GY	HPH	1.61479	282
Top3	GY	HPH	1.34895	281
Top4	GY	HPH	1.29018	189
Top5	GY	HPH	1.14457	284
Top6	GY	HPH	1.13832	154
Top7	GY	HPH	1.12468	98
Top8	GY	HPH	1.0557	205
Top9	GY	HPH	1.05442	88
Top10	GY	HPH	1.02995	86
Top11	GY	HPH	1.00896	274
Top12	GY	HPH	0.970499	84
Top13	GY	HPH	0.951582	81
Top14	GY	HPH	0.902423	292
Top15	GY	HPH	0.888235	287
Top16	GY	HPH	0.873326	259
Top17	GY	HPH	0.826781	339
Top18	GY	HPH	0.819181	218
Top19	GY	HPH	0.804756	104
Top20	GY	HPH	0.77489	132
Top21	GY	HPH	0.769845	10
Top22	GY	HPH	0.762122	376
Top23	GY	HPH	0.752744	374
Top24	GY	HPH	0.746718	122
Top25	GY	HPH	0.741088	160
Top26	GY	HPH	0.731475	186
Top27	GY	HPH	0.73114	191
Top28	GY	HPH	0.718756	136
Top29	GY	HPH	0.706652	187
Top30	GY	HPH	0.698263	296
Top31	GY	HPH	0.698094	13
Top32	GY	HPH	0.696181	285
Top33	GY	HPH	0.691684	258
Top34	GY	HPH	0.6899	87
Top35	GY	HPH	0.687054	102
Top36	GY	HPH	0.68338	295
Top37	GY	HPH	0.66828	83
Top38	GY	HPH	0.642605	42
Top39	GY	HPH	0.630645	254
Top40	GY	HPH	0.627037	335
Top1	GY	MPH	3.0869	85
Top2	GY	MPH	2.12785	205
Top3	GY	MPH	2.02531	189
Top4	GY	MPH	1.73328	281
Top5	GY	MPH	1.62257	282
Top6	GY	MPH	1.61247	284
Top7	GY	MPH	1.5858	292
Top8	GY	MPH	1.52726	274
Top9	GY	MPH	1.47756	132
Top10	GY	MPH	1.45839	98
Top11	GY	MPH	1.38925	339
Top12	GY	MPH	1.37941	84
Top13	GY	MPH	1.37492	154
Top14	GY	MPH	1.37286	13
Top15	GY	MPH	1.34316	86
Top16	GY	MPH	1.32535	259
Top17	GY	MPH	1.2971	374
Top18	GY	MPH	1.28437	335
Top19	GY	MPH	1.24965	81
Top20	GY	MPH	1.22145	102
Top21	GY	MPH	1.22056	14
Top22	GY	MPH	1.21407	88
Top23	GY	MPH	1.19272	220
Top24	GY	MPH	1.16524	218
Top25	GY	MPH	1.15488	10
Top26	GY	MPH	1.14902	254
Top27	GY	MPH	1.14512	122
Top28	GY	MPH	1.12058	42
Top29	GY	MPH	1.11313	191
Top30	GY	MPH	1.08454	124
Top31	GY	MPH	1.08345	295
Top32	GY	MPH	1.06982	134
Top33	GY	MPH	1.06937	46
Top34	GY	MPH	1.06665	17
Top35	GY	MPH	1.05708	101
Top36	GY	MPH	1.05686	133
Top37	GY	MPH	1.05406	287
Top38	GY	MPH	1.05131	100
Top39	GY	MPH	1.04756	373
Top40	GY	MPH	1.03396	137
Top1	PH	HPH	0.436871	289
Top2	PH	HPH	0.389876	281
Top3	PH	HPH	0.386777	295
Top4	PH	HPH	0.332129	290
Top5	PH	HPH	0.317211	294
Top6	PH	HPH	0.301343	296
Top7	PH	HPH	0.28326	292
Top8	PH	HPH	0.275207	277
Top9	PH	HPH	0.263478	286
Top10	PH	HPH	0.261261	284
Top11	PH	HPH	0.258231	293
Top12	PH	HPH	0.255801	280
Top13	PH	HPH	0.250541	224
Top14	PH	HPH	0.247975	90
Top15	PH	HPH	0.244639	273
Top16	PH	HPH	0.244306	132
Top17	PH	HPH	0.242755	276
Top18	PH	HPH	0.241713	140
Top19	PH	HPH	0.240635	187
Top20	PH	HPH	0.238539	93
Top21	PH	HPH	0.237592	136
Top22	PH	HPH	0.236881	137
Top23	PH	HPH	0.23152	105
Top24	PH	HPH	0.230835	369
Top25	PH	HPH	0.23035	345
Top26	PH	HPH	0.229102	89
Top27	PH	HPH	0.228243	270
Top28	PH	HPH	0.228024	189
Top29	PH	HPH	0.220445	291
Top30	PH	HPH	0.220211	217
Top31	PH	HPH	0.218722	265
Top32	PH	HPH	0.217555	138
Top33	PH	HPH	0.217555	142
Top34	PH	HPH	0.207713	185
Top35	PH	HPH	0.207531	347
Top36	PH	HPH	0.205834	141
Top37	PH	HPH	0.205337	374
Top38	PH	HPH	0.203554	278
Top39	PH	HPH	0.202865	188
Top40	PH	HPH	0.199561	329
Top1	PH	MPH	0.476668	289
Top2	PH	MPH	0.417632	281
Top3	PH	MPH	0.396012	295
Top4	PH	MPH	0.393606	296
Top5	PH	MPH	0.384877	290
Top6	PH	MPH	0.373012	294
Top7	PH	MPH	0.356778	292
Top8	PH	MPH	0.352258	291
Top9	PH	MPH	0.327981	345
Top10	PH	MPH	0.32408	105
Top11	PH	MPH	0.313656	277
Top12	PH	MPH	0.308118	369
Top13	PH	MPH	0.307008	189
Top14	PH	MPH	0.299557	293
Top15	PH	MPH	0.299141	132
Top16	PH	MPH	0.292224	90
Top17	PH	MPH	0.291585	185
Top18	PH	MPH	0.291319	335
Top19	PH	MPH	0.290814	93
Top20	PH	MPH	0.290093	233
Top21	PH	MPH	0.288572	273
Top22	PH	MPH	0.287299	89
Top23	PH	MPH	0.284737	217
Top24	PH	MPH	0.283771	230
Top25	PH	MPH	0.280793	137
Top26	PH	MPH	0.279982	377
Top27	PH	MPH	0.275245	136
Top28	PH	MPH	0.273464	284
Top29	PH	MPH	0.270988	265
Top30	PH	MPH	0.270304	9
Top31	PH	MPH	0.27016	286
Top32	PH	MPH	0.269931	329
Top33	PH	MPH	0.268541	238
Top34	PH	MPH	0.265848	280
Top35	PH	MPH	0.263652	279
Top36	PH	MPH	0.263375	374
Top37	PH	MPH	0.262905	270
Top38	PH	MPH	0.262568	224
Top39	PH	MPH	0.261384	17
Top40	PH	MPH	0.260151	95
Top1	NBP	HPH	0.538462	377
Top2	NBP	HPH	0.5	16
Top3	NBP	HPH	0.461538	337
Top4	NBP	HPH	0.454545	41
Top5	NBP	HPH	0.416667	45
Top6	NBP	HPH	0.4	12
Top7	NBP	HPH	0.4	44
Top8	NBP	HPH	0.4	48
Top9	NBP	HPH	0.333333	161
Top10	NBP	HPH	0.333333	385
Top11	NBP	HPH	0.3	14
Top12	NBP	HPH	0.3	42
Top13	NBP	HPH	0.266667	263
Top14	NBP	HPH	0.25	43
Top15	NBP	HPH	0.25	389
Top16	NBP	HPH	0.214286	283
Top17	NBP	HPH	0.214286	288
Top18	NBP	HPH	0.214286	305
Top19	NBP	HPH	0.214286	312
Top20	NBP	HPH	0.214286	334
Top21	NBP	HPH	0.2	55
Top22	NBP	HPH	0.2	223
Top23	NBP	HPH	0.2	287
Top24	NBP	HPH	0.176471	398
Top25	NBP	HPH	0.166667	13
Top26	NBP	HPH	0.166667	387
Top27	NBP	HPH	0.166667	390
Top28	NBP	HPH	0.166667	392
Top29	NBP	HPH	0.153846	6
Top30	NBP	HPH	0.142857	97
Top31	NBP	HPH	0.142857	123
Top32	NBP	HPH	0.142857	249
Top33	NBP	HPH	0.133333	15
Top34	NBP	HPH	0.133333	87
Top35	NBP	HPH	0.133333	89
Top36	NBP	HPH	0.133333	95
Top37	NBP	HPH	0.133333	127
Top38	NBP	HPH	0.133333	219
Top39	NBP	HPH	0.133333	222
Top40	NBP	HPH	0.133333	225
Top1	NBP	MPH	0.75	12
Top2	NBP	MPH	0.75	44
Top3	NBP	MPH	0.666667	377
Top4	NBP	MPH	0.583333	337
Top5	NBP	MPH	0.578947	16
Top6	NBP	MPH	0.565217	204
Top7	NBP	MPH	0.545455	45
Top8	NBP	MPH	0.52381	41
Top9	NBP	MPH	0.5	97
Top10	NBP	MPH	0.5	284
Top11	NBP	MPH	0.481481	398
Top12	NBP	MPH	0.478261	288
Top13	NBP	MPH	0.478261	312
Top14	NBP	MPH	0.473684	48
Top15	NBP	MPH	0.444444	388
Top16	NBP	MPH	0.428571	260
Top17	NBP	MPH	0.416667	334
Top18	NBP	MPH	0.4	17
Top19	NBP	MPH	0.4	84
Top20	NBP	MPH	0.4	308
Top21	NBP	MPH	0.391304	161
Top22	NBP	MPH	0.391304	385
Top23	NBP	MPH	0.384615	320
Top24	NBP	MPH	0.37931	73
Top25	NBP	MPH	0.368421	42
Top26	NBP	MPH	0.363636	43
Top27	NBP	MPH	0.36	15
Top28	NBP	MPH	0.36	222
Top29	NBP	MPH	0.36	262
Top30	NBP	MPH	0.36	305
Top31	NBP	MPH	0.333333	50
Top32	NBP	MPH	0.333333	164
Top33	NBP	MPH	0.333333	218
Top34	NBP	MPH	0.333333	272
Top35	NBP	MPH	0.333333	369
Top36	NBP	MPH	0.333333	392
Top37	NBP	MPH	0.310345	69
Top38	NBP	MPH	0.307692	89
Top39	NBP	MPH	0.307692	225
Top40	NBP	MPH	0.307692	274
Top1	NPB	HPH	0.361038	57
Top2	NPB	HPH	0.342632	285
Top3	NPB	HPH	0.326031	335
Top4	NPB	HPH	0.324433	261
Top5	NPB	HPH	0.324433	263
Top6	NPB	HPH	0.32	226
Top7	NPB	HPH	0.28	387
Top8	NPB	HPH	0.25325	223
Top9	NPB	HPH	0.25	1
Top10	NPB	HPH	0.25	312
Top11	NPB	HPH	0.242034	337
Top12	NPB	HPH	0.233061	258
Top13	NPB	HPH	0.227273	16
Top14	NPB	HPH	0.227273	264
Top15	NPB	HPH	0.227273	288
Top16	NPB	HPH	0.227273	344
Top17	NPB	HPH	0.208333	4
Top18	NPB	HPH	0.208333	305
Top19	NPB	HPH	0.208333	360
Top20	NPB	HPH	0.201031	338
Top21	NPB	HPH	0.2	74
Top22	NPB	HPH	0.2	259
Top23	NPB	HPH	0.192308	230
Top24	NPB	HPH	0.190476	81
Top25	NPB	HPH	0.190476	89
Top26	NPB	HPH	0.181818	9
Top27	NPB	HPH	0.181576	63
Top28	NPB	HPH	0.178694	19
Top29	NPB	HPH	0.178571	395
Top30	NPB	HPH	0.173913	220
Top31	NPB	HPH	0.166667	41
Top32	NPB	HPH	0.166667	90
Top33	NPB	HPH	0.166667	122
Top34	NPB	HPH	0.166667	193
Top35	NPB	HPH	0.166667	250
Top36	NPB	HPH	0.16	73
Top37	NPB	HPH	0.16	331
Top38	NPB	HPH	0.153846	299
Top39	NPB	HPH	0.15299	77
Top40	NPB	HPH	0.15	279
Top1	NPB	MPH	0.589319	261
Top2	NPB	MPH	0.478192	77
Top3	NPB	MPH	0.472564	285
Top4	NPB	MPH	0.446579	335
Top5	NPB	MPH	0.394234	57
Top6	NPB	MPH	0.388889	13
Top7	NPB	MPH	0.384615	288
Top8	NPB	MPH	0.363636	1
Top9	NPB	MPH	0.356736	263
Top10	NPB	MPH	0.346939	226
Top11	NPB	MPH	0.340686	223
Top12	NPB	MPH	0.333333	205
Top13	NPB	MPH	0.333333	389
Top14	NPB	MPH	0.318182	305
Top15	NPB	MPH	0.315265	258
Top16	NPB	MPH	0.314286	93
Top17	NPB	MPH	0.304348	259
Top18	NPB	MPH	0.304348	312
Top19	NPB	MPH	0.301178	337
Top20	NPB	MPH	0.3	284
Top21	NPB	MPH	0.290415	17
Top22	NPB	MPH	0.288889	73
Top23	NPB	MPH	0.283879	399
Top24	NPB	MPH	0.28	387
Top25	NPB	MPH	0.277778	341
Top26	NPB	MPH	0.272727	41
Top27	NPB	MPH	0.272727	193
Top28	NPB	MPH	0.270302	385
Top29	NPB	MPH	0.266886	317
Top30	NPB	MPH	0.263158	357
Top31	NPB	MPH	0.26087	360
Top32	NPB	MPH	0.255814	264
Top33	NPB	MPH	0.255814	286
Top34	NPB	MPH	0.25325	338
Top35	NPB	MPH	0.245283	395
Top36	NPB	MPH	0.244444	79
Top37	NPB	MPH	0.244444	90
Top38	NPB	MPH	0.238872	316
Top39	NPB	MPH	0.238095	9
Top40	NPB	MPH	0.234043	4
Top1	NSB	HPH	1.71429	45
Top2	NSB	HPH	1.71429	48
Top3	NSB	HPH	1.40768	377
Top4	NSB	HPH	1.2	392
Top5	NSB	HPH	1.18182	46
Top6	NSB	HPH	1	16
Top7	NSB	HPH	0.919216	337
Top8	NSB	HPH	0.9	11
Top9	NSB	HPH	0.815351	42
Top10	NSB	HPH	0.777778	13
Top11	NSB	HPH	0.692308	384
Top12	NSB	HPH	0.625	163
Top13	NSB	HPH	0.6	387
Top14	NSB	HPH	0.6	391
Top15	NSB	HPH	0.5625	161
Top16	NSB	HPH	0.551744	15
Top17	NSB	HPH	0.544216	3
Top18	NSB	HPH	0.538462	44
Top19	NSB	HPH	0.538462	379
Top20	NSB	HPH	0.529477	211
Top21	NSB	HPH	0.5	339
Top22	NSB	HPH	0.470646	296
Top23	NSB	HPH	0.454545	14
Top24	NSB	HPH	0.412508	385
Top25	NSB	HPH	0.4	43
Top26	NSB	HPH	0.4	389
Top27	NSB	HPH	0.363636	390
Top28	NSB	HPH	0.357143	41
Top29	NSB	HPH	0.352941	305
Top30	NSB	HPH	0.333333	219
Top31	NSB	HPH	0.30398	369
Top32	NSB	HPH	0.294165	97
Top33	NSB	HPH	0.277778	336
Top34	NSB	HPH	0.273582	187
Top35	NSB	HPH	0.265774	19
Top36	NSB	HPH	0.251744	386
Top37	NSB	HPH	0.230769	12
Top38	NSB	HPH	0.210526	249
Top39	NSB	HPH	0.20688	399
Top40	NSB	HPH	0.188674	309
Top1	NSB	MPH	2.45455	45
Top2	NSB	MPH	1.92308	48
Top3	NSB	MPH	1.75	392
Top4	NSB	MPH	1.66667	46
Top5	NSB	MPH	1.49685	377
Top6	NSB	MPH	1.46154	13
Top7	NSB	MPH	1.40651	296
Top8	NSB	MPH	1.4	16
Top9	NSB	MPH	1.31579	384
Top10	NSB	MPH	1.31045	42
Top11	NSB	MPH	1.15926	211
Top12	NSB	MPH	1.04716	337
Top13	NSB	MPH	1	11
Top14	NSB	MPH	1	44
Top15	NSB	MPH	1	163
Top16	NSB	MPH	1	389
Top17	NSB	MPH	0.928571	205
Top18	NSB	MPH	0.92452	309
Top19	NSB	MPH	0.916667	336
Top20	NSB	MPH	0.913761	85
Top21	NSB	MPH	0.910373	187
Top22	NSB	MPH	0.900573	3
Top23	NSB	MPH	0.882434	19
Top24	NSB	MPH	0.846154	339
Top25	NSB	MPH	0.817339	97
Top26	NSB	MPH	0.809524	41
Top27	NSB	MPH	0.806452	219
Top28	NSB	MPH	0.788205	386
Top29	NSB	MPH	0.73913	379
Top30	NSB	MPH	0.727273	120
Top31	NSB	MPH	0.717437	369
Top32	NSB	MPH	0.704148	50
Top33	NSB	MPH	0.703831	399
Top34	NSB	MPH	0.68	352
Top35	NSB	MPH	0.666667	161
Top36	NSB	MPH	0.647926	385
Top37	NSB	MPH	0.647059	43
Top38	NSB	MPH	0.647059	395
Top39	NSB	MPH	0.633414	15
Top40	NSB	MPH	0.62963	304
Top1	NSS	HPH	0.560899	4
Top2	NSS	HPH	0.529745	6
Top3	NSS	HPH	0.490521	102
Top4	NSS	HPH	0.431684	158
Top5	NSS	HPH	0.418999	156
Top6	NSS	HPH	0.412072	230
Top7	NSS	HPH	0.395877	46
Top8	NSS	HPH	0.39246	294
Top9	NSS	HPH	0.386174	292
Top10	NSS	HPH	0.377376	188
Top11	NSS	HPH	0.364258	98
Top12	NSS	HPH	0.362878	22
Top13	NSS	HPH	0.359103	214
Top14	NSS	HPH	0.353236	374
Top15	NSS	HPH	0.34801	268
Top16	NSS	HPH	0.342545	301
Top17	NSS	HPH	0.341942	166
Top18	NSS	HPH	0.334643	186
Top19	NSS	HPH	0.324368	174
Top20	NSS	HPH	0.322804	2
Top21	NSS	HPH	0.322804	154
Top22	NSS	HPH	0.294698	274
Top23	NSS	HPH	0.294124	100
Top24	NSS	HPH	0.293373	366
Top25	NSS	HPH	0.290634	80
Top26	NSS	HPH	0.289965	293
Top27	NSS	HPH	0.287728	222
Top28	NSS	HPH	0.281818	238
Top29	NSS	HPH	0.272785	70
Top30	NSS	HPH	0.265011	381
Top31	NSS	HPH	0.264015	236
Top32	NSS	HPH	0.263574	226
Top33	NSS	HPH	0.263256	190
Top34	NSS	HPH	0.25856	210
Top35	NSS	HPH	0.257294	104
Top36	NSS	HPH	0.255175	182
Top37	NSS	HPH	0.24877	263
Top38	NSS	HPH	0.247565	341
Top39	NSS	HPH	0.24725	180
Top40	NSS	HPH	0.244401	245
Top1	NSS	MPH	0.673207	6
Top2	NSS	MPH	0.604088	158
Top3	NSS	MPH	0.599425	102
Top4	NSS	MPH	0.561602	4
Top5	NSS	MPH	0.495468	268
Top6	NSS	MPH	0.493853	188
Top7	NSS	MPH	0.478313	104
Top8	NSS	MPH	0.477747	154
Top9	NSS	MPH	0.468618	46
Top10	NSS	MPH	0.46152	294
Top11	NSS	MPH	0.459412	98
Top12	NSS	MPH	0.457869	156
Top13	NSS	MPH	0.447087	292
Top14	NSS	MPH	0.442485	2
Top15	NSS	MPH	0.442304	236
Top16	NSS	MPH	0.425994	293
Top17	NSS	MPH	0.417021	230
Top18	NSS	MPH	0.410542	76
Top19	NSS	MPH	0.405453	296
Top20	NSS	MPH	0.405263	276
Top21	NSS	MPH	0.39445	214
Top22	NSS	MPH	0.391725	5
Top23	NSS	MPH	0.381488	274
Top24	NSS	MPH	0.377693	374
Top25	NSS	MPH	0.377124	70
Top26	NSS	MPH	0.376114	166
Top27	NSS	MPH	0.369064	301
Top28	NSS	MPH	0.367845	22
Top29	NSS	MPH	0.366332	316
Top30	NSS	MPH	0.362853	86
Top31	NSS	MPH	0.359359	1
Top32	NSS	MPH	0.357599	182
Top33	NSS	MPH	0.357269	342
Top34	NSS	MPH	0.356059	220
Top35	NSS	MPH	0.355887	108
Top36	NSS	MPH	0.352783	284
Top37	NSS	MPH	0.35137	8
Top38	NSS	MPH	0.3472	260
Top39	NSS	MPH	0.346903	80
Top40	NSS	MPH	0.343796	238
Top1	NSP	HPH	1.75193	285
Top2	NSP	HPH	1.25397	281
Top3	NSP	HPH	0.902226	292
Top4	NSP	HPH	0.87713	371
Top5	NSP	HPH	0.874452	284
Top6	NSP	HPH	0.842113	344
Top7	NSP	HPH	0.724749	374
Top8	NSP	HPH	0.70229	85
Top9	NSP	HPH	0.670143	296
Top10	NSP	HPH	0.667637	11
Top11	NSP	HPH	0.666334	369
Top12	NSP	HPH	0.642896	376
Top13	NSP	HPH	0.62173	10
Top14	NSP	HPH	0.61465	339
Top15	NSP	HPH	0.603786	163
Top16	NSP	HPH	0.59487	49
Top17	NSP	HPH	0.594419	244
Top18	NSP	HPH	0.56204	86
Top19	NSP	HPH	0.551302	9
Top20	NSP	HPH	0.549595	14
Top21	NSP	HPH	0.547291	384
Top22	NSP	HPH	0.543116	81
Top23	NSP	HPH	0.526919	88
Top24	NSP	HPH	0.512821	83
Top25	NSP	HPH	0.490828	290
Top26	NSP	HPH	0.490571	349
Top27	NSP	HPH	0.479208	17
Top28	NSP	HPH	0.476024	84
Top29	NSP	HPH	0.474117	291
Top30	NSP	HPH	0.458692	289
Top31	NSP	HPH	0.452781	194
Top32	NSP	HPH	0.444525	259
Top33	NSP	HPH	0.443707	122
Top34	NSP	HPH	0.425011	372
Top35	NSP	HPH	0.412349	124
Top36	NSP	HPH	0.409046	56
Top37	NSP	HPH	0.387561	282
Top38	NSP	HPH	0.381888	295
Top39	NSP	HPH	0.380565	345
Top40	NSP	HPH	0.378483	121
Top1	NSP	MPH	1.87904	285
Top2	NSP	MPH	1.4199	281
Top3	NSP	MPH	1.16229	344
Top4	NSP	MPH	1.07011	284
Top5	NSP	MPH	1.06591	17
Top6	NSP	MPH	1.04116	292
Top7	NSP	MPH	1.0128	85
Top8	NSP	MPH	0.967276	49
Top9	NSP	MPH	0.94762	369
Top10	NSP	MPH	0.938512	339
Top11	NSP	MPH	0.931893	349
Top12	NSP	MPH	0.914599	244
Top13	NSP	MPH	0.881753	371
Top14	NSP	MPH	0.845836	337
Top15	NSP	MPH	0.842818	259
Top16	NSP	MPH	0.829961	163
Top17	NSP	MPH	0.822598	296
Top18	NSP	MPH	0.8121	177
Top19	NSP	MPH	0.810271	282
Top20	NSP	MPH	0.802871	124
Top21	NSP	MPH	0.798843	9
Top22	NSP	MPH	0.798774	121
Top23	NSP	MPH	0.783334	81
Top24	NSP	MPH	0.774593	374
Top25	NSP	MPH	0.767885	261
Top26	NSP	MPH	0.754372	345
Top27	NSP	MPH	0.751084	10
Top28	NSP	MPH	0.741442	297
Top29	NSP	MPH	0.738436	132
Top30	NSP	MPH	0.729864	384
Top31	NSP	MPH	0.708178	193
Top32	NSP	MPH	0.693363	290
Top33	NSP	MPH	0.689061	389
Top34	NSP	MPH	0.68442	376
Top35	NSP	MPH	0.681239	97
Top36	NSP	MPH	0.679357	11
Top37	NSP	MPH	0.664869	205
Top38	NSP	MPH	0.660929	84
Top39	NSP	MPH	0.659535	353
Top40	NSP	MPH	0.658347	73
Top1	TSW	HPH	0.411503	85
Top2	TSW	HPH	0.286678	133
Top3	TSW	HPH	0.250088	111
Top4	TSW	HPH	0.24803	325
Top5	TSW	HPH	0.243507	141
Top6	TSW	HPH	0.216692	361
Top7	TSW	HPH	0.209532	176
Top8	TSW	HPH	0.204419	13
Top9	TSW	HPH	0.174165	106
Top10	TSW	HPH	0.173471	173
Top11	TSW	HPH	0.152977	109
Top12	TSW	HPH	0.145534	267
Top13	TSW	HPH	0.143897	116
Top14	TSW	HPH	0.141119	93
Top15	TSW	HPH	0.137186	197
Top16	TSW	HPH	0.136996	110
Top17	TSW	HPH	0.130023	107
Top18	TSW	HPH	0.126494	165
Top19	TSW	HPH	0.114873	175
Top20	TSW	HPH	0.113354	108
Top21	TSW	HPH	0.11102	171
Top22	TSW	HPH	0.106281	219
Top23	TSW	HPH	0.0978161	114
Top24	TSW	HPH	0.0974431	395
Top25	TSW	HPH	0.0944905	83
Top26	TSW	HPH	0.092902	84
Top27	TSW	HPH	0.0876247	321
Top28	TSW	HPH	0.0860128	117
Top29	TSW	HPH	0.0852793	333
Top30	TSW	HPH	0.0798126	213
Top31	TSW	HPH	0.0726477	324
Top32	TSW	HPH	0.0726477	327
Top33	TSW	HPH	0.067472	69
Top34	TSW	HPH	0.0628811	269
Top35	TSW	HPH	0.0625836	113
Top36	TSW	HPH	0.0622251	39
Top37	TSW	HPH	0.0609256	112
Top38	TSW	HPH	0.0558614	125
Top39	TSW	HPH	0.0532822	14
Top40	TSW	HPH	0.0532695	174
Top1	TSW	MPH	0.528657	361
Top2	TSW	MPH	0.517111	85
Top3	TSW	MPH	0.506084	141
Top4	TSW	MPH	0.444782	133
Top5	TSW	MPH	0.350298	325
Top6	TSW	MPH	0.345397	93
Top7	TSW	MPH	0.334537	197
Top8	TSW	MPH	0.308118	39
Top9	TSW	MPH	0.307177	114
Top10	TSW	MPH	0.3061	13
Top11	TSW	MPH	0.303823	111
Top12	TSW	MPH	0.293667	173
Top13	TSW	MPH	0.286414	213
Top14	TSW	MPH	0.284022	395
Top15	TSW	MPH	0.282729	165
Top16	TSW	MPH	0.269263	125
Top17	TSW	MPH	0.266558	267
Top18	TSW	MPH	0.260494	176
Top19	TSW	MPH	0.259967	116
Top20	TSW	MPH	0.259828	113
Top21	TSW	MPH	0.255279	106
Top22	TSW	MPH	0.252085	175
Top23	TSW	MPH	0.24972	219
Top24	TSW	MPH	0.243428	117
Top25	TSW	MPH	0.241433	277
Top26	TSW	MPH	0.237722	397
Top27	TSW	MPH	0.22996	333
Top28	TSW	MPH	0.228717	282
Top29	TSW	MPH	0.221756	321
Top30	TSW	MPH	0.219901	205
Top31	TSW	MPH	0.219267	61
Top32	TSW	MPH	0.212592	119
Top33	TSW	MPH	0.212582	285
Top34	TSW	MPH	0.21228	69
Top35	TSW	MPH	0.208834	171
Top36	TSW	MPH	0.204071	338
Top37	TSW	MPH	0.19041	269
Top38	TSW	MPH	0.187237	37
Top39	TSW	MPH	0.182785	327
Top40	TSW	MPH	0.182526	389
