# Supplementary material for: Prediction of heterosis in the recent rapeseed (Brassica napus) polyploid by pairing parental nucleotide sequences
Source: PLoS Genet. 2021 Nov 4;17(11):e1009879. doi: 10.1371/journal.pgen.1009879 (PMC8608326; doi:10.1371/journal.pgen.1009879)
Supplement: S5 Table — (XLSX) [file pgen.1009879.s012.xlsx]

## Sheet: S5_Table
S5 Table. Correlation coefficients between the phenotypic values of the parents and the hybrids
	PH	NBP	NSS	NSP	TSW	GY
Maternal effect (♀)	0.1143	0.1287	0.2515	0.0256	0.1805	0.1284
Paternal effect (♂)	0.6367	0.3603	0.2559	-0.1158	0.3669	0.0344
Notes: PH, plant height; NBP, number of branches per plant; NSS, number of seeds per silique; NSP, number of siliques per plant; TSW, thousand-seed weight; GY, grain yield.
