# Supplementary material for: Prediction of heterosis in the recent rapeseed (Brassica napus) polyploid by pairing parental nucleotide sequences
Source: PLoS Genet. 2021 Nov 4;17(11):e1009879. doi: 10.1371/journal.pgen.1009879 (PMC8608326; doi:10.1371/journal.pgen.1009879)
Supplement: S6 Table — (XLSX) [file pgen.1009879.s013.xlsx]

## Sheet: S6_Table
S6 Table. Correlation cofficients among the six agronomic traits of the hybrids
	PH	NBP	NPB	NSB	NSP	NSS	TSW	GY
PH	1	-0.0398325	0.0223029	-0.0566251	-0.166627	0.310775	0.0368374	0.0449174
NBP	-0.0398325	1	0.600128	0.944291	0.463596	-0.157911	-0.0402552	0.163661
NPB	0.0223029	0.600128	1	0.303438	0.386085	0.0238648	-0.163088	0.151455
NSB	-0.0566251	0.944291	0.303438	1	0.393389	-0.197924	0.0191488	0.132639
NSP	-0.166627	0.463596	0.386085	0.393389	1	-0.214425	-0.149995	0.629203
NSS	0.310775	-0.157911	0.0238648	-0.197924	-0.214425	1	-0.313062	0.148407
TSW	0.0368374	-0.0402552	-0.163088	0.0191488	-0.149995	-0.313062	1	0.0447471
GY	0.0449174	0.163661	0.151455	0.132639	0.629203	0.148407	0.0447471	1
Notes: PH, plant height; NBP, number of branches per plant; NSS, number of seeds per silique; NSP, number of siliques per plant; TSW, thousand-seed weight; GY, grain yield.
