# Supplementary material for: Prediction of heterosis in the recent rapeseed (Brassica napus) polyploid by pairing parental nucleotide sequences
Source: PLoS Genet. 2021 Nov 4;17(11):e1009879. doi: 10.1371/journal.pgen.1009879 (PMC8608326; doi:10.1371/journal.pgen.1009879)
Supplement: S7 Table — (XLSX) [file pgen.1009879.s014.xlsx]

## Sheet: S7_Table
S7 Table. Correlations between the PGSI and the heterosis
	PH_HPH	NBP_HPH	NSP_HPH	NSS_HPH	TSW_HPH	GY_HPH	PH_MPH	NBP_MPH	NSP_MPH	NSS_MPH	TSW_MPH	GY_MPH
Chr.A01	-0.106454	-0.00666058	-0.0378479	-0.196469	0.237112	-0.00303213	-0.17321	0.0272574	-0.0516943	-0.139829	0.0758241	-0.0223789
Chr.A02	0.0129694	-0.0173767	-0.0672251	-0.170585	0.193583	0.0274374	-0.056607	0.0273792	-0.0469195	-0.0857639	0.109957	0.00620836
Chr.A03	-0.0680643	-0.0956664	-0.156957	-0.272784	0.266663	-0.098654	-0.222172	-0.0727323	-0.191465	-0.212236	0.115636	-0.201586
Chr.A04	-0.119674	0.0820781	0.117495	-0.0909561	-0.0332754	-0.0311008	-0.106209	-0.0141291	0.0506326	-0.00541599	-0.0872922	-0.0280085
Chr.A05	-0.0348332	-0.0939814	-0.0611907	-0.00455627	0.108044	-0.0740334	-0.0810538	-0.0545267	-0.0798377	-0.00448031	-0.010237	-0.0878772
Chr.A06	0.0304655	0.000563863	-0.00434713	-0.212893	0.250117	0.166199	-0.121182	0.0057594	-0.0309163	-0.162285	0.125349	0.0347359
Chr.A07	0.0323786	-0.130945	-0.0322546	0.185949	-0.0782971	0.0974128	-0.139218	-0.0928625	-0.175039	0.172801	-0.0289718	-0.0655071
Chr.A08	-0.151279	-0.0125744	0.0942006	0.0277644	0.0232822	0.0466503	-0.10012	-0.000384514	0.0745136	0.0354782	0.0199982	0.0500129
Chr.A09	-0.0881499	-0.0198146	-0.141418	0.0235648	0.054481	-0.160673	-0.122273	-0.063247	-0.156262	0.00426744	0.00312368	-0.174303
Chr.A10	-0.0831283	0.0538643	0.0473031	-0.159025	0.0360977	-0.0363877	-0.173432	-0.0659669	0.0527235	0.00107688	-0.12716	-0.0503361
Chr.C01	-0.185736	0.136073	0.0873986	-0.436822	0.160054	-0.0624953	-0.264456	0.0432244	0.13601	-0.228728	-0.085261	-0.0549151
Chr.C02	-0.139983	-0.0784092	-0.0934684	-0.241714	0.0904057	-0.0219014	-0.168087	-0.111265	-0.138269	-0.172533	0.00441503	-0.0708042
Chr.C03	0.0244181	-0.0290642	0.00413931	0.253608	-0.0629778	0.0582397	-0.0454604	-0.129441	-0.0215366	0.362745	-0.1628	0.0671697
Chr.C04	-0.0281899	-0.144726	-0.108119	-0.13136	0.17234	-0.00052502	-0.225971	-0.135322	-0.197599	-0.0689662	0.102246	-0.121556
Chr.C05	-0.077147	-0.094204	-0.100628	-0.323048	0.162404	-0.11677	-0.235311	-0.0741225	-0.16755	-0.310215	0.0659053	-0.26103
Chr.C06	0.0396982	0.0763012	-0.0501046	-0.332277	0.285347	-0.0531506	-0.069859	0.0938676	0.00535673	-0.275688	0.0655803	-0.0685789
Chr.C07	0.0623322	-0.000264399	-0.0104554	-0.087744	0.179953	0.043754	-0.000152508	0.0267392	0.0192694	-0.0404938	-0.00162782	0.0492328
Chr.C08	0.0563633	0.0649179	0.0164654	-0.146384	0.132368	0.078672	-0.0855854	0.0863905	-0.020776	-0.135295	0.0793612	-0.0158022
Chr.C09	-0.0902011	0.0227665	0.0117964	-0.292678	0.195507	-0.0162195	-0.250508	-0.0468701	-0.0428685	-0.141559	-0.0710142	-0.114868
A_subgenome	-0.117102	-0.057209	-0.0676905	-0.182244	0.241123	-0.00927219	-0.281638	-0.067317	-0.136824	-0.0912294	0.0571	-0.122412
C_subgenome	-0.0833043	-0.00892851	-0.0455554	-0.348321	0.254896	-0.0175696	-0.26313	-0.053275	-0.0739028	-0.194544	-0.00518918	-0.0996311
Whole_genome	-0.10195	-0.0275344	-0.0571106	-0.311973	0.26837	-0.0157658	-0.28921	-0.0623837	-0.102694	-0.170317	0.0175963	-0.115372
Notes: PH, plant height; NBP, number of branches per plant; NSS, number of seeds per silique; NSP, number of siliques per plant; TSW, thousand-seed weight; GY, grain yield.
HPH: High-parent heterosis MPH: Mid-parent heterosis
