# Supplementary material for: Prediction of heterosis in the recent rapeseed (Brassica napus) polyploid by pairing parental nucleotide sequences
Source: PLoS Genet. 2021 Nov 4;17(11):e1009879. doi: 10.1371/journal.pgen.1009879 (PMC8608326; doi:10.1371/journal.pgen.1009879)
Supplement: S8 Table — (XLSX) [file pgen.1009879.s015.xlsx]

## Sheet: S8_Table
S8 Table. Absolute values of the correlation coefficients between the PGSI and the heteroses
Chr.	HPH	MPH
Chr.A01	0.587576	0.490194
Chr.A02	0.489176	0.332834
Chr.A03	0.958788	1.01583
Chr.A04	0.474579	0.291688
Chr.A05	0.376639	0.318013
Chr.A06	0.664585	0.480228
Chr.A07	0.557237	0.6744
Chr.A08	0.355751	0.280507
Chr.A09	0.488102	0.523475
Chr.A10	0.415806	0.470696
A_subgenome	0.67464	0.756521
Chr.C01	1.06858	0.812594
Chr.C02	0.665881	0.665373
Chr.C03	0.432447	0.789153
Chr.C04	0.585261	0.851661
Chr.C05	0.8742	1.11413
Chr.C06	0.836878	0.57893
Chr.C07	0.384503	0.137516
Chr.C08	0.49517	0.42321
Chr.C09	0.629168	0.667688
C_subgenome	0.758574	0.689672
Whole_genome	0.782704	0.757572
