# Supplementary material for: Prediction of heterosis in the recent rapeseed (Brassica napus) polyploid by pairing parental nucleotide sequences
Source: PLoS Genet. 2021 Nov 4;17(11):e1009879. doi: 10.1371/journal.pgen.1009879 (PMC8608326; doi:10.1371/journal.pgen.1009879)
Supplement: S9 Table — (XLSX) [file pgen.1009879.s016.xlsx]

## Sheet: S9_Table
S9 Table. Positions of the h-QTLs that associated with the GY-HPH
h-QTL	chromosome	start	end	beta
Chr.A01-No.1	chrA01	0	999999	0.161391
Chr.A01-No.2	chrA01	7000000	7999999	0.152551
Chr.A01-No.3	chrA01	15000000	15999999	-0.116173
Chr.A01-No.4	chrA01	17000000	17999999	-0.095053
Chr.A01-No.5	chrA01	19000000	19999999	6.62007e-05
Chr.A01-No.6	chrA01	20000000	20999999	0.406066
Chr.A01-No.7	chrA01	22000000	22999999	-0.751014
Chr.A01_random-No.1	chrA01_random	0	999999	0.443163
Chr.A02-No.1	chrA02	2000000	2999999	-0.00716268
Chr.A02-No.2	chrA02	3000000	3999999	0.485743
Chr.A02-No.3	chrA02	7000000	7999999	-0.160998
Chr.A02-No.4	chrA02	13000000	13999999	0.158775
Chr.A02-No.5	chrA02	22000000	22999999	0.0610711
Chr.A03_random-No.1	chrA03_random	1000000	1999999	-0.0198417
Chr.A03-No.1	chrA03	3000000	3999999	0.583284
Chr.A03-No.2	chrA03	6000000	6999999	-0.0900012
Chr.A03-No.3	chrA03	17000000	17999999	-0.145848
Chr.A03-No.4	chrA03	18000000	18999999	-0.139858
Chr.A04-No.1	chrA04	0	999999	-0.287411
Chr.A04-No.2	chrA04	12000000	12999999	0.324013
Chr.A04-No.3	chrA04	13000000	13999999	-0.145202
Chr.A04-No.4	chrA04	16000000	16999999	-0.0816404
Chr.A04-No.5	chrA04	18000000	18999999	0.0918769
Chr.A05_random-No.1	chrA05_random	0	999999	0.0529936
Chr.A05_random-No.2	chrA05_random	3000000	3999999	-0.149182
Chr.A05-No.1	chrA05	0	999999	-0.0348455
Chr.A05-No.2	chrA05	1000000	1999999	-0.33146
Chr.A05-No.3	chrA05	4000000	4999999	0.371811
Chr.A05-No.4	chrA05	5000000	5999999	0.0709571
Chr.A05-No.5	chrA05	7000000	7999999	-0.339205
Chr.A05-No.6	chrA05	13000000	13999999	-0.274923
Chr.A05-No.7	chrA05	14000000	14999999	-0.259004
Chr.A05-No.8	chrA05	21000000	21999999	-0.174871
Chr.A06_random-No.1	chrA06_random	2000000	2999999	0.00327931
Chr.A06-No.1	chrA06	2000000	2999999	-0.134858
Chr.A06-No.2	chrA06	7000000	7999999	-0.073463
Chr.A06-No.3	chrA06	9000000	9999999	-0.262996
Chr.A06-No.4	chrA06	12000000	12999999	0.204521
Chr.A06-No.5	chrA06	17000000	17999999	0.153413
Chr.A06-No.6	chrA06	20000000	20999999	0.127737
Chr.A06-No.7	chrA06	21000000	21999999	0.0236097
Chr.A06-No.8	chrA06	22000000	22999999	-0.0995022
Chr.A07_random-No.1	chrA07_random	0	999999	0.261912
Chr.A07-No.1	chrA07	1000000	1999999	0.331203
Chr.A07-No.2	chrA07	4000000	4999999	-0.373719
Chr.A07-No.3	chrA07	21000000	21999999	-0.200997
Chr.A08_random-No.1	chrA08_random	2000000	2999999	-0.19416
Chr.A08-No.1	chrA08	8000000	8999999	-1.33811
Chr.A08-No.2	chrA08	13000000	13999999	-0.234586
Chr.A09_random-No.1	chrA09_random	4000000	4999999	-0.00632258
Chr.A09-No.1	chrA09	1000000	1999999	0.0999674
Chr.A09-No.10	chrA09	19000000	19999999	0.155061
Chr.A09-No.11	chrA09	25000000	25999999	-0.0631483
Chr.A09-No.12	chrA09	29000000	29999999	-0.354924
Chr.A09-No.2	chrA09	2000000	2999999	0.0640682
Chr.A09-No.3	chrA09	7000000	7999999	-0.0683819
Chr.A09-No.4	chrA09	10000000	10999999	-0.0305528
Chr.A09-No.5	chrA09	11000000	11999999	-0.00413999
Chr.A09-No.6	chrA09	13000000	13999999	-0.159975
Chr.A09-No.7	chrA09	15000000	15999999	0.1959
Chr.A09-No.8	chrA09	17000000	17999999	0.0215463
Chr.A09-No.9	chrA09	18000000	18999999	-0.469863
Chr.A10-No.1	chrA10	1000000	1999999	-0.265854
Chr.A10-No.2	chrA10	5000000	5999999	-0.137525
Chr.A10-No.3	chrA10	8000000	8999999	-0.256286
Chr.A10-No.4	chrA10	9000000	9999999	-0.199967
Chr.A10-No.5	chrA10	14000000	14999999	0.238042
Chr.Ann_random-No.1	chrAnn_random	0	999999	0.281916
Chr.Ann_random-No.2	chrAnn_random	9000000	9999999	0.0888887
Chr.Ann_random-No.3	chrAnn_random	10000000	10999999	0.214275
Chr.Ann_random-No.4	chrAnn_random	11000000	11999999	-0.591255
Chr.Ann_random-No.5	chrAnn_random	18000000	18999999	-2.80887
Chr.Ann_random-No.5	chrAnn_random	28000000	28999999	-0.157479
Chr.Ann_random-No.7	chrAnn_random	36000000	36999999	1.99995
Chr.C01-No.1	chrC01	8000000	8999999	0.0681889
Chr.C01-No.2	chrC01	10000000	10999999	-0.173532
Chr.C01-No.3	chrC01	26000000	26999999	0.12517
Chr.C01-No.4	chrC01	27000000	27999999	-0.13767
Chr.C02-No.1	chrC02	3000000	3999999	-0.130209
Chr.C02-No.2	chrC02	5000000	5999999	-0.0995376
Chr.C02-No.3	chrC02	6000000	6999999	0.055257
Chr.C02-No.4	chrC02	7000000	7999999	-0.00292653
Chr.C02-No.5	chrC02	16000000	16999999	0.121544
Chr.C02-No.6	chrC02	19000000	19999999	-0.197416
Chr.C02-No.7	chrC02	22000000	22999999	-0.0320642
Chr.C02-No.8	chrC02	23000000	23999999	-0.0247463
Chr.C03-No.1	chrC03	4000000	4999999	-0.155983
Chr.C03-No.10	chrC03	51000000	51999999	-0.173052
Chr.C03-No.11	chrC03	52000000	52999999	-0.0708875
Chr.C03-No.12	chrC03	55000000	55999999	0.152688
Chr.C03-No.13	chrC03	59000000	59999999	0.0618689
Chr.C03-No.2	chrC03	12000000	12999999	-0.251666
Chr.C03-No.3	chrC03	18000000	18999999	0.0646416
Chr.C03-No.4	chrC03	23000000	23999999	0.135895
Chr.C03-No.5	chrC03	26000000	26999999	-0.0536865
Chr.C03-No.6	chrC03	28000000	28999999	0.0465882
Chr.C03-No.7	chrC03	38000000	38999999	0.0383373
Chr.C03-No.8	chrC03	44000000	44999999	1.83882
Chr.C03-No.9	chrC03	49000000	49999999	-0.0127501
Chr.C04-No.1	chrC04	11000000	11999999	-0.132677
Chr.C04-No.10	chrC04	46000000	46999999	-0.218741
Chr.C04-No.11	chrC04	47000000	47999999	0.151029
Chr.C04-No.12	chrC04	48000000	48999999	-0.153138
Chr.C04-No.13	chrC04	8000000	8999999	-0.39019
Chr.C04-No.2	chrC04	23000000	23999999	-0.0377129
Chr.C04-No.3	chrC04	24000000	24999999	0.728154
Chr.C04-No.4	chrC04	29000000	29999999	0.1404
Chr.C04-No.5	chrC04	30000000	30999999	-0.103214
Chr.C04-No.6	chrC04	33000000	33999999	0.362901
Chr.C04-No.7	chrC04	41000000	41999999	-0.0833611
Chr.C04-No.8	chrC04	44000000	44999999	-0.66226
Chr.C04-No.9	chrC04	45000000	45999999	-0.551272
Chr.C05-No.1	chrC05	6000000	6999999	-0.524604
Chr.C05-No.2	chrC05	8000000	8999999	-0.113224
Chr.C05-No.3	chrC05	10000000	10999999	0.252858
Chr.C05-No.4	chrC05	11000000	11999999	0.0445143
Chr.C05-No.5	chrC05	14000000	14999999	-0.254293
Chr.C05-No.6	chrC05	15000000	15999999	0.279252
Chr.C05-No.7	chrC05	20000000	20999999	0.115442
Chr.C05-No.8	chrC05	26000000	26999999	-0.0100125
Chr.C05-No.9	chrC05	38000000	38999999	0.16559
Chr.C06-No.1	chrC06	2000000	2999999	-0.289299
Chr.C06-No.10	chrC06	27000000	27999999	-0.0713595
Chr.C06-No.11	chrC06	32000000	32999999	0.396224
Chr.C06-No.12	chrC06	34000000	34999999	-0.296968
Chr.C06-No.13	chrC06	35000000	35999999	0.102279
Chr.C06-No.2	chrC06	3000000	3999999	-0.0525248
Chr.C06-No.3	chrC06	6000000	6999999	0.0564715
Chr.C06-No.4	chrC06	7000000	7999999	-0.771315
Chr.C06-No.5	chrC06	10000000	10999999	0.0394127
Chr.C06-No.6	chrC06	12000000	12999999	0.427447
Chr.C06-No.7	chrC06	15000000	15999999	-0.106242
Chr.C06-No.8	chrC06	19000000	19999999	-0.36442
Chr.C06-No.9	chrC06	22000000	22999999	0.138984
Chr.C07-No.1	chrC07	0	999999	-0.421835
Chr.C07-No.10	chrC07	34000000	34999999	-0.259441
Chr.C07-No.11	chrC07	35000000	35999999	0.104146
Chr.C07-No.12	chrC07	37000000	37999999	0.132596
Chr.C07-No.13	chrC07	39000000	39999999	-0.124918
Chr.C07-No.14	chrC07	44000000	44999999	0.112079
Chr.C07-No.2	chrC07	18000000	18999999	-0.258302
Chr.C07-No.3	chrC07	21000000	21999999	-0.0359971
Chr.C07-No.4	chrC07	22000000	22999999	0.0438339
Chr.C07-No.5	chrC07	24000000	24999999	0.314961
Chr.C07-No.6	chrC07	25000000	25999999	0.31106
Chr.C07-No.7	chrC07	27000000	27999999	-0.237089
Chr.C07-No.8	chrC07	31000000	31999999	-0.0359563
Chr.C07-No.9	chrC07	33000000	33999999	0.0241437
Chr.C08_random-No.1	chrC08_random	0	999999	0.403678
Chr.C08_random-No.2	chrC08_random	2000000	2999999	1.10945
Chr.C08-No.1	chrC08	2000000	2999999	-1.1974
Chr.C08-No.2	chrC08	22000000	22999999	1.34255
Chr.C08-No.3	chrC08	25000000	25999999	-0.144425
Chr.C08-No.4	chrC08	31000000	31999999	0.679626
Chr.C08-No.5	chrC08	32000000	32999999	0.105838
Chr.C08-No.6	chrC08	35000000	35999999	0.0900141
Chr.C08-No.7	chrC08	36000000	36999999	-0.402078
Chr.C08-No.8	chrC08	38000000	38999999	-0.0309767
Chr.C09-No.1	chrC09	3000000	3999999	0.780833
Chr.C09-No.2	chrC09	5000000	5999999	1.28815
Chr.C09-No.3	chrC09	31000000	31999999	-0.510381
Chr.C09-No.4	chrC09	42000000	42999999	0.534716
Chr.C09-No.5	chrC09	44000000	44999999	-0.767978
Chr.Cnn_random-No.1	chrCnn_random	4000000	4999999	-0.0657993
Chr.Cnn_random-No.2	chrCnn_random	6000000	6999999	0.270595
Chr.Cnn_random-No.3	chrCnn_random	11000000	11999999	0.10953
Chr.Cnn_random-No.4	chrCnn_random	23000000	23999999	0.102515
Chr.Cnn_random-No.5	chrCnn_random	29000000	29999999	0.294227
Chr.Cnn_random-No.6	chrCnn_random	33000000	33999999	0.0243625
Chr.Cnn_random-No.7	chrCnn_random	42000000	42999999	0.279069
Chr.Cnn_random-No.8	chrCnn_random	49000000	49999999	1.2574
Chr.Cnn_random-No.9	chrCnn_random	53000000	53999999	-0.940959
Note: high-impact h-QTLs were indicated by blue font color
