# Supplementary material for: Prediction of heterosis in the recent rapeseed (Brassica napus) polyploid by pairing parental nucleotide sequences
Source: PLoS Genet. 2021 Nov 4;17(11):e1009879. doi: 10.1371/journal.pgen.1009879 (PMC8608326; doi:10.1371/journal.pgen.1009879)
Supplement: S10 Table — (XLSX) [file pgen.1009879.s017.xlsx]

## Sheet: S10_Table
S10 Table. Positions of the h-QTLs that associated with the TSW-HPH
h-QTL	chromosome	start	end	beta
Chr.A01-No.1	chrA01	3000000	3499999	0.0856445
Chr.A01-No.2	chrA01	4500000	4999999	0.00854468
Chr.A01-No.3	chrA01	8000000	8499999	0.128376
Chr.A01-No.4	chrA01	16500000	16999999	0.0217883
Chr.A01-No.5	chrA01	19000000	19499999	0.108702
Chr.A02_random-No.1	chrA02_random	500000	999999	-0.0178667
Chr.A02-No.1	chrA02	1500000	1999999	0.0517122
Chr.A02-No.2	chrA02	2000000	2499999	0.0539591
Chr.A02-No.3	chrA02	7000000	7499999	-0.0788596
Chr.A02-No.4	chrA02	8000000	8499999	0.056325
Chr.A02-No.5	chrA02	8500000	8999999	-0.048869
Chr.A03-No.1	chrA03	4500000	4999999	0.0818612
Chr.A03-No.2	chrA03	6000000	6499999	-0.0318518
Chr.A03-No.3	chrA03	8500000	8999999	0.1032
Chr.A03-No.4	chrA03	11500000	11999999	0.0047502
Chr.A03-No.5	chrA03	12500000	12999999	0.0640926
Chr.A03-No.6	chrA03	18500000	18999999	0.0674665
Chr.A03-No.7	chrA03	20000000	20499999	-0.0416719
Chr.A04_random-No.1	chrA04_random	500000	999999	-0.116294
Chr.A05_random-No.1	chrA05_random	2500000	2999999	0.0337328
Chr.A05-No.1	chrA05	4500000	4999999	0.128251
Chr.A05-No.2	chrA05	21000000	21499999	-0.0191099
Chr.A05-No.3	chrA05	22000000	22499999	0.0258563
Chr.A05-No.4	chrA05	22500000	22999999	0.0104756
Chr.A06-No.1	chrA06	0	499999	-0.0532379
Chr.A06-No.2	chrA06	1000000	1499999	0.0694843
Chr.A06-No.3	chrA06	4500000	4999999	0.112749
Chr.A06-No.4	chrA06	5500000	5999999	-0.123806
Chr.A06-No.5	chrA06	18500000	18999999	0.0371191
Chr.A06-No.6	chrA06	20500000	20999999	0.051728
Chr.A06-No.7	chrA06	21000000	21499999	-0.00705603
Chr.A07_random-No.1	chrA07_random	1500000	1999999	0.0148816
Chr.A07-No.1	chrA07	7500000	7999999	-0.0157099
Chr.A07-No.2	chrA07	22000000	22499999	-0.0257529
Chr.A08-No.1	chrA08	13000000	13499999	-0.0439491
Chr.A08-No.2	chrA08	15500000	15999999	0.0240072
Chr.A08-No.3	chrA08	16000000	16499999	0.0554591
Chr.A08-No.4	chrA08	17000000	17499999	0.000431143
Chr.A09-No.1	chrA09	2000000	2499999	0.00666521
Chr.A09-No.2	chrA09	4000000	4499999	0.106972
Chr.A09-No.3	chrA09	5500000	5999999	0.0235198
Chr.A09-No.4	chrA09	9000000	9499999	0.0710118
Chr.A09-No.5	chrA09	18000000	18499999	0.0473281
Chr.A09-No.6	chrA09	20500000	20999999	0.0161702
Chr.A09-No.7	chrA09	21000000	21499999	-0.0660864
Chr.A09-No.8	chrA09	27000000	27499999	-0.0504787
Chr.A09-No.9	chrA09	32500000	32999999	0.0361974
Chr.A10-No.1	chrA10	9000000	9499999	0.0163969
Chr.A10-No.2	chrA10	11000000	11499999	0.0728586
Chr.A10-No.3	chrA10	12000000	12499999	-0.0259006
Chr.Ann_random-No.1	chrAnn_random	13500000	13999999	-0.0525773
Chr.Ann_random-No.2	chrAnn_random	15500000	15999999	-0.103188
Chr.Ann_random-No.3	chrAnn_random	23500000	23999999	0.0619856
Chr.Ann_random-No.4	chrAnn_random	24500000	24999999	0.0851893
Chr.Ann_random-No.5	chrAnn_random	42000000	42499999	0.430009
Chr.C01-No.1	chrC01	2000000	2499999	0.0807363
Chr.C01-No.2	chrC01	24000000	24499999	0.0293591
Chr.C01-No.3	chrC01	27000000	27499999	-0.0259801
Chr.C01-No.4	chrC01	37500000	37999999	0.0980396
Chr.C02-No.1	chrC02	8000000	8499999	-0.0534871
Chr.C02-No.2	chrC02	17000000	17499999	0.0492792
Chr.C02-No.3	chrC02	35500000	35999999	-0.0265308
Chr.C02-No.4	chrC02	36000000	36499999	-0.0531139
Chr.C02-No.5	chrC02	38000000	38499999	-0.0143029
Chr.C02-No.6	chrC02	38500000	38999999	-0.0235774
Chr.C02-No.7	chrC02	45000000	45499999	-0.0435808
Chr.C03_random-No.1	chrC03_random	3500000	3999999	0.0828839
Chr.C03_random-No.2	chrC03_random	4000000	4499999	0.0501756
Chr.C03-No.1	chrC03	8000000	8499999	0.07464
Chr.C03-No.2	chrC03	22500000	22999999	-0.0562027
Chr.C03-No.3	chrC03	27000000	27499999	-0.0313098
Chr.C03-No.4	chrC03	35000000	35499999	0.049037
Chr.C03-No.5	chrC03	49000000	49499999	0.0425647
Chr.C03-No.6	chrC03	51500000	51999999	-0.056265
Chr.C03-No.7	chrC03	53500000	53999999	-0.0193408
Chr.C03-No.8	chrC03	56500000	56999999	-0.0754321
Chr.C04_random-No.1	chrC04_random	4000000	4499999	0.0919874
Chr.C04-No.1	chrC04	1500000	1999999	-0.0157511
Chr.C04-No.2	chrC04	9500000	9999999	0.117292
Chr.C04-No.3	chrC04	10500000	10999999	-0.315589
Chr.C04-No.4	chrC04	35500000	35999999	-0.00907102
Chr.C05-No.1	chrC05	500000	999999	-0.0497647
Chr.C05-No.2	chrC05	3500000	3999999	-0.12934
Chr.C05-No.3	chrC05	10500000	10999999	0.0538914
Chr.C05-No.4	chrC05	18500000	18999999	-0.402441
Chr.C05-No.5	chrC05	30000000	30499999	-0.108635
Chr.C05-No.6	chrC05	31000000	31499999	-0.389433
Chr.C05-No.7	chrC05	32000000	32499999	-0.0567406
Chr.C05-No.8	chrC05	43000000	43499999	-0.0050386
Chr.C06-No.1	chrC06	27500000	27999999	0.0650722
Chr.C06-No.2	chrC06	28500000	28999999	0.0428525
Chr.C06-No.3	chrC06	32000000	32499999	-0.0106934
Chr.C06-No.4	chrC06	35000000	35499999	0.0306749
Chr.C07-No.1	chrC07	10000000	10499999	0.0401568
Chr.C07-No.10	chrC07	29000000	29499999	0.020127
Chr.C07-No.11	chrC07	31500000	31999999	-0.052281
Chr.C07-No.12	chrC07	33000000	33499999	-0.0592969
Chr.C07-No.13	chrC07	35500000	35999999	-0.082105
Chr.C07-No.14	chrC07	36500000	36999999	-0.027536
Chr.C07-No.15	chrC07	42500000	42999999	-0.0415631
Chr.C07-No.2	chrC07	12000000	12499999	-0.444254
Chr.C07-No.3	chrC07	13000000	13499999	0.0588691
Chr.C07-No.4	chrC07	14000000	14499999	0.085643
Chr.C07-No.5	chrC07	21000000	21499999	0.0382279
Chr.C07-No.6	chrC07	21500000	21999999	0.0187884
Chr.C07-No.7	chrC07	23500000	23999999	-0.133642
Chr.C07-No.8	chrC07	27500000	27999999	0.0732621
Chr.C07-No.9	chrC07	28500000	28999999	-0.034034
Chr.C08_random-No.1	chrC08_random	0	499999	-0.045666
Chr.C08-No.1	chrC08	12500000	12999999	-0.054865
Chr.C08-No.2	chrC08	20500000	20999999	-0.228115
Chr.C08-No.3	chrC08	25000000	25499999	-0.0349637
Chr.C08-No.4	chrC08	34000000	34499999	0.0377164
Chr.C08-No.5	chrC08	35500000	35999999	-0.0758819
Chr.C08-No.6	chrC08	37500000	37999999	0.0725184
Chr.C09-No.1	chrC09	14000000	14499999	0.0159081
Chr.C09-No.2	chrC09	14500000	14999999	0.018348
Chr.C09-No.3	chrC09	31000000	31499999	0.131304
Chr.C09-No.4	chrC09	35000000	35499999	-0.466142
Chr.C09-No.5	chrC09	39000000	39499999	-0.161274
Chr.C09-No.6	chrC09	43500000	43999999	-0.082337
Chr.Cnn_random-No.1	chrCnn_random	19500000	19999999	0.010837
Chr.Cnn_random-No.2	chrCnn_random	32500000	32999999	-0.159921
Chr.Cnn_random-No.3	chrCnn_random	36000000	36499999	-0.0787827
Chr.Cnn_random-No.4	chrCnn_random	38500000	38999999	-0.0386791
Chr.Cnn_random-No.5	chrCnn_random	42500000	42999999	-0.0345791
Chr.Cnn_random-No.6	chrCnn_random	44000000	44499999	-0.0178296
Chr.Cnn_random-No.7	chrCnn_random	44500000	44999999	-0.0509852
Chr.Cnn_random-No.8	chrCnn_random	63000000	63499999	0.499939
Chr.Unn_random-No.1	chrUnn_random	4500000	4999999	-0.0698519
Note: high-impact h-QTLs were indicated by blue font color
