# Supplementary material for: Prediction of heterosis in the recent rapeseed (Brassica napus) polyploid by pairing parental nucleotide sequences
Source: PLoS Genet. 2021 Nov 4;17(11):e1009879. doi: 10.1371/journal.pgen.1009879 (PMC8608326; doi:10.1371/journal.pgen.1009879)
Supplement: S11 Table — (XLSX) [file pgen.1009879.s018.xlsx]

## Sheet: S11_Table
S11 Table. Positions of the h-QTLs that associated with the NSS-HPH
h-QTL	chromosome	start	end	beta
Chr.A01-No.2	chrA01	23000000	23099999	-0.0836103
Chr.A01-No.1	chrA01	18000000	18099999	0.0671668
Chr.A01_random-No.1	chrA01_random	2500000	2599999	0.0735159
Chr.A02-No.3	chrA02	14900000	14999999	-0.0116135
Chr.A02-No.2	chrA02	7900000	7999999	-0.07002
Chr.A02-No.1	chrA02	7400000	7499999	-0.0498382
Chr.A03-No.3	chrA03	12000000	12099999	-0.0784987
Chr.A03-No.2	chrA03	4700000	4799999	-0.0766178
Chr.A03-No.1	chrA03	1300000	1399999	-0.0291424
Chr.A09-No.4	chrA09	33200000	33299999	-0.0201059
Chr.A09-No.3	chrA09	26300000	26399999	0.0151769
Chr.A09-No.2	chrA09	6600000	6699999	0.0131096
Chr.A09-No.1	chrA09	200000	299999	0.0320832
Chr.A10-No.1	chrA10	11000000	11099999	-0.0406408
Chr.Ann_random-No.6	chrAnn_random	47800000	47899999	0.199226
Chr.Ann_random-No.5	chrAnn_random	43900000	43999999	0.292951
Chr.Ann_random-No.4	chrAnn_random	18500000	18599999	-0.043535
Chr.Ann_random-No.3	chrAnn_random	9100000	9199999	0.00170893
Chr.Ann_random-No.2	chrAnn_random	6000000	6099999	-0.0241216
Chr.Ann_random-No.1	chrAnn_random	3600000	3699999	0.10573
Chr.C01-No.3	chrC01	37600000	37699999	-0.148427
Chr.C01-No.2	chrC01	32800000	32899999	-0.0113926
Chr.C01-No.1	chrC01	21400000	21499999	-0.0414349
Chr.C02-No.3	chrC02	41700000	41799999	0.0125364
Chr.C02-No.2	chrC02	38700000	38799999	0.0845769
Chr.C02-No.1	chrC02	6700000	6799999	-0.134644
Chr.C03-No.1	chrC03	30100000	30199999	0.0705439
Chr.C04-No.4	chrC04	46500000	46599999	0.344003
Chr.C04-No.3	chrC04	42500000	42599999	-0.0354154
Chr.C04-No.2	chrC04	21800000	21899999	-0.151546
Chr.C04-No.1	chrC04	2200000	2299999	0.0543673
Chr.C05-No.5	chrC05	42200000	42299999	0.0525278
Chr.C05-No.4	chrC05	42000000	42099999	-0.0773088
Chr.C05-No.3	chrC05	40900000	40999999	-0.0655496
Chr.C05-No.2	chrC05	35500000	35599999	-0.000514479
Chr.C05-No.1	chrC05	1300000	1399999	0.0207014
Chr.C06-No.2	chrC06	35200000	35299999	-0.0188909
Chr.C06-No.1	chrC06	18800000	18899999	-0.0472377
Chr.C06_random-No.2	chrC06_random	3000000	3099999	-0.0904667
Chr.C06_random-No.1	chrC06_random	2600000	2699999	-0.0207292
Chr.C07-No.4	chrC07	42200000	42299999	0.00833969
Chr.C07-No.3	chrC07	27500000	27599999	0.0575
Chr.C07-No.2	chrC07	25900000	25999999	0.341982
Chr.C07-No.1	chrC07	15800000	15899999	-0.412804
Chr.C08-No.3	chrC08	37000000	37099999	0.105349
Chr.C08-No.2	chrC08	10900000	10999999	-0.555644
Chr.C08-No.1	chrC08	10100000	10199999	-0.0829602
Chr.C09-No.1	chrC09	2400000	2499999	-0.000319904
Chr.C09_random-No.2	chrC09_random	2800000	2899999	0.103843
Chr.C09_random-No.1	chrC09_random	300000	399999	0.0807544
Chr.Cnn_random-No.7	chrCnn_random	80100000	80199999	0.0536133
Chr.Cnn_random-No.6	chrCnn_random	61700000	61799999	-0.072392
Chr.Cnn_random-No.5	chrCnn_random	39700000	39799999	-0.142999
Chr.Cnn_random-No.4	chrCnn_random	37500000	37599999	-0.0579754
Chr.Cnn_random-No.3	chrCnn_random	23600000	23699999	0.0449032
Chr.Cnn_random-No.2	chrCnn_random	14900000	14999999	-0.261167
Chr.Cnn_random-No.1	chrCnn_random	13600000	13699999	-0.0297619
Chr.Unn_random-No.3	chrUnn_random	4900000	4999999	-0.04393
Chr.Unn_random-No.2	chrUnn_random	4400000	4499999	-0.208377
Chr.Unn_random-No.1	chrUnn_random	3300000	3399999	-0.0627209
Note: high-impact h-QTLs were indicated by blue font color
