# Supplementary material for: Prediction of heterosis in the recent rapeseed (Brassica napus) polyploid by pairing parental nucleotide sequences
Source: PLoS Genet. 2021 Nov 4;17(11):e1009879. doi: 10.1371/journal.pgen.1009879 (PMC8608326; doi:10.1371/journal.pgen.1009879)
Supplement: S12 Table — (XLSX) [file pgen.1009879.s019.xlsx]

## Sheet: S12_Table
S12 Table. Positions of the h-QTLs that associated with the NSP-HPH
h-QTL	chromosome	start	end	beta
Chr.A01-No.1	chrA01	4800000	4899999	-0.0560076
Chr.A01-No.2	chrA01	20900000	20999999	0.0573954
Chr.A02-No.1	chrA02	3100000	3199999	1.3798
Chr.A02-No.2	chrA02	17600000	17699999	0.158682
Chr.A02-No.3	chrA02	22100000	22199999	-0.202924
Chr.A02-No.4	chrA02	22300000	22399999	-0.0302938
Chr.A03_random-No.1	chrA03_random	1100000	1199999	-0.0390375
Chr.A03-No.1	chrA03	2900000	2999999	-0.0728244
Chr.A03-No.2	chrA03	5800000	5899999	0.094724
Chr.A03-No.3	chrA03	11000000	11099999	-0.0733899
Chr.A03-No.4	chrA03	14200000	14299999	-0.0734546
Chr.A04-No.1	chrA04	800000	899999	-0.0485405
Chr.A04-No.2	chrA04	14300000	14399999	0.0414886
Chr.A04-No.3	chrA04	18700000	18799999	-0.11914
Chr.A05-No.1	chrA05	1000000	1099999	-0.00132307
Chr.A05-No.2	chrA05	19300000	19399999	-0.11218
Chr.A05-No.3	chrA05	22900000	22999999	-0.0897213
Chr.A06-No.1	chrA06	1000000	1099999	-0.141975
Chr.A06-No.2	chrA06	2300000	2399999	-0.105128
Chr.A06-No.3	chrA06	2700000	2799999	0.0934405
Chr.A06-No.4	chrA06	7300000	7399999	0.195034
Chr.A07_random-No.1	chrA07_random	1000000	1099999	0.047469
Chr.A07-No.1	chrA07	11200000	11299999	0.0402479
Chr.A07-No.2	chrA07	21700000	21799999	-0.12374
Chr.A07-No.3	chrA07	22900000	22999999	0.180565
Chr.A08_random-No.1	chrA08_random	2100000	2199999	-0.0110388
Chr.A08-No.1	chrA08	18100000	18199999	-0.286362
Chr.A09-No.1	chrA09	16000000	16099999	-0.0661759
Chr.A09-No.2	chrA09	17800000	17899999	0.306008
Chr.A09-No.3	chrA09	29400000	29499999	0.0369154
Chr.A09-No.4	chrA09	29900000	29999999	-0.163484
Chr.A09-No.5	chrA09	32200000	32299999	0.178305
Chr.A09-No.6	chrA09	32800000	32899999	-0.0863267
Chr.A10-No.1	chrA10	1300000	1399999	0.0341331
Chr.A10-No.2	chrA10	1400000	1499999	-0.0905891
Chr.A10-No.3	chrA10	10900000	10999999	-0.0609687
Chr.A10-No.4	chrA10	11600000	11699999	-0.20975
Chr.A10-No.5	chrA10	13900000	13999999	0.0320758
Chr.C01_random-No.1	chrC01_random	3900000	3999999	-0.0397173
Chr.C01-No.1	chrC01	13700000	13799999	0.159718
Chr.C01-No.2	chrC01	27700000	27799999	-0.204076
Chr.C01-No.3	chrC01	32300000	32399999	0.00783324
Chr.C01-No.4	chrC01	35200000	35299999	0.0215487
Chr.C02-No.1	chrC02	11000000	11099999	0.144281
Chr.C02-No.2	chrC02	11100000	11199999	-0.326078
Chr.C02-No.3	chrC02	11500000	11599999	-0.0255852
Chr.C02-No.4	chrC02	13800000	13899999	0.0401217
Chr.C02-No.5	chrC02	25300000	25399999	-0.272341
Chr.C03-No.1	chrC03	12800000	12899999	-0.105817
Chr.C03-No.2	chrC03	17700000	17799999	0.263279
Chr.C04-No.1	chrC04	800000	899999	0.239528
Chr.C04-No.2	chrC04	9900000	9999999	-0.102078
Chr.C04-No.3	chrC04	10500000	10599999	0.183398
Chr.C04-No.4	chrC04	31700000	31799999	0.0241079
Chr.C04-No.5	chrC04	33200000	33299999	0.0998581
Chr.C04-No.6	chrC04	46500000	46599999	-0.0686369
Chr.C05_random-No.1	chrC05_random	1300000	1399999	-0.00301019
Chr.C05-No.1	chrC05	1700000	1799999	-0.10671
Chr.C05-No.10	chrC05	40800000	40899999	0.0766019
Chr.C05-No.2	chrC05	6100000	6199999	-0.152299
Chr.C05-No.3	chrC05	9600000	9699999	0.44533
Chr.C05-No.4	chrC05	13600000	13699999	-0.0840828
Chr.C05-No.5	chrC05	15500000	15599999	0.118617
Chr.C05-No.6	chrC05	19600000	19699999	0.126184
Chr.C05-No.7	chrC05	29600000	29699999	-0.858835
Chr.C05-No.8	chrC05	36400000	36499999	-0.154911
Chr.C05-No.9	chrC05	36600000	36699999	0.523432
Chr.C06-No.1	chrC06	11600000	11699999	0.180297
Chr.C06-No.2	chrC06	33000000	33099999	-0.0282728
Chr.C06-No.3	chrC06	34000000	34099999	0.0221888
Chr.C07_random-No.1	chrC07_random	1900000	1999999	0.0138126
Chr.C07-No.1	chrC07	4100000	4199999	0.31468
Chr.C07-No.2	chrC07	24400000	24499999	1.13495
Chr.C07-No.3	chrC07	25200000	25299999	0.272821
Chr.C07-No.4	chrC07	28400000	28499999	-0.353128
Chr.C07-No.5	chrC07	33000000	33099999	0.0853433
Chr.C08_random-No.1	chrC08_random	2700000	2799999	0.119914
Chr.C08-No.1	chrC08	200000	299999	-0.188041
Chr.C08-No.2	chrC08	10300000	10399999	-0.23798
Chr.C08-No.3	chrC08	14700000	14799999	-0.057704
Chr.C08-No.4	chrC08	21500000	21599999	-0.902988
Chr.C08-No.5	chrC08	36500000	36599999	0.180531
Chr.C08-No.6	chrC08	36700000	36799999	-0.212974
Chr.C08-No.7	chrC08	38200000	38299999	-0.10184
Chr.C09_random-No.1	chrC09_random	100000	199999	-0.0965933
Chr.C09_random-No.2	chrC09_random	2600000	2699999	-0.971638
Chr.C09-No.1	chrC09	800000	899999	-0.0515076
Chr.C09-No.2	chrC09	5700000	5799999	-0.595007
Chr.C09-No.3	chrC09	28100000	28199999	-0.549413
Chr.C09-No.4	chrC09	32200000	32299999	0.0490031
Chr.C09-No.5	chrC09	43100000	43199999	0.113975
Chr.C09-No.6	chrC09	46400000	46499999	0.504412
Chr.Cnn_random-No.1	chrCnn_random	10500000	10599999	0.462257
Chr.Cnn_random-No.10	chrCnn_random	73900000	73999999	-0.375357
Chr.Cnn_random-No.2	chrCnn_random	13100000	13199999	0.885285
Chr.Cnn_random-No.3	chrCnn_random	14700000	14799999	0.492434
Chr.Cnn_random-No.4	chrCnn_random	15900000	15999999	-0.070189
Chr.Cnn_random-No.5	chrCnn_random	22500000	22599999	-0.0535047
Chr.Cnn_random-No.6	chrCnn_random	41100000	41199999	0.0179228
Chr.Cnn_random-No.7	chrCnn_random	48100000	48199999	0.427904
Chr.Cnn_random-No.8	chrCnn_random	58000000	58099999	0.0749173
Chr.Cnn_random-No.9	chrCnn_random	71500000	71599999	0.381485
Note: high-impact h-QTLs were indicated by blue font color
