# Supplementary material for: Prediction of heterosis in the recent rapeseed (Brassica napus) polyploid by pairing parental nucleotide sequences
Source: PLoS Genet. 2021 Nov 4;17(11):e1009879. doi: 10.1371/journal.pgen.1009879 (PMC8608326; doi:10.1371/journal.pgen.1009879)
Supplement: S13 Table — (XLSX) [file pgen.1009879.s020.xlsx]

## Sheet: S13_Table
S13 Table. Positions of the h-QTLs that associated with the NBP-HPH
h-QTL	chromosome	start	end	beta
Chr.A01-No.1	chrA01	8300000	8399999	0.350254
Chr.A01-No.2	chrA01	14300000	14399999	0.00776864
Chr.A01-No.3	chrA01	17500000	17599999	0.0146015
Chr.A01-No.4	chrA01	17600000	17699999	0.0740781
Chr.A01-No.5	chrA01	20200000	20299999	0.149702
Chr.A01-No.6	chrA01	23100000	23199999	0.037898
Chr.A02-No.1	chrA02	2500000	2599999	0.260703
Chr.A02-No.2	chrA02	20600000	20699999	-0.0071418
Chr.A03-No.1	chrA03	1900000	1999999	-0.120116
Chr.A03-No.2	chrA03	8400000	8499999	-0.0979355
Chr.A03-No.3	chrA03	8700000	8799999	-0.00203897
Chr.A03-No.4	chrA03	10200000	10299999	0.00661083
Chr.A03-No.5	chrA03	15900000	15999999	0.254534
Chr.A03-No.6	chrA03	20400000	20499999	-0.0777648
Chr.A03-No.7	chrA03	24800000	24899999	-0.052939
Chr.A04-No.1	chrA04	200000	299999	-0.0411667
Chr.A04-No.2	chrA04	3600000	3699999	-0.0798789
Chr.A04-No.3	chrA04	14900000	14999999	0.0138577
Chr.A05-No.1	chrA05	5800000	5899999	0.0989624
Chr.A06-No.1	chrA06	8400000	8499999	-0.0307697
Chr.A07-No.1	chrA07	10900000	10999999	-0.0766209
Chr.A07-No.2	chrA07	11600000	11699999	0.0828238
Chr.A07-No.3	chrA07	12800000	12899999	-0.0415018
Chr.A07-No.4	chrA07	17800000	17899999	-0.14319
Chr.A07-No.5	chrA07	23500000	23599999	0.0929192
Chr.A08-No.1	chrA08	300000	399999	0.0611217
Chr.A08-No.2	chrA08	13700000	13799999	0.120271
Chr.A08-No.3	chrA08	18100000	18199999	-0.0731022
Chr.A09-No.1	chrA09	2300000	2399999	0.0619663
Chr.A09-No.2	chrA09	3400000	3499999	0.115126
Chr.A09-No.3	chrA09	4900000	4999999	0.0882124
Chr.A09-No.4	chrA09	6500000	6599999	0.301661
Chr.A10-No.1	chrA10	100000	199999	-0.0718442
Chr.A10-No.2	chrA10	15900000	15999999	0.0358048
Chr.Ann_random-No.1	chrAnn_random	1500000	1599999	-0.133888
Chr.Ann_random-No.2	chrAnn_random	15500000	15599999	0.0058916
Chr.Ann_random-No.3	chrAnn_random	29800000	29899999	0.0223165
Chr.Ann_random-No.4	chrAnn_random	30700000	30799999	-0.0545741
Chr.Ann_random-No.5	chrAnn_random	38600000	38699999	-0.207751
Chr.Ann_random-No.6	chrAnn_random	41200000	41299999	-0.0472699
Chr.C01_random-No.1	chrC01_random	2700000	2799999	0.0879139
Chr.C01_random-No.2	chrC01_random	3900000	3999999	-0.0173279
Chr.C01-No.1	chrC01	6000000	6099999	-0.0986094
Chr.C01-No.2	chrC01	6900000	6999999	0.473812
Chr.C01-No.3	chrC01	10700000	10799999	0.0231155
Chr.C01-No.4	chrC01	31300000	31399999	-0.012554
Chr.C01-No.5	chrC01	33100000	33199999	0.0479034
Chr.C01-No.6	chrC01	34400000	34499999	-0.00786026
Chr.C01-No.7	chrC01	35200000	35299999	0.0936162
Chr.C01-No.8	chrC01	35400000	35499999	-0.127883
Chr.C02-No.1	chrC02	8700000	8799999	0.0256031
Chr.C02-No.2	chrC02	37100000	37199999	-0.131301
Chr.C02-No.3	chrC02	37400000	37499999	0.0526632
Chr.C02-No.4	chrC02	38700000	38799999	-0.107366
Chr.C02-No.5	chrC02	39100000	39199999	0.120123
Chr.C03-No.1	chrC03	25700000	25799999	-0.271661
Chr.C03-No.2	chrC03	26800000	26899999	0.0119062
Chr.C03-No.3	chrC03	46300000	46399999	0.0806842
Chr.C03-No.4	chrC03	57100000	57199999	0.100885
Chr.C04_random-No.1	chrC04_random	3300000	3399999	0.0893811
Chr.C04-No.1	chrC04	10400000	10499999	-0.00100778
Chr.C04-No.2	chrC04	21900000	21999999	-0.183875
Chr.C04-No.3	chrC04	24000000	24099999	-0.128614
Chr.C04-No.4	chrC04	27900000	27999999	-0.403697
Chr.C04-No.5	chrC04	33000000	33099999	0.434703
Chr.C04-No.6	chrC04	46800000	46899999	-0.0691542
Chr.C05_random-No.1	chrC05_random	1200000	1299999	0.0473451
Chr.C05_random-No.2	chrC05_random	1700000	1799999	-0.107134
Chr.C05-No.1	chrC05	4200000	4299999	-0.101818
Chr.C05-No.10	chrC05	43100000	43199999	0.0340541
Chr.C05-No.2	chrC05	5100000	5199999	0.0678844
Chr.C05-No.3	chrC05	13700000	13799999	0.235589
Chr.C05-No.4	chrC05	15800000	15899999	0.280882
Chr.C05-No.5	chrC05	20700000	20799999	-0.0531275
Chr.C05-No.6	chrC05	26700000	26799999	-0.253153
Chr.C05-No.7	chrC05	38200000	38299999	-0.0845658
Chr.C05-No.8	chrC05	39000000	39099999	-0.339765
Chr.C05-No.9	chrC05	40800000	40899999	0.0361393
Chr.C06-No.1	chrC06	4400000	4499999	-0.0693711
Chr.C06-No.2	chrC06	12000000	12099999	0.0172277
Chr.C06-No.3	chrC06	15200000	15299999	-0.244241
Chr.C06-No.4	chrC06	23800000	23899999	0.0674341
Chr.C07_random-No.1	chrC07_random	2800000	2899999	0.0645491
Chr.C07-No.1	chrC07	25200000	25299999	0.105781
Chr.C07-No.2	chrC07	39200000	39299999	0.0182363
Chr.C08_random-No.1	chrC08_random	4300000	4399999	0.206462
Chr.C08-No.1	chrC08	8700000	8799999	-0.0997488
Chr.C08-No.2	chrC08	14700000	14799999	0.0699208
Chr.C08-No.3	chrC08	18300000	18399999	0.323377
Chr.C08-No.4	chrC08	20500000	20599999	-0.4183
Chr.C08-No.5	chrC08	24800000	24899999	-0.944672
Chr.C08-No.6	chrC08	26000000	26099999	0.0165693
Chr.C08-No.7	chrC08	33400000	33499999	0.0440489
Chr.C08-No.8	chrC08	35500000	35599999	-0.0515224
Chr.C09-No.1	chrC09	3500000	3599999	-0.210592
Chr.C09-No.2	chrC09	11300000	11399999	0.119917
Chr.C09-No.3	chrC09	19800000	19899999	0.664701
Chr.C09-No.4	chrC09	28100000	28199999	-0.0636766
Chr.C09-No.5	chrC09	38600000	38699999	0.0402339
Chr.C09-No.6	chrC09	43100000	43199999	0.181552
Chr.Cnn_random-No.1	chrCnn_random	6900000	6999999	-0.133788
Chr.Cnn_random-No.10	chrCnn_random	71500000	71599999	-0.0288991
Chr.Cnn_random-No.2	chrCnn_random	13000000	13099999	0.0942957
Chr.Cnn_random-No.3	chrCnn_random	16900000	16999999	0.0345732
Chr.Cnn_random-No.4	chrCnn_random	17000000	17099999	-0.250277
Chr.Cnn_random-No.5	chrCnn_random	18100000	18199999	0.165833
Chr.Cnn_random-No.6	chrCnn_random	19400000	19499999	-0.986944
Chr.Cnn_random-No.7	chrCnn_random	48100000	48199999	0.0557859
Chr.Cnn_random-No.8	chrCnn_random	64200000	64299999	-0.171793
Chr.Cnn_random-No.9	chrCnn_random	70800000	70899999	-0.0997803
Chr.Unn_random-No.1	chrUnn_random	5400000	5499999	-0.0578116
Note: high-impact h-QTLs were indicated by blue font color
