# Supplementary material for: Prediction of heterosis in the recent rapeseed (Brassica napus) polyploid by pairing parental nucleotide sequences
Source: PLoS Genet. 2021 Nov 4;17(11):e1009879. doi: 10.1371/journal.pgen.1009879 (PMC8608326; doi:10.1371/journal.pgen.1009879)
Supplement: S14 Table — (XLSX) [file pgen.1009879.s021.xlsx]

## Sheet: S14_Table
S14 Table. Positions of the h-QTLs that associated with the PH-HPH
h-QTL	chromosome	start	end	beta
Chr.A01-No.1	chrA01	4900000	4999999	0.0107528
Chr.A01-No.2	chrA01	5000000	5099999	0.0171152
Chr.A01-No.3	chrA01	16500000	16599999	0.0182336
Chr.A01-No.4	chrA01	21400000	21499999	0.00313297
Chr.A02-No.1	chrA02	7100000	7199999	0.0109957
Chr.A02-No.2	chrA02	13900000	13999999	-0.0056257
Chr.A02_random-No.1	chrA02_random	500000	599999	0.0148147
Chr.A03-No.1	chrA03	4800000	4899999	0.00148226
Chr.A03-No.2	chrA03	10900000	10999999	-0.0268176
Chr.A04-No.1	chrA04	8000000	8099999	-0.00918766
Chr.A04-No.2	chrA04	17000000	17099999	-0.00962352
Chr.A04-No.3	chrA04	18700000	18799999	0.0527274
Chr.A04_random-No.1	chrA04_random	400000	499999	0.0279474
Chr.A07-No.1	chrA07	8200000	8299999	-0.0139489
Chr.A07-No.2	chrA07	19000000	19099999	-0.029409
Chr.A08-No.1	chrA08	8000000	8099999	-0.0196698
Chr.A08-No.2	chrA08	10600000	10699999	-0.0295554
Chr.A08-No.3	chrA08	14900000	14999999	0.0428922
Chr.A09-No.1	chrA09	1100000	1199999	0.0172057
Chr.A09-No.2	chrA09	5400000	5499999	-0.0405174
Chr.A09-No.3	chrA09	6400000	6499999	-0.0488581
Chr.A09-No.4	chrA09	10000000	10099999	-0.00853435
Chr.A09-No.5	chrA09	11100000	11199999	-0.0332314
Chr.A09-No.6	chrA09	27200000	27299999	-0.0144225
Chr.A09_random-No.1	chrA09_random	2800000	2899999	-0.0393011
Chr.A09_random-No.2	chrA09_random	3000000	3099999	-0.00552581
Chr.A10-No.1	chrA10	9500000	9599999	0.0220995
Chr.A10-No.2	chrA10	10800000	10899999	-0.019437
Chr.A10-No.3	chrA10	12500000	12599999	-0.060653
Chr.A10-No.4	chrA10	14000000	14099999	0.0123056
Chr.Ann_random-No.1	chrAnn_random	500000	599999	-0.0209212
Chr.Ann_random-No.2	chrAnn_random	12500000	12599999	-0.0242115
Chr.Ann_random-No.3	chrAnn_random	15300000	15399999	-0.0114259
Chr.Ann_random-No.4	chrAnn_random	16900000	16999999	0.0086306
Chr.Ann_random-No.5	chrAnn_random	29800000	29899999	0.0576546
Chr.C01-No.1	chrC01	9700000	9799999	-0.0234987
Chr.C01-No.2	chrC01	30000000	30099999	-0.0296943
Chr.C02-No.1	chrC02	9000000	9099999	0.0296185
Chr.C02-No.2	chrC02	9800000	9899999	-0.130902
Chr.C02-No.3	chrC02	10500000	10599999	-0.013343
Chr.C03-No.1	chrC03	8100000	8199999	-0.0113374
Chr.C03-No.2	chrC03	11800000	11899999	-0.0118989
Chr.C03-No.3	chrC03	12000000	12099999	-0.046463
Chr.C03-No.4	chrC03	28800000	28899999	0.00765325
Chr.C03-No.5	chrC03	31000000	31099999	0.015227
Chr.C03-No.6	chrC03	43700000	43799999	0.225924
Chr.C03-No.7	chrC03	45800000	45899999	0.0515644
Chr.C03-No.8	chrC03	47200000	47299999	0.0137046
Chr.C03_random-No.1	chrC03_random	1000000	1099999	-0.0207844
Chr.C04-No.1	chrC04	7200000	7299999	-0.0250133
Chr.C04-No.2	chrC04	25500000	25599999	-0.0916394
Chr.C04-No.3	chrC04	39000000	39099999	-0.0211126
Chr.C04-No.4	chrC04	40200000	40299999	0.064642
Chr.C04-No.5	chrC04	41500000	41599999	-0.0503432
Chr.C04-No.6	chrC04	41600000	41699999	-0.0784801
Chr.C04-No.7	chrC04	44000000	44099999	-0.0159056
Chr.C05-No.1	chrC05	3700000	3799999	-0.0306826
Chr.C05-No.2	chrC05	7100000	7199999	-0.0239971
Chr.C05-No.3	chrC05	12900000	12999999	-0.0322893
Chr.C05-No.4	chrC05	14100000	14199999	0.0437149
Chr.C05-No.5	chrC05	14300000	14399999	-0.0855705
Chr.C05-No.6	chrC05	30800000	30899999	0.0196416
Chr.C05-No.7	chrC05	35900000	35999999	0.0952997
Chr.C05-No.8	chrC05	43100000	43199999	-0.0867085
Chr.C06-No.1	chrC06	300000	399999	0.117819
Chr.C06-No.2	chrC06	1100000	1199999	-0.23852
Chr.C06-No.3	chrC06	16300000	16399999	-0.0569725
Chr.C06-No.4	chrC06	19400000	19499999	0.0817933
Chr.C06-No.5	chrC06	34700000	34799999	-0.0240442
Chr.C07-No.1	chrC07	600000	699999	0.274921
Chr.C07-No.2	chrC07	4700000	4799999	0.0166752
Chr.C07-No.3	chrC07	4900000	4999999	0.061058
Chr.C07-No.4	chrC07	5100000	5199999	0.0293808
Chr.C07-No.5	chrC07	13300000	13399999	-0.131252
Chr.C07-No.6	chrC07	13700000	13799999	-0.0497533
Chr.C07-No.7	chrC07	33300000	33399999	0.0245444
Chr.C07-No.8	chrC07	35400000	35499999	0.00963361
Chr.C07-No.9	chrC07	36100000	36199999	0.0229072
Chr.C07-No.10	chrC07	37100000	37199999	0.0124714
Chr.C08-No.1	chrC08	1400000	1499999	0.0244577
Chr.C08-No.2	chrC08	2700000	2799999	0.149411
Chr.C08-No.3	chrC08	12500000	12599999	0.0111725
Chr.C08-No.4	chrC08	15800000	15899999	-0.135181
Chr.C08-No.5	chrC08	17800000	17899999	0.211292
Chr.C08-No.6	chrC08	26400000	26499999	0.00890163
Chr.C08_random-No.1	chrC08_random	4000000	4099999	0.0442612
Chr.C08_random-No.2	chrC08_random	4400000	4499999	-0.041472
Chr.C09-No.1	chrC09	1000000	1099999	0.0273926
Chr.C09-No.2	chrC09	3800000	3899999	0.0606126
Chr.C09-No.3	chrC09	8400000	8499999	0.00680295
Chr.C09-No.4	chrC09	25200000	25299999	-0.170986
Chr.C09-No.5	chrC09	35200000	35299999	-0.0252483
Chr.C09-No.6	chrC09	36900000	36999999	0.0407286
Chr.C09-No.7	chrC09	43700000	43799999	0.142774
Chr.Cnn_random-No.1	chrCnn_random	37600000	37699999	-0.00125647
Chr.Cnn_random-No.2	chrCnn_random	46500000	46599999	-0.0141276
Chr.Cnn_random-No.3	chrCnn_random	50600000	50699999	-0.0113546
Chr.Cnn_random-No.4	chrCnn_random	56500000	56599999	0.0199185
Chr.Cnn_random-No.5	chrCnn_random	62200000	62299999	-0.0191268
Chr.Cnn_random-No.6	chrCnn_random	68000000	68099999	0.173306
Chr.Unn_random-No.1	chrUnn_random	400000	499999	-0.0167368
Chr.Unn_random-No.2	chrUnn_random	2000000	2099999	0.105343
Chr.Unn_random-No.3	chrUnn_random	5900000	5999999	-0.0454311
Chr.Unn_random-No.4	chrUnn_random	8300000	8399999	-0.0409583
Note: high-impact h-QTLs were indicated by blue font color
