# Supplementary material for: Prediction of heterosis in the recent rapeseed (Brassica napus) polyploid by pairing parental nucleotide sequences
Source: PLoS Genet. 2021 Nov 4;17(11):e1009879. doi: 10.1371/journal.pgen.1009879 (PMC8608326; doi:10.1371/journal.pgen.1009879)
Supplement: S15 Table — (XLSX) [file pgen.1009879.s022.xlsx]

## Sheet: S15_Table
S15 Table. Genes underlying the h-QTLs for GY-HPH
h-QTL	Gene
Chr.A01-No.1	BnaA01g01980D
Chr.A01-No.1	BnaA01g01970D
Chr.A01-No.1	BnaA01g01960D
Chr.A01-No.1	BnaA01g01950D
Chr.A01-No.1	BnaA01g01940D
Chr.A01-No.1	BnaA01g01930D
Chr.A01-No.1	BnaA01g01920D
Chr.A01-No.1	BnaA01g01910D
Chr.A01-No.1	BnaA01g01900D
Chr.A01-No.1	BnaA01g01890D
Chr.A01-No.1	BnaA01g01880D
Chr.A01-No.1	BnaA01g01870D
Chr.A01-No.1	BnaA01g01860D
Chr.A01-No.1	BnaA01g01850D
Chr.A01-No.1	BnaA01g01840D
Chr.A01-No.1	BnaA01g01830D
Chr.A01-No.1	BnaA01g01820D
Chr.A01-No.1	BnaA01g01810D
Chr.A01-No.1	BnaA01g01800D
Chr.A01-No.1	BnaA01g01790D
Chr.A01-No.1	BnaA01g01780D
Chr.A01-No.1	BnaA01g01770D
Chr.A01-No.1	BnaA01g01760D
Chr.A01-No.1	BnaA01g01750D
Chr.A01-No.1	BnaA01g01740D
Chr.A01-No.1	BnaA01g01730D
Chr.A01-No.1	BnaA01g01720D
Chr.A01-No.1	BnaA01g01710D
Chr.A01-No.1	BnaA01g01700D
Chr.A01-No.1	BnaA01g01690D
Chr.A01-No.1	BnaA01g01680D
Chr.A01-No.1	BnaA01g01670D
Chr.A01-No.1	BnaA01g01660D
Chr.A01-No.1	BnaA01g01650D
Chr.A01-No.1	BnaA01g01640D
Chr.A01-No.1	BnaA01g01630D
Chr.A01-No.1	BnaA01g01620D
Chr.A01-No.1	BnaA01g01610D
Chr.A01-No.1	BnaA01g01600D
Chr.A01-No.1	BnaA01g01590D
Chr.A01-No.1	BnaA01g01580D
Chr.A01-No.1	BnaA01g01570D
Chr.A01-No.1	BnaA01g01560D
Chr.A01-No.1	BnaA01g01550D
Chr.A01-No.1	BnaA01g01540D
Chr.A01-No.1	BnaA01g01530D
Chr.A01-No.1	BnaA01g01520D
Chr.A01-No.1	BnaA01g01510D
Chr.A01-No.1	BnaA01g01500D
Chr.A01-No.1	BnaA01g01490D
Chr.A01-No.1	BnaA01g01480D
Chr.A01-No.1	BnaA01g01470D
Chr.A01-No.1	BnaA01g01460D
Chr.A01-No.1	BnaA01g01450D
Chr.A01-No.1	BnaA01g01440D
Chr.A01-No.1	BnaA01g01430D
Chr.A01-No.1	BnaA01g01420D
Chr.A01-No.1	BnaA01g01410D
Chr.A01-No.1	BnaA01g01400D
Chr.A01-No.1	BnaA01g01390D
Chr.A01-No.1	BnaA01g01380D
Chr.A01-No.1	BnaA01g01370D
Chr.A01-No.1	BnaA01g01360D
Chr.A01-No.1	BnaA01g01350D
Chr.A01-No.1	BnaA01g01340D
Chr.A01-No.1	BnaA01g01330D
Chr.A01-No.1	BnaA01g01320D
Chr.A01-No.1	BnaA01g01310D
Chr.A01-No.1	BnaA01g01300D
Chr.A01-No.1	BnaA01g01290D
Chr.A01-No.1	BnaA01g01280D
Chr.A01-No.1	BnaA01g01270D
Chr.A01-No.1	BnaA01g01260D
Chr.A01-No.1	BnaA01g01250D
Chr.A01-No.1	BnaA01g01240D
Chr.A01-No.1	BnaA01g01230D
Chr.A01-No.1	BnaA01g01220D
Chr.A01-No.1	BnaA01g01210D
Chr.A01-No.1	BnaA01g01200D
Chr.A01-No.1	BnaA01g01190D
Chr.A01-No.1	BnaA01g01180D
Chr.A01-No.1	BnaA01g01170D
Chr.A01-No.1	BnaA01g01160D
Chr.A01-No.1	BnaA01g01150D
Chr.A01-No.1	BnaA01g01140D
Chr.A01-No.1	BnaA01g01130D
Chr.A01-No.1	BnaA01g01120D
Chr.A01-No.1	BnaA01g01110D
Chr.A01-No.1	BnaA01g01100D
Chr.A01-No.1	BnaA01g01090D
Chr.A01-No.1	BnaA01g01080D
Chr.A01-No.1	BnaA01g01070D
Chr.A01-No.1	BnaA01g01060D
Chr.A01-No.1	BnaA01g01050D
Chr.A01-No.1	BnaA01g01040D
Chr.A01-No.1	BnaA01g01030D
Chr.A01-No.1	BnaA01g01020D
Chr.A01-No.1	BnaA01g01010D
Chr.A01-No.1	BnaA01g01000D
Chr.A01-No.1	BnaA01g00990D
Chr.A01-No.1	BnaA01g00980D
Chr.A01-No.1	BnaA01g00970D
Chr.A01-No.1	BnaA01g00960D
Chr.A01-No.1	BnaA01g00950D
Chr.A01-No.1	BnaA01g00940D
Chr.A01-No.1	BnaA01g00930D
Chr.A01-No.1	BnaA01g00920D
Chr.A01-No.1	BnaA01g00910D
Chr.A01-No.1	BnaA01g00900D
Chr.A01-No.1	BnaA01g00890D
Chr.A01-No.1	BnaA01g00880D
Chr.A01-No.1	BnaA01g00870D
Chr.A01-No.1	BnaA01g00860D
Chr.A01-No.1	BnaA01g00850D
Chr.A01-No.1	BnaA01g00840D
Chr.A01-No.1	BnaA01g00830D
Chr.A01-No.1	BnaA01g00820D
Chr.A01-No.1	BnaA01g00810D
Chr.A01-No.1	BnaA01g00800D
Chr.A01-No.1	BnaA01g00790D
Chr.A01-No.1	BnaA01g00780D
Chr.A01-No.1	BnaA01g00770D
Chr.A01-No.1	BnaA01g00760D
Chr.A01-No.1	BnaA01g00750D
Chr.A01-No.1	BnaA01g00740D
Chr.A01-No.1	BnaA01g00730D
Chr.A01-No.1	BnaA01g00720D
Chr.A01-No.1	BnaA01g00710D
Chr.A01-No.1	BnaA01g00700D
Chr.A01-No.1	BnaA01g00690D
Chr.A01-No.1	BnaA01g00680D
Chr.A01-No.1	BnaA01g00670D
Chr.A01-No.1	BnaA01g00660D
Chr.A01-No.1	BnaA01g00650D
Chr.A01-No.1	BnaA01g00640D
Chr.A01-No.1	BnaA01g00630D
Chr.A01-No.1	BnaA01g00620D
Chr.A01-No.1	BnaA01g00610D
Chr.A01-No.1	BnaA01g00600D
Chr.A01-No.1	BnaA01g00590D
Chr.A01-No.1	BnaA01g00580D
Chr.A01-No.1	BnaA01g00570D
Chr.A01-No.1	BnaA01g00560D
Chr.A01-No.1	BnaA01g00550D
Chr.A01-No.1	BnaA01g00540D
Chr.A01-No.1	BnaA01g00530D
Chr.A01-No.1	BnaA01g00520D
Chr.A01-No.1	BnaA01g00510D
Chr.A01-No.1	BnaA01g00500D
Chr.A01-No.1	BnaA01g00490D
Chr.A01-No.1	BnaA01g00480D
Chr.A01-No.1	BnaA01g00470D
Chr.A01-No.1	BnaA01g00460D
Chr.A01-No.1	BnaA01g00450D
Chr.A01-No.1	BnaA01g00440D
Chr.A01-No.1	BnaA01g00430D
Chr.A01-No.1	BnaA01g00420D
Chr.A01-No.1	BnaA01g00410D
Chr.A01-No.1	BnaA01g00400D
Chr.A01-No.1	BnaA01g00390D
Chr.A01-No.1	BnaA01g00380D
Chr.A01-No.1	BnaA01g00370D
Chr.A01-No.1	BnaA01g00360D
Chr.A01-No.1	BnaA01g00350D
Chr.A01-No.1	BnaA01g00340D
Chr.A01-No.1	BnaA01g00330D
Chr.A01-No.1	BnaA01g00320D
Chr.A01-No.1	BnaA01g00310D
Chr.A01-No.1	BnaA01g00300D
Chr.A01-No.1	BnaA01g00290D
Chr.A01-No.1	BnaA01g00280D
Chr.A01-No.1	BnaA01g00270D
Chr.A01-No.1	BnaA01g00260D
Chr.A01-No.1	BnaA01g00250D
Chr.A01-No.1	BnaA01g00240D
Chr.A01-No.1	BnaA01g00230D
Chr.A01-No.1	BnaA01g00220D
Chr.A01-No.1	BnaA01g00210D
Chr.A01-No.1	BnaA01g00200D
Chr.A01-No.1	BnaA01g00190D
Chr.A01-No.1	BnaA01g00180D
Chr.A01-No.1	BnaA01g00170D
Chr.A01-No.1	BnaA01g00160D
Chr.A01-No.1	BnaA01g00150D
Chr.A01-No.1	BnaA01g00140D
Chr.A01-No.1	BnaA01g00130D
Chr.A01-No.1	BnaA01g00120D
Chr.A01-No.1	BnaA01g00110D
Chr.A01-No.1	BnaA01g00100D
Chr.A01-No.1	BnaA01g00090D
Chr.A01-No.1	BnaA01g00080D
Chr.A01-No.1	BnaA01g00070D
Chr.A01-No.1	BnaA01g00060D
Chr.A01-No.1	BnaA01g00050D
Chr.A01-No.1	BnaA01g00040D
Chr.A01-No.1	BnaA01g00030D
Chr.A01-No.1	BnaA01g00020D
Chr.A01-No.1	BnaA01g00010D
Chr.A01-No.2	BnaA01g13770D
Chr.A01-No.2	BnaA01g13780D
Chr.A01-No.2	BnaA01g13790D
Chr.A01-No.2	BnaA01g13800D
Chr.A01-No.2	BnaA01g13810D
Chr.A01-No.2	BnaA01g13820D
Chr.A01-No.2	BnaA01g13830D
Chr.A01-No.2	BnaA01g13840D
Chr.A01-No.2	BnaA01g13850D
Chr.A01-No.2	BnaA01g13860D
Chr.A01-No.2	BnaA01g13870D
Chr.A01-No.2	BnaA01g13880D
Chr.A01-No.2	BnaA01g13890D
Chr.A01-No.2	BnaA01g13900D
Chr.A01-No.2	BnaA01g13910D
Chr.A01-No.2	BnaA01g13920D
Chr.A01-No.2	BnaA01g13930D
Chr.A01-No.2	BnaA01g13940D
Chr.A01-No.2	BnaA01g13950D
Chr.A01-No.2	BnaA01g13960D
Chr.A01-No.2	BnaA01g13970D
Chr.A01-No.2	BnaA01g13980D
Chr.A01-No.2	BnaA01g13990D
Chr.A01-No.2	BnaA01g14000D
Chr.A01-No.2	BnaA01g14010D
Chr.A01-No.2	BnaA01g14020D
Chr.A01-No.2	BnaA01g14030D
Chr.A01-No.2	BnaA01g14040D
Chr.A01-No.2	BnaA01g14050D
Chr.A01-No.2	BnaA01g14060D
Chr.A01-No.2	BnaA01g14070D
Chr.A01-No.2	BnaA01g14080D
Chr.A01-No.2	BnaA01g14090D
Chr.A01-No.2	BnaA01g14100D
Chr.A01-No.2	BnaA01g14110D
Chr.A01-No.2	BnaA01g14120D
Chr.A01-No.2	BnaA01g14130D
Chr.A01-No.2	BnaA01g14140D
Chr.A01-No.2	BnaA01g14150D
Chr.A01-No.2	BnaA01g14160D
Chr.A01-No.2	BnaA01g14170D
Chr.A01-No.2	BnaA01g14180D
Chr.A01-No.2	BnaA01g14190D
Chr.A01-No.2	BnaA01g14200D
Chr.A01-No.2	BnaA01g14210D
Chr.A01-No.2	BnaA01g14220D
Chr.A01-No.2	BnaA01g14230D
Chr.A01-No.2	BnaA01g14240D
Chr.A01-No.2	BnaA01g14250D
Chr.A01-No.2	BnaA01g14260D
Chr.A01-No.2	BnaA01g14270D
Chr.A01-No.2	BnaA01g14280D
Chr.A01-No.2	BnaA01g14290D
Chr.A01-No.2	BnaA01g14300D
Chr.A01-No.2	BnaA01g14310D
Chr.A01-No.2	BnaA01g14320D
Chr.A01-No.2	BnaA01g14330D
Chr.A01-No.2	BnaA01g14340D
Chr.A01-No.2	BnaA01g14350D
Chr.A01-No.2	BnaA01g14360D
Chr.A01-No.2	BnaA01g14370D
Chr.A01-No.2	BnaA01g14380D
Chr.A01-No.2	BnaA01g14390D
Chr.A01-No.2	BnaA01g14400D
Chr.A01-No.2	BnaA01g14410D
Chr.A01-No.2	BnaA01g14420D
Chr.A01-No.2	BnaA01g14430D
Chr.A01-No.2	BnaA01g14440D
Chr.A01-No.2	BnaA01g14450D
Chr.A01-No.2	BnaA01g14460D
Chr.A01-No.2	BnaA01g14470D
Chr.A01-No.2	BnaA01g14480D
Chr.A01-No.2	BnaA01g14490D
Chr.A01-No.2	BnaA01g14500D
Chr.A01-No.2	BnaA01g14510D
Chr.A01-No.2	BnaA01g15600D
Chr.A01-No.2	BnaA01g15590D
Chr.A01-No.2	BnaA01g15580D
Chr.A01-No.2	BnaA01g15570D
Chr.A01-No.2	BnaA01g15560D
Chr.A01-No.2	BnaA01g15550D
Chr.A01-No.2	BnaA01g15540D
Chr.A01-No.2	BnaA01g15530D
Chr.A01-No.2	BnaA01g15520D
Chr.A01-No.2	BnaA01g15510D
Chr.A01-No.2	BnaA01g15500D
Chr.A01-No.2	BnaA01g15490D
Chr.A01-No.2	BnaA01g15480D
Chr.A01-No.2	BnaA01g15470D
Chr.A01-No.2	BnaA01g15460D
Chr.A01-No.2	BnaA01g15450D
Chr.A01-No.2	BnaA01g15440D
Chr.A01-No.2	BnaA01g15430D
Chr.A01-No.2	BnaA01g15420D
Chr.A01-No.2	BnaA01g15410D
Chr.A01-No.2	BnaA01g15400D
Chr.A01-No.2	BnaA01g15390D
Chr.A01-No.2	BnaA01g15380D
Chr.A01-No.2	BnaA01g15370D
Chr.A01-No.2	BnaA01g15360D
Chr.A01-No.2	BnaA01g15350D
Chr.A01-No.2	BnaA01g15340D
Chr.A01-No.2	BnaA01g15330D
Chr.A01-No.2	BnaA01g15320D
Chr.A01-No.2	BnaA01g15310D
Chr.A01-No.2	BnaA01g15300D
Chr.A01-No.2	BnaA01g15290D
Chr.A01-No.2	BnaA01g15280D
Chr.A01-No.2	BnaA01g15270D
Chr.A01-No.2	BnaA01g15260D
Chr.A01-No.2	BnaA01g15250D
Chr.A01-No.2	BnaA01g15240D
Chr.A01-No.2	BnaA01g15230D
Chr.A01-No.2	BnaA01g15220D
Chr.A01-No.2	BnaA01g15210D
Chr.A01-No.2	BnaA01g15200D
Chr.A01-No.2	BnaA01g15190D
Chr.A01-No.2	BnaA01g15180D
Chr.A01-No.2	BnaA01g15170D
Chr.A01-No.2	BnaA01g15160D
Chr.A01-No.2	BnaA01g15150D
Chr.A01-No.2	BnaA01g15140D
Chr.A01-No.2	BnaA01g15130D
Chr.A01-No.2	BnaA01g15120D
Chr.A01-No.2	BnaA01g15110D
Chr.A01-No.2	BnaA01g15100D
Chr.A01-No.2	BnaA01g15090D
Chr.A01-No.2	BnaA01g15080D
Chr.A01-No.2	BnaA01g15070D
Chr.A01-No.2	BnaA01g15060D
Chr.A01-No.2	BnaA01g15050D
Chr.A01-No.2	BnaA01g15040D
Chr.A01-No.2	BnaA01g15030D
Chr.A01-No.2	BnaA01g15020D
Chr.A01-No.2	BnaA01g15010D
Chr.A01-No.2	BnaA01g15000D
Chr.A01-No.2	BnaA01g14990D
Chr.A01-No.2	BnaA01g14980D
Chr.A01-No.2	BnaA01g14970D
Chr.A01-No.2	BnaA01g14960D
Chr.A01-No.2	BnaA01g14950D
Chr.A01-No.2	BnaA01g14940D
Chr.A01-No.2	BnaA01g14930D
Chr.A01-No.2	BnaA01g14920D
Chr.A01-No.2	BnaA01g14910D
Chr.A01-No.2	BnaA01g14900D
Chr.A01-No.2	BnaA01g14890D
Chr.A01-No.2	BnaA01g14880D
Chr.A01-No.2	BnaA01g14870D
Chr.A01-No.2	BnaA01g14860D
Chr.A01-No.2	BnaA01g14850D
Chr.A01-No.2	BnaA01g14840D
Chr.A01-No.2	BnaA01g14830D
Chr.A01-No.2	BnaA01g14820D
Chr.A01-No.2	BnaA01g14810D
Chr.A01-No.2	BnaA01g14800D
Chr.A01-No.2	BnaA01g14790D
Chr.A01-No.2	BnaA01g14780D
Chr.A01-No.2	BnaA01g14770D
Chr.A01-No.2	BnaA01g14760D
Chr.A01-No.2	BnaA01g14750D
Chr.A01-No.2	BnaA01g14740D
Chr.A01-No.2	BnaA01g14730D
Chr.A01-No.2	BnaA01g14720D
Chr.A01-No.2	BnaA01g14710D
Chr.A01-No.2	BnaA01g14700D
Chr.A01-No.2	BnaA01g14690D
Chr.A01-No.2	BnaA01g14680D
Chr.A01-No.2	BnaA01g14670D
Chr.A01-No.2	BnaA01g14660D
Chr.A01-No.2	BnaA01g14650D
Chr.A01-No.2	BnaA01g14640D
Chr.A01-No.2	BnaA01g14630D
Chr.A01-No.2	BnaA01g14620D
Chr.A01-No.2	BnaA01g14610D
Chr.A01-No.2	BnaA01g14600D
Chr.A01-No.2	BnaA01g14590D
Chr.A01-No.2	BnaA01g14580D
Chr.A01-No.2	BnaA01g14570D
Chr.A01-No.2	BnaA01g14560D
Chr.A01-No.2	BnaA01g14550D
Chr.A01-No.2	BnaA01g14540D
Chr.A01-No.2	BnaA01g14530D
Chr.A01-No.2	BnaA01g14520D
Chr.A01-No.3	BnaA01g23190D
Chr.A01-No.3	BnaA01g23200D
Chr.A01-No.3	BnaA01g23210D
Chr.A01-No.3	BnaA01g23220D
Chr.A01-No.3	BnaA01g23230D
Chr.A01-No.3	BnaA01g23240D
Chr.A01-No.3	BnaA01g23250D
Chr.A01-No.3	BnaA01g23260D
Chr.A01-No.3	BnaA01g23270D
Chr.A01-No.3	BnaA01g23280D
Chr.A01-No.3	BnaA01g23290D
Chr.A01-No.3	BnaA01g23300D
Chr.A01-No.3	BnaA01g23310D
Chr.A01-No.3	BnaA01g23320D
Chr.A01-No.3	BnaA01g23330D
Chr.A01-No.3	BnaA01g23340D
Chr.A01-No.3	BnaA01g23350D
Chr.A01-No.3	BnaA01g23360D
Chr.A01-No.3	BnaA01g23370D
Chr.A01-No.3	BnaA01g23380D
Chr.A01-No.3	BnaA01g23390D
Chr.A01-No.3	BnaA01g23400D
Chr.A01-No.3	BnaA01g23410D
Chr.A01-No.3	BnaA01g23420D
Chr.A01-No.3	BnaA01g23430D
Chr.A01-No.3	BnaA01g23440D
Chr.A01-No.3	BnaA01g23450D
Chr.A01-No.3	BnaA01g23460D
Chr.A01-No.3	BnaA01g23470D
Chr.A01-No.3	BnaA01g23480D
Chr.A01-No.3	BnaA01g23490D
Chr.A01-No.3	BnaA01g23500D
Chr.A01-No.3	BnaA01g23510D
Chr.A01-No.3	BnaA01g23520D
Chr.A01-No.3	BnaA01g23530D
Chr.A01-No.3	BnaA01g23540D
Chr.A01-No.3	BnaA01g23550D
Chr.A01-No.3	BnaA01g23560D
Chr.A01-No.3	BnaA01g23570D
Chr.A01-No.3	BnaA01g23580D
Chr.A01-No.3	BnaA01g23590D
Chr.A01-No.3	BnaA01g23600D
Chr.A01-No.3	BnaA01g23610D
Chr.A01-No.3	BnaA01g23620D
Chr.A01-No.3	BnaA01g23630D
Chr.A01-No.3	BnaA01g23020D
Chr.A01-No.3	BnaA01g23030D
Chr.A01-No.3	BnaA01g23040D
Chr.A01-No.3	BnaA01g23050D
Chr.A01-No.3	BnaA01g23060D
Chr.A01-No.3	BnaA01g23070D
Chr.A01-No.3	BnaA01g23080D
Chr.A01-No.3	BnaA01g23090D
Chr.A01-No.3	BnaA01g23100D
Chr.A01-No.3	BnaA01g23110D
Chr.A01-No.3	BnaA01g23120D
Chr.A01-No.3	BnaA01g23130D
Chr.A01-No.3	BnaA01g23140D
Chr.A01-No.3	BnaA01g23150D
Chr.A01-No.3	BnaA01g23160D
Chr.A01-No.3	BnaA01g23170D
Chr.A01-No.3	BnaA01g23180D
Chr.A01-No.3	BnaA01g22870D
Chr.A01-No.3	BnaA01g22880D
Chr.A01-No.3	BnaA01g22890D
Chr.A01-No.3	BnaA01g22900D
Chr.A01-No.3	BnaA01g22910D
Chr.A01-No.3	BnaA01g22920D
Chr.A01-No.3	BnaA01g22930D
Chr.A01-No.3	BnaA01g22940D
Chr.A01-No.3	BnaA01g22950D
Chr.A01-No.3	BnaA01g22960D
Chr.A01-No.3	BnaA01g22970D
Chr.A01-No.3	BnaA01g22980D
Chr.A01-No.3	BnaA01g22990D
Chr.A01-No.3	BnaA01g23000D
Chr.A01-No.3	BnaA01g23010D
Chr.A01-No.3	BnaA01g22690D
Chr.A01-No.3	BnaA01g22700D
Chr.A01-No.3	BnaA01g22710D
Chr.A01-No.3	BnaA01g22720D
Chr.A01-No.3	BnaA01g22730D
Chr.A01-No.3	BnaA01g22740D
Chr.A01-No.3	BnaA01g22750D
Chr.A01-No.3	BnaA01g22760D
Chr.A01-No.3	BnaA01g22770D
Chr.A01-No.3	BnaA01g22780D
Chr.A01-No.3	BnaA01g22790D
Chr.A01-No.3	BnaA01g22800D
Chr.A01-No.3	BnaA01g22810D
Chr.A01-No.3	BnaA01g22820D
Chr.A01-No.3	BnaA01g22830D
Chr.A01-No.3	BnaA01g22840D
Chr.A01-No.3	BnaA01g22850D
Chr.A01-No.3	BnaA01g22860D
Chr.A01-No.4	BnaA01g25520D
Chr.A01-No.4	BnaA01g25530D
Chr.A01-No.4	BnaA01g25540D
Chr.A01-No.4	BnaA01g25550D
Chr.A01-No.4	BnaA01g25560D
Chr.A01-No.4	BnaA01g25570D
Chr.A01-No.4	BnaA01g25580D
Chr.A01-No.4	BnaA01g25590D
Chr.A01-No.4	BnaA01g25600D
Chr.A01-No.4	BnaA01g25610D
Chr.A01-No.4	BnaA01g24660D
Chr.A01-No.4	BnaA01g24670D
Chr.A01-No.4	BnaA01g24680D
Chr.A01-No.4	BnaA01g24690D
Chr.A01-No.4	BnaA01g24700D
Chr.A01-No.4	BnaA01g24710D
Chr.A01-No.4	BnaA01g24720D
Chr.A01-No.4	BnaA01g24730D
Chr.A01-No.4	BnaA01g24740D
Chr.A01-No.4	BnaA01g24980D
Chr.A01-No.4	BnaA01g24990D
Chr.A01-No.4	BnaA01g25000D
Chr.A01-No.4	BnaA01g25010D
Chr.A01-No.4	BnaA01g25020D
Chr.A01-No.4	BnaA01g25030D
Chr.A01-No.4	BnaA01g25040D
Chr.A01-No.4	BnaA01g25050D
Chr.A01-No.4	BnaA01g25060D
Chr.A01-No.4	BnaA01g25070D
Chr.A01-No.4	BnaA01g25080D
Chr.A01-No.4	BnaA01g25090D
Chr.A01-No.4	BnaA01g25100D
Chr.A01-No.4	BnaA01g25110D
Chr.A01-No.4	BnaA01g25120D
Chr.A01-No.4	BnaA01g25130D
Chr.A01-No.4	BnaA01g25140D
Chr.A01-No.4	BnaA01g25150D
Chr.A01-No.4	BnaA01g25160D
Chr.A01-No.4	BnaA01g25170D
Chr.A01-No.4	BnaA01g25180D
Chr.A01-No.4	BnaA01g25190D
Chr.A01-No.4	BnaA01g25200D
Chr.A01-No.4	BnaA01g25210D
Chr.A01-No.4	BnaA01g25220D
Chr.A01-No.4	BnaA01g25230D
Chr.A01-No.4	BnaA01g25240D
Chr.A01-No.4	BnaA01g25250D
Chr.A01-No.4	BnaA01g25260D
Chr.A01-No.4	BnaA01g25270D
Chr.A01-No.4	BnaA01g25280D
Chr.A01-No.4	BnaA01g25290D
Chr.A01-No.4	BnaA01g25300D
Chr.A01-No.4	BnaA01g25310D
Chr.A01-No.4	BnaA01g25320D
Chr.A01-No.4	BnaA01g25330D
Chr.A01-No.4	BnaA01g25340D
Chr.A01-No.4	BnaA01g25350D
Chr.A01-No.4	BnaA01g25360D
Chr.A01-No.4	BnaA01g25370D
Chr.A01-No.4	BnaA01g25380D
Chr.A01-No.4	BnaA01g25390D
Chr.A01-No.4	BnaA01g25400D
Chr.A01-No.4	BnaA01g25410D
Chr.A01-No.4	BnaA01g25420D
Chr.A01-No.4	BnaA01g25430D
Chr.A01-No.4	BnaA01g25440D
Chr.A01-No.4	BnaA01g25450D
Chr.A01-No.4	BnaA01g25460D
Chr.A01-No.4	BnaA01g25470D
Chr.A01-No.4	BnaA01g25480D
Chr.A01-No.4	BnaA01g25490D
Chr.A01-No.4	BnaA01g25500D
Chr.A01-No.4	BnaA01g25510D
Chr.A01-No.4	BnaA01g24970D
Chr.A01-No.4	BnaA01g24960D
Chr.A01-No.4	BnaA01g24950D
Chr.A01-No.4	BnaA01g24940D
Chr.A01-No.4	BnaA01g24930D
Chr.A01-No.4	BnaA01g24920D
Chr.A01-No.4	BnaA01g24910D
Chr.A01-No.4	BnaA01g24900D
Chr.A01-No.4	BnaA01g24890D
Chr.A01-No.4	BnaA01g24880D
Chr.A01-No.4	BnaA01g24870D
Chr.A01-No.4	BnaA01g24860D
Chr.A01-No.4	BnaA01g24850D
Chr.A01-No.4	BnaA01g24840D
Chr.A01-No.4	BnaA01g24830D
Chr.A01-No.4	BnaA01g24820D
Chr.A01-No.4	BnaA01g24810D
Chr.A01-No.4	BnaA01g24800D
Chr.A01-No.4	BnaA01g24790D
Chr.A01-No.4	BnaA01g24780D
Chr.A01-No.4	BnaA01g24770D
Chr.A01-No.4	BnaA01g24760D
Chr.A01-No.4	BnaA01g24750D
Chr.A01-No.4	BnaA01g25760D
Chr.A01-No.4	BnaA01g25750D
Chr.A01-No.4	BnaA01g25740D
Chr.A01-No.4	BnaA01g25730D
Chr.A01-No.4	BnaA01g25720D
Chr.A01-No.4	BnaA01g25710D
Chr.A01-No.4	BnaA01g25700D
Chr.A01-No.4	BnaA01g25690D
Chr.A01-No.4	BnaA01g25680D
Chr.A01-No.4	BnaA01g25670D
Chr.A01-No.4	BnaA01g25660D
Chr.A01-No.4	BnaA01g25650D
Chr.A01-No.4	BnaA01g25640D
Chr.A01-No.4	BnaA01g25630D
Chr.A01-No.4	BnaA01g25620D
Chr.A01-No.5	BnaA01g28780D
Chr.A01-No.5	BnaA01g28770D
Chr.A01-No.5	BnaA01g28760D
Chr.A01-No.5	BnaA01g28750D
Chr.A01-No.5	BnaA01g28740D
Chr.A01-No.5	BnaA01g28730D
Chr.A01-No.5	BnaA01g28720D
Chr.A01-No.5	BnaA01g28710D
Chr.A01-No.5	BnaA01g28700D
Chr.A01-No.5	BnaA01g28690D
Chr.A01-No.5	BnaA01g28680D
Chr.A01-No.5	BnaA01g28670D
Chr.A01-No.5	BnaA01g28660D
Chr.A01-No.5	BnaA01g28650D
Chr.A01-No.5	BnaA01g28640D
Chr.A01-No.5	BnaA01g28630D
Chr.A01-No.5	BnaA01g28620D
Chr.A01-No.5	BnaA01g28610D
Chr.A01-No.5	BnaA01g28600D
Chr.A01-No.5	BnaA01g28590D
Chr.A01-No.5	BnaA01g28580D
Chr.A01-No.5	BnaA01g28570D
Chr.A01-No.5	BnaA01g28560D
Chr.A01-No.5	BnaA01g28550D
Chr.A01-No.5	BnaA01g28540D
Chr.A01-No.5	BnaA01g28530D
Chr.A01-No.5	BnaA01g28520D
Chr.A01-No.5	BnaA01g28510D
Chr.A01-No.5	BnaA01g28500D
Chr.A01-No.5	BnaA01g28490D
Chr.A01-No.5	BnaA01g28480D
Chr.A01-No.5	BnaA01g28470D
Chr.A01-No.5	BnaA01g28460D
Chr.A01-No.5	BnaA01g28450D
Chr.A01-No.5	BnaA01g28440D
Chr.A01-No.5	BnaA01g28430D
Chr.A01-No.5	BnaA01g28420D
Chr.A01-No.5	BnaA01g28410D
Chr.A01-No.5	BnaA01g28400D
Chr.A01-No.5	BnaA01g28390D
Chr.A01-No.5	BnaA01g28380D
Chr.A01-No.5	BnaA01g28370D
Chr.A01-No.5	BnaA01g28360D
Chr.A01-No.5	BnaA01g28350D
Chr.A01-No.5	BnaA01g28340D
Chr.A01-No.5	BnaA01g28330D
Chr.A01-No.5	BnaA01g28320D
Chr.A01-No.5	BnaA01g28310D
Chr.A01-No.5	BnaA01g28300D
Chr.A01-No.5	BnaA01g28290D
Chr.A01-No.5	BnaA01g28280D
Chr.A01-No.5	BnaA01g28270D
Chr.A01-No.5	BnaA01g28260D
Chr.A01-No.5	BnaA01g28250D
Chr.A01-No.5	BnaA01g28240D
Chr.A01-No.5	BnaA01g28230D
Chr.A01-No.5	BnaA01g28220D
Chr.A01-No.5	BnaA01g28210D
Chr.A01-No.5	BnaA01g28200D
Chr.A01-No.5	BnaA01g28190D
Chr.A01-No.5	BnaA01g28180D
Chr.A01-No.5	BnaA01g28170D
Chr.A01-No.5	BnaA01g28160D
Chr.A01-No.5	BnaA01g28150D
Chr.A01-No.5	BnaA01g28140D
Chr.A01-No.5	BnaA01g28130D
Chr.A01-No.5	BnaA01g28120D
Chr.A01-No.5	BnaA01g28110D
Chr.A01-No.5	BnaA01g28100D
Chr.A01-No.5	BnaA01g28090D
Chr.A01-No.5	BnaA01g28080D
Chr.A01-No.5	BnaA01g28070D
Chr.A01-No.5	BnaA01g28060D
Chr.A01-No.5	BnaA01g28050D
Chr.A01-No.5	BnaA01g27790D
Chr.A01-No.5	BnaA01g27780D
Chr.A01-No.5	BnaA01g27770D
Chr.A01-No.5	BnaA01g27760D
Chr.A01-No.5	BnaA01g27750D
Chr.A01-No.5	BnaA01g27740D
Chr.A01-No.5	BnaA01g27730D
Chr.A01-No.5	BnaA01g27720D
Chr.A01-No.5	BnaA01g27710D
Chr.A01-No.5	BnaA01g27700D
Chr.A01-No.5	BnaA01g27690D
Chr.A01-No.5	BnaA01g27680D
Chr.A01-No.5	BnaA01g27670D
Chr.A01-No.5	BnaA01g27660D
Chr.A01-No.5	BnaA01g27650D
Chr.A01-No.5	BnaA01g27640D
Chr.A01-No.5	BnaA01g27630D
Chr.A01-No.5	BnaA01g27620D
Chr.A01-No.5	BnaA01g27610D
Chr.A01-No.5	BnaA01g27600D
Chr.A01-No.5	BnaA01g27590D
Chr.A01-No.5	BnaA01g27580D
Chr.A01-No.5	BnaA01g27570D
Chr.A01-No.5	BnaA01g27560D
Chr.A01-No.5	BnaA01g27550D
Chr.A01-No.5	BnaA01g27540D
Chr.A01-No.5	BnaA01g27530D
Chr.A01-No.5	BnaA01g27520D
Chr.A01-No.5	BnaA01g27510D
Chr.A01-No.5	BnaA01g27500D
Chr.A01-No.5	BnaA01g27490D
Chr.A01-No.5	BnaA01g27480D
Chr.A01-No.5	BnaA01g27470D
Chr.A01-No.5	BnaA01g27460D
Chr.A01-No.5	BnaA01g27450D
Chr.A01-No.5	BnaA01g27440D
Chr.A01-No.5	BnaA01g27430D
Chr.A01-No.5	BnaA01g27420D
Chr.A01-No.5	BnaA01g27410D
Chr.A01-No.5	BnaA01g27400D
Chr.A01-No.5	BnaA01g27390D
Chr.A01-No.5	BnaA01g27380D
Chr.A01-No.5	BnaA01g27370D
Chr.A01-No.5	BnaA01g27360D
Chr.A01-No.5	BnaA01g27350D
Chr.A01-No.5	BnaA01g27340D
Chr.A01-No.5	BnaA01g27330D
Chr.A01-No.5	BnaA01g27320D
Chr.A01-No.5	BnaA01g27310D
Chr.A01-No.5	BnaA01g27300D
Chr.A01-No.5	BnaA01g27290D
Chr.A01-No.5	BnaA01g27280D
Chr.A01-No.5	BnaA01g27270D
Chr.A01-No.5	BnaA01g27260D
Chr.A01-No.5	BnaA01g27250D
Chr.A01-No.5	BnaA01g27240D
Chr.A01-No.5	BnaA01g27230D
Chr.A01-No.5	BnaA01g27220D
Chr.A01-No.5	BnaA01g27800D
Chr.A01-No.5	BnaA01g27810D
Chr.A01-No.5	BnaA01g27820D
Chr.A01-No.5	BnaA01g27830D
Chr.A01-No.5	BnaA01g27840D
Chr.A01-No.5	BnaA01g27850D
Chr.A01-No.5	BnaA01g27860D
Chr.A01-No.5	BnaA01g27870D
Chr.A01-No.5	BnaA01g27880D
Chr.A01-No.5	BnaA01g27890D
Chr.A01-No.5	BnaA01g27900D
Chr.A01-No.5	BnaA01g27910D
Chr.A01-No.5	BnaA01g27920D
Chr.A01-No.5	BnaA01g27930D
Chr.A01-No.5	BnaA01g27940D
Chr.A01-No.5	BnaA01g27950D
Chr.A01-No.5	BnaA01g27960D
Chr.A01-No.5	BnaA01g27970D
Chr.A01-No.5	BnaA01g27980D
Chr.A01-No.5	BnaA01g27990D
Chr.A01-No.5	BnaA01g28000D
Chr.A01-No.5	BnaA01g28010D
Chr.A01-No.5	BnaA01g28020D
Chr.A01-No.5	BnaA01g28030D
Chr.A01-No.5	BnaA01g28040D
Chr.A01-No.6	BnaA01g29310D
Chr.A01-No.6	BnaA01g29300D
Chr.A01-No.6	BnaA01g29290D
Chr.A01-No.6	BnaA01g29280D
Chr.A01-No.6	BnaA01g29270D
Chr.A01-No.6	BnaA01g29260D
Chr.A01-No.6	BnaA01g29250D
Chr.A01-No.6	BnaA01g29240D
Chr.A01-No.6	BnaA01g29230D
Chr.A01-No.6	BnaA01g29220D
Chr.A01-No.6	BnaA01g29210D
Chr.A01-No.6	BnaA01g29200D
Chr.A01-No.6	BnaA01g29190D
Chr.A01-No.6	BnaA01g29180D
Chr.A01-No.6	BnaA01g29170D
Chr.A01-No.6	BnaA01g29160D
Chr.A01-No.6	BnaA01g29150D
Chr.A01-No.6	BnaA01g29140D
Chr.A01-No.6	BnaA01g29130D
Chr.A01-No.6	BnaA01g29120D
Chr.A01-No.6	BnaA01g29110D
Chr.A01-No.6	BnaA01g29100D
Chr.A01-No.6	BnaA01g29090D
Chr.A01-No.6	BnaA01g29080D
Chr.A01-No.6	BnaA01g29070D
Chr.A01-No.6	BnaA01g29060D
Chr.A01-No.6	BnaA01g29050D
Chr.A01-No.6	BnaA01g29040D
Chr.A01-No.6	BnaA01g29030D
Chr.A01-No.6	BnaA01g29020D
Chr.A01-No.6	BnaA01g29010D
Chr.A01-No.6	BnaA01g29000D
Chr.A01-No.6	BnaA01g28990D
Chr.A01-No.6	BnaA01g28980D
Chr.A01-No.6	BnaA01g28970D
Chr.A01-No.6	BnaA01g28960D
Chr.A01-No.6	BnaA01g28950D
Chr.A01-No.6	BnaA01g28940D
Chr.A01-No.6	BnaA01g28930D
Chr.A01-No.6	BnaA01g28920D
Chr.A01-No.6	BnaA01g28910D
Chr.A01-No.6	BnaA01g28900D
Chr.A01-No.6	BnaA01g28890D
Chr.A01-No.6	BnaA01g28880D
Chr.A01-No.6	BnaA01g28870D
Chr.A01-No.6	BnaA01g28860D
Chr.A01-No.6	BnaA01g28850D
Chr.A01-No.6	BnaA01g28840D
Chr.A01-No.6	BnaA01g28830D
Chr.A01-No.6	BnaA01g28820D
Chr.A01-No.6	BnaA01g28810D
Chr.A01-No.6	BnaA01g28800D
Chr.A01-No.6	BnaA01g28790D
Chr.A01-No.6	BnaA01g28780D
Chr.A01-No.6	BnaA01g28770D
Chr.A01-No.6	BnaA01g29810D
Chr.A01-No.6	BnaA01g29800D
Chr.A01-No.6	BnaA01g29790D
Chr.A01-No.6	BnaA01g29780D
Chr.A01-No.6	BnaA01g29770D
Chr.A01-No.6	BnaA01g29760D
Chr.A01-No.6	BnaA01g29750D
Chr.A01-No.6	BnaA01g29740D
Chr.A01-No.6	BnaA01g29730D
Chr.A01-No.6	BnaA01g29720D
Chr.A01-No.6	BnaA01g29710D
Chr.A01-No.6	BnaA01g29700D
Chr.A01-No.6	BnaA01g29690D
Chr.A01-No.6	BnaA01g29680D
Chr.A01-No.6	BnaA01g29670D
Chr.A01-No.6	BnaA01g29660D
Chr.A01-No.6	BnaA01g29650D
Chr.A01-No.6	BnaA01g29640D
Chr.A01-No.6	BnaA01g29630D
Chr.A01-No.6	BnaA01g29620D
Chr.A01-No.6	BnaA01g29610D
Chr.A01-No.6	BnaA01g29600D
Chr.A01-No.6	BnaA01g29590D
Chr.A01-No.6	BnaA01g29580D
Chr.A01-No.6	BnaA01g29570D
Chr.A01-No.6	BnaA01g29560D
Chr.A01-No.6	BnaA01g29550D
Chr.A01-No.6	BnaA01g29540D
Chr.A01-No.6	BnaA01g29530D
Chr.A01-No.6	BnaA01g29520D
Chr.A01-No.6	BnaA01g29510D
Chr.A01-No.6	BnaA01g29500D
Chr.A01-No.6	BnaA01g29490D
Chr.A01-No.6	BnaA01g29480D
Chr.A01-No.6	BnaA01g29470D
Chr.A01-No.6	BnaA01g29460D
Chr.A01-No.6	BnaA01g29450D
Chr.A01-No.6	BnaA01g29440D
Chr.A01-No.6	BnaA01g29430D
Chr.A01-No.6	BnaA01g29420D
Chr.A01-No.6	BnaA01g29410D
Chr.A01-No.6	BnaA01g29400D
Chr.A01-No.6	BnaA01g29390D
Chr.A01-No.6	BnaA01g29380D
Chr.A01-No.6	BnaA01g29370D
Chr.A01-No.6	BnaA01g29360D
Chr.A01-No.6	BnaA01g29350D
Chr.A01-No.6	BnaA01g29340D
Chr.A01-No.6	BnaA01g29330D
Chr.A01-No.6	BnaA01g29320D
Chr.A01-No.6	BnaA01g29820D
Chr.A01-No.6	BnaA01g29830D
Chr.A01-No.6	BnaA01g29840D
Chr.A01-No.6	BnaA01g29850D
Chr.A01-No.6	BnaA01g29860D
Chr.A01-No.6	BnaA01g29870D
Chr.A01-No.6	BnaA01g29880D
Chr.A01-No.6	BnaA01g29890D
Chr.A01-No.6	BnaA01g29900D
Chr.A01-No.6	BnaA01g29910D
Chr.A01-No.6	BnaA01g29920D
Chr.A01-No.6	BnaA01g29930D
Chr.A01-No.6	BnaA01g29940D
Chr.A01-No.6	BnaA01g29950D
Chr.A01-No.6	BnaA01g29960D
Chr.A01-No.6	BnaA01g29970D
Chr.A01-No.6	BnaA01g29980D
Chr.A01-No.6	BnaA01g29990D
Chr.A01-No.6	BnaA01g30000D
Chr.A01-No.6	BnaA01g30010D
Chr.A01-No.6	BnaA01g30020D
Chr.A01-No.6	BnaA01g30030D
Chr.A01-No.6	BnaA01g30040D
Chr.A01-No.6	BnaA01g30050D
Chr.A01-No.6	BnaA01g30060D
Chr.A01-No.6	BnaA01g30070D
Chr.A01-No.6	BnaA01g30080D
Chr.A01-No.6	BnaA01g30090D
Chr.A01-No.6	BnaA01g30100D
Chr.A01-No.6	BnaA01g30110D
Chr.A01-No.6	BnaA01g30120D
Chr.A01-No.6	BnaA01g30130D
Chr.A01-No.6	BnaA01g30140D
Chr.A01-No.6	BnaA01g30150D
Chr.A01-No.6	BnaA01g30160D
Chr.A01-No.6	BnaA01g30170D
Chr.A01-No.6	BnaA01g30180D
Chr.A01-No.6	BnaA01g30190D
Chr.A01-No.6	BnaA01g30200D
Chr.A01-No.6	BnaA01g30210D
Chr.A01-No.6	BnaA01g30220D
Chr.A01-No.6	BnaA01g30230D
Chr.A01-No.6	BnaA01g30240D
Chr.A01-No.6	BnaA01g30250D
Chr.A01-No.6	BnaA01g30260D
Chr.A01-No.6	BnaA01g30270D
Chr.A01-No.6	BnaA01g30280D
Chr.A01-No.6	BnaA01g30290D
Chr.A01-No.6	BnaA01g30300D
Chr.A01-No.6	BnaA01g30310D
Chr.A01-No.6	BnaA01g30320D
Chr.A01-No.6	BnaA01g30330D
Chr.A01-No.6	BnaA01g30340D
Chr.A01-No.6	BnaA01g30350D
Chr.A01-No.6	BnaA01g30580D
Chr.A01-No.6	BnaA01g30570D
Chr.A01-No.6	BnaA01g30560D
Chr.A01-No.6	BnaA01g30550D
Chr.A01-No.6	BnaA01g30540D
Chr.A01-No.6	BnaA01g30530D
Chr.A01-No.6	BnaA01g30520D
Chr.A01-No.6	BnaA01g30510D
Chr.A01-No.6	BnaA01g30500D
Chr.A01-No.6	BnaA01g30490D
Chr.A01-No.6	BnaA01g30480D
Chr.A01-No.6	BnaA01g30470D
Chr.A01-No.6	BnaA01g30460D
Chr.A01-No.6	BnaA01g30450D
Chr.A01-No.6	BnaA01g30440D
Chr.A01-No.6	BnaA01g30430D
Chr.A01-No.6	BnaA01g30420D
Chr.A01-No.6	BnaA01g30410D
Chr.A01-No.6	BnaA01g30400D
Chr.A01-No.6	BnaA01g30390D
Chr.A01-No.6	BnaA01g30380D
Chr.A01-No.6	BnaA01g30370D
Chr.A01-No.6	BnaA01g30360D
Chr.A01-No.6	BnaA01g30590D
Chr.A01-No.6	BnaA01g30600D
Chr.A01-No.6	BnaA01g30610D
Chr.A01-No.6	BnaA01g30620D
Chr.A01-No.6	BnaA01g30630D
Chr.A01-No.6	BnaA01g30640D
Chr.A01-No.6	BnaA01g30650D
Chr.A01-No.6	BnaA01g30660D
Chr.A01-No.6	BnaA01g30670D
Chr.A01-No.6	BnaA01g30680D
Chr.A01-No.6	BnaA01g30690D
Chr.A01-No.6	BnaA01g30700D
Chr.A01-No.6	BnaA01g30710D
Chr.A01-No.7	BnaA01g33330D
Chr.A01-No.7	BnaA01g33340D
Chr.A01-No.7	BnaA01g33350D
Chr.A01-No.7	BnaA01g33360D
Chr.A01-No.7	BnaA01g33370D
Chr.A01-No.7	BnaA01g33380D
Chr.A01-No.7	BnaA01g33390D
Chr.A01-No.7	BnaA01g33400D
Chr.A01-No.7	BnaA01g33410D
Chr.A01-No.7	BnaA01g33420D
Chr.A01-No.7	BnaA01g33430D
Chr.A01-No.7	BnaA01g33440D
Chr.A01-No.7	BnaA01g33450D
Chr.A01-No.7	BnaA01g33460D
Chr.A01-No.7	BnaA01g33470D
Chr.A01-No.7	BnaA01g33480D
Chr.A01-No.7	BnaA01g33490D
Chr.A01-No.7	BnaA01g33500D
Chr.A01-No.7	BnaA01g33510D
Chr.A01-No.7	BnaA01g33520D
Chr.A01-No.7	BnaA01g33530D
Chr.A01-No.7	BnaA01g33540D
Chr.A01-No.7	BnaA01g33550D
Chr.A01-No.7	BnaA01g33560D
Chr.A01-No.7	BnaA01g33570D
Chr.A01-No.7	BnaA01g33580D
Chr.A01-No.7	BnaA01g33590D
Chr.A01-No.7	BnaA01g33600D
Chr.A01-No.7	BnaA01g33610D
Chr.A01-No.7	BnaA01g33620D
Chr.A01-No.7	BnaA01g33630D
Chr.A01-No.7	BnaA01g33640D
Chr.A01-No.7	BnaA01g33650D
Chr.A01-No.7	BnaA01g33660D
Chr.A01-No.7	BnaA01g33670D
Chr.A01-No.7	BnaA01g33680D
Chr.A01-No.7	BnaA01g33690D
Chr.A01-No.7	BnaA01g33700D
Chr.A01-No.7	BnaA01g33710D
Chr.A01-No.7	BnaA01g33720D
Chr.A01-No.7	BnaA01g33730D
Chr.A01-No.7	BnaA01g33740D
Chr.A01-No.7	BnaA01g33750D
Chr.A01-No.7	BnaA01g33760D
Chr.A01-No.7	BnaA01g33770D
Chr.A01-No.7	BnaA01g33780D
Chr.A01-No.7	BnaA01g33790D
Chr.A01-No.7	BnaA01g33800D
Chr.A01-No.7	BnaA01g33810D
Chr.A01-No.7	BnaA01g33820D
Chr.A01-No.7	BnaA01g33830D
Chr.A01-No.7	BnaA01g33840D
Chr.A01-No.7	BnaA01g33850D
Chr.A01-No.7	BnaA01g33860D
Chr.A01-No.7	BnaA01g33870D
Chr.A01-No.7	BnaA01g33880D
Chr.A01-No.7	BnaA01g33890D
Chr.A01-No.7	BnaA01g33900D
Chr.A01-No.7	BnaA01g33910D
Chr.A01-No.7	BnaA01g33920D
Chr.A01-No.7	BnaA01g33930D
Chr.A01-No.7	BnaA01g33940D
Chr.A01-No.7	BnaA01g33950D
Chr.A01-No.7	BnaA01g33960D
Chr.A01-No.7	BnaA01g33970D
Chr.A01-No.7	BnaA01g33980D
Chr.A01-No.7	BnaA01g33990D
Chr.A01-No.7	BnaA01g33320D
Chr.A01-No.7	BnaA01g33310D
Chr.A01-No.7	BnaA01g33300D
Chr.A01-No.7	BnaA01g33290D
Chr.A01-No.7	BnaA01g33280D
Chr.A01-No.7	BnaA01g33270D
Chr.A01-No.7	BnaA01g33260D
Chr.A01-No.7	BnaA01g33250D
Chr.A01-No.7	BnaA01g33240D
Chr.A01-No.7	BnaA01g33230D
Chr.A01-No.7	BnaA01g33220D
Chr.A01-No.7	BnaA01g33210D
Chr.A01-No.7	BnaA01g33200D
Chr.A01-No.7	BnaA01g33190D
Chr.A01-No.7	BnaA01g33180D
Chr.A01-No.7	BnaA01g33170D
Chr.A01-No.7	BnaA01g33160D
Chr.A01-No.7	BnaA01g33150D
Chr.A01-No.7	BnaA01g33140D
Chr.A01-No.7	BnaA01g33130D
Chr.A01-No.7	BnaA01g33120D
Chr.A01-No.7	BnaA01g33110D
Chr.A01-No.7	BnaA01g33100D
Chr.A01-No.7	BnaA01g33090D
Chr.A01-No.7	BnaA01g33080D
Chr.A01-No.7	BnaA01g33070D
Chr.A01-No.7	BnaA01g33060D
Chr.A01-No.7	BnaA01g33050D
Chr.A01-No.7	BnaA01g33040D
Chr.A01-No.7	BnaA01g33030D
Chr.A01-No.7	BnaA01g33020D
Chr.A01-No.7	BnaA01g33010D
Chr.A01-No.7	BnaA01g33000D
Chr.A01-No.7	BnaA01g32990D
Chr.A01-No.7	BnaA01g32980D
Chr.A01-No.7	BnaA01g32970D
Chr.A01-No.7	BnaA01g32960D
Chr.A01-No.7	BnaA01g32950D
Chr.A01-No.7	BnaA01g32940D
Chr.A01-No.7	BnaA01g32930D
Chr.A01-No.7	BnaA01g32920D
Chr.A01-No.7	BnaA01g32910D
Chr.A01-No.7	BnaA01g32900D
Chr.A01-No.7	BnaA01g32890D
Chr.A01-No.7	BnaA01g32880D
Chr.A01-No.7	BnaA01g32870D
Chr.A01-No.7	BnaA01g32860D
Chr.A01-No.7	BnaA01g32670D
Chr.A01-No.7	BnaA01g32680D
Chr.A01-No.7	BnaA01g32690D
Chr.A01-No.7	BnaA01g32700D
Chr.A01-No.7	BnaA01g32710D
Chr.A01-No.7	BnaA01g32720D
Chr.A01-No.7	BnaA01g32730D
Chr.A01-No.7	BnaA01g32740D
Chr.A01-No.7	BnaA01g32750D
Chr.A01-No.7	BnaA01g32760D
Chr.A01-No.7	BnaA01g32770D
Chr.A01-No.7	BnaA01g32780D
Chr.A01-No.7	BnaA01g32790D
Chr.A01-No.7	BnaA01g32800D
Chr.A01-No.7	BnaA01g32810D
Chr.A01-No.7	BnaA01g32820D
Chr.A01-No.7	BnaA01g32830D
Chr.A01-No.7	BnaA01g32840D
Chr.A01-No.7	BnaA01g32850D
Chr.A01_random-No.1	BnaA01g35360D
Chr.A01_random-No.1	BnaA01g35720D
Chr.A01_random-No.1	BnaA01g35730D
Chr.A01_random-No.1	BnaA01g35740D
Chr.A01_random-No.1	BnaA01g34730D
Chr.A01_random-No.1	BnaA01g35190D
Chr.A01_random-No.1	BnaA01g35200D
Chr.A01_random-No.1	BnaA01g35210D
Chr.A01_random-No.1	BnaA01g35220D
Chr.A01_random-No.1	BnaA01g35230D
Chr.A01_random-No.1	BnaA01g35240D
Chr.A01_random-No.1	BnaA01g35530D
Chr.A01_random-No.1	BnaA01g34980D
Chr.A01_random-No.1	BnaA01g34990D
Chr.A01_random-No.1	BnaA01g35000D
Chr.A01_random-No.1	BnaA01g35010D
Chr.A01_random-No.1	BnaA01g35020D
Chr.A01_random-No.1	BnaA01g35030D
Chr.A01_random-No.1	BnaA01g35370D
Chr.A01_random-No.1	BnaA01g35380D
Chr.A01_random-No.1	BnaA01g35390D
Chr.A01_random-No.1	BnaA01g35400D
Chr.A01_random-No.1	BnaA01g35410D
Chr.A01_random-No.1	BnaA01g35420D
Chr.A01_random-No.1	BnaA01g34770D
Chr.A01_random-No.1	BnaA01g34780D
Chr.A01_random-No.1	BnaA01g34790D
Chr.A01_random-No.1	BnaA01g34800D
Chr.A01_random-No.1	BnaA01g34810D
Chr.A01_random-No.1	BnaA01g34820D
Chr.A01_random-No.1	BnaA01g34830D
Chr.A01_random-No.1	BnaA01g34840D
Chr.A01_random-No.1	BnaA01g34850D
Chr.A01_random-No.1	BnaA01g35120D
Chr.A01_random-No.1	BnaA01g35130D
Chr.A01_random-No.1	BnaA01g35140D
Chr.A01_random-No.1	BnaA01g35150D
Chr.A01_random-No.1	BnaA01g35160D
Chr.A01_random-No.1	BnaA01g35170D
Chr.A01_random-No.1	BnaA01g35630D
Chr.A01_random-No.1	BnaA01g35640D
Chr.A01_random-No.1	BnaA01g35650D
Chr.A01_random-No.1	BnaA01g35660D
Chr.A01_random-No.1	BnaA01g35670D
Chr.A01_random-No.1	BnaA01g34580D
Chr.A01_random-No.1	BnaA01g34590D
Chr.A01_random-No.1	BnaA01g34600D
Chr.A01_random-No.1	BnaA01g34610D
Chr.A01_random-No.1	BnaA01g34620D
Chr.A01_random-No.1	BnaA01g34630D
Chr.A01_random-No.1	BnaA01g34640D
Chr.A01_random-No.1	BnaA01g34650D
Chr.A01_random-No.1	BnaA01g34660D
Chr.A01_random-No.1	BnaA01g34670D
Chr.A01_random-No.1	BnaA01g34680D
Chr.A01_random-No.1	BnaA01g34490D
Chr.A01_random-No.1	BnaA01g34500D
Chr.A01_random-No.1	BnaA01g34510D
Chr.A01_random-No.1	BnaA01g34520D
Chr.A01_random-No.1	BnaA01g34530D
Chr.A01_random-No.1	BnaA01g34540D
Chr.A01_random-No.1	BnaA01g35430D
Chr.A01_random-No.1	BnaA01g35440D
Chr.A01_random-No.1	BnaA01g35450D
Chr.A01_random-No.1	BnaA01g35460D
Chr.A01_random-No.1	BnaA01g35470D
Chr.A01_random-No.1	BnaA01g34910D
Chr.A01_random-No.1	BnaA01g34920D
Chr.A01_random-No.1	BnaA01g35310D
Chr.A01_random-No.1	BnaA01g35320D
Chr.A01_random-No.1	BnaA01g35330D
Chr.A01_random-No.1	BnaA01g35340D
Chr.A01_random-No.1	BnaA01g35350D
Chr.A01_random-No.1	BnaA01g34940D
Chr.A01_random-No.1	BnaA01g34950D
Chr.A01_random-No.1	BnaA01g35480D
Chr.A01_random-No.1	BnaA01g35490D
Chr.A01_random-No.1	BnaA01g35500D
Chr.A01_random-No.1	BnaA01g35050D
Chr.A01_random-No.1	BnaA01g35060D
Chr.A01_random-No.1	BnaA01g35070D
Chr.A01_random-No.1	BnaA01g35080D
Chr.A01_random-No.1	BnaA01g35090D
Chr.A01_random-No.1	BnaA01g35100D
Chr.A01_random-No.1	BnaA01g34550D
Chr.A01_random-No.1	BnaA01g34970D
Chr.A01_random-No.1	BnaA01g34690D
Chr.A01_random-No.1	BnaA01g34700D
Chr.A01_random-No.1	BnaA01g34710D
Chr.A01_random-No.1	BnaA01g34560D
Chr.A01_random-No.1	BnaA01g34570D
Chr.A01_random-No.1	BnaA01g35250D
Chr.A01_random-No.1	BnaA01g35260D
Chr.A01_random-No.1	BnaA01g34930D
Chr.A01_random-No.1	BnaA01g34880D
Chr.A01_random-No.1	BnaA01g34890D
Chr.A01_random-No.1	BnaA01g34900D
Chr.A01_random-No.1	BnaA01g35110D
Chr.A01_random-No.1	BnaA01g35040D
Chr.A01_random-No.1	BnaA01g34960D
Chr.A01_random-No.1	BnaA01g34720D
Chr.A01_random-No.1	BnaA01g35510D
Chr.A01_random-No.1	BnaA01g35520D
Chr.A01_random-No.1	BnaA01g35290D
Chr.A01_random-No.1	BnaA01g35300D
Chr.A01_random-No.1	BnaA01g35180D
Chr.A01_random-No.1	BnaA01g35540D
Chr.A01_random-No.1	BnaA01g35550D
Chr.A01_random-No.1	BnaA01g35560D
Chr.A01_random-No.1	BnaA01g35570D
Chr.A01_random-No.1	BnaA01g35580D
Chr.A01_random-No.1	BnaA01g35590D
Chr.A01_random-No.1	BnaA01g35600D
Chr.A01_random-No.1	BnaA01g35610D
Chr.A01_random-No.1	BnaA01g35620D
Chr.A01_random-No.1	BnaA01g34740D
Chr.A01_random-No.1	BnaA01g35270D
Chr.A01_random-No.1	BnaA01g35280D
Chr.A01_random-No.1	BnaA01g34750D
Chr.A01_random-No.1	BnaA01g34860D
Chr.A01_random-No.1	BnaA01g34870D
Chr.A01_random-No.1	BnaA01g35680D
Chr.A01_random-No.1	BnaA01g35690D
Chr.A01_random-No.1	BnaA01g35700D
Chr.A01_random-No.1	BnaA01g35710D
Chr.A01_random-No.1	BnaA01g34760D
Chr.A02-No.1	BnaA02g05110D
Chr.A02-No.1	BnaA02g05120D
Chr.A02-No.1	BnaA02g05130D
Chr.A02-No.1	BnaA02g05140D
Chr.A02-No.1	BnaA02g05150D
Chr.A02-No.1	BnaA02g05160D
Chr.A02-No.1	BnaA02g05170D
Chr.A02-No.1	BnaA02g05180D
Chr.A02-No.1	BnaA02g05190D
Chr.A02-No.1	BnaA02g05200D
Chr.A02-No.1	BnaA02g05210D
Chr.A02-No.1	BnaA02g05220D
Chr.A02-No.1	BnaA02g05230D
Chr.A02-No.1	BnaA02g05240D
Chr.A02-No.1	BnaA02g05250D
Chr.A02-No.1	BnaA02g05260D
Chr.A02-No.1	BnaA02g05270D
Chr.A02-No.1	BnaA02g05280D
Chr.A02-No.1	BnaA02g05290D
Chr.A02-No.1	BnaA02g05300D
Chr.A02-No.1	BnaA02g05310D
Chr.A02-No.1	BnaA02g05320D
Chr.A02-No.1	BnaA02g05330D
Chr.A02-No.1	BnaA02g05340D
Chr.A02-No.1	BnaA02g05350D
Chr.A02-No.1	BnaA02g05360D
Chr.A02-No.1	BnaA02g05370D
Chr.A02-No.1	BnaA02g05380D
Chr.A02-No.1	BnaA02g05390D
Chr.A02-No.1	BnaA02g05400D
Chr.A02-No.1	BnaA02g05410D
Chr.A02-No.1	BnaA02g05420D
Chr.A02-No.1	BnaA02g05430D
Chr.A02-No.1	BnaA02g05440D
Chr.A02-No.1	BnaA02g05450D
Chr.A02-No.1	BnaA02g05460D
Chr.A02-No.1	BnaA02g05470D
Chr.A02-No.1	BnaA02g05480D
Chr.A02-No.1	BnaA02g05490D
Chr.A02-No.1	BnaA02g05500D
Chr.A02-No.1	BnaA02g05510D
Chr.A02-No.1	BnaA02g05520D
Chr.A02-No.1	BnaA02g05530D
Chr.A02-No.1	BnaA02g05540D
Chr.A02-No.1	BnaA02g05550D
Chr.A02-No.1	BnaA02g05560D
Chr.A02-No.1	BnaA02g05570D
Chr.A02-No.1	BnaA02g05580D
Chr.A02-No.1	BnaA02g05590D
Chr.A02-No.1	BnaA02g05600D
Chr.A02-No.1	BnaA02g05610D
Chr.A02-No.1	BnaA02g05620D
Chr.A02-No.1	BnaA02g05630D
Chr.A02-No.1	BnaA02g05640D
Chr.A02-No.1	BnaA02g05650D
Chr.A02-No.1	BnaA02g05660D
Chr.A02-No.1	BnaA02g05670D
Chr.A02-No.1	BnaA02g05680D
Chr.A02-No.1	BnaA02g05690D
Chr.A02-No.1	BnaA02g05700D
Chr.A02-No.1	BnaA02g05710D
Chr.A02-No.1	BnaA02g05720D
Chr.A02-No.1	BnaA02g05730D
Chr.A02-No.1	BnaA02g05740D
Chr.A02-No.1	BnaA02g05750D
Chr.A02-No.1	BnaA02g05760D
Chr.A02-No.1	BnaA02g05770D
Chr.A02-No.1	BnaA02g05780D
Chr.A02-No.1	BnaA02g05790D
Chr.A02-No.1	BnaA02g05800D
Chr.A02-No.1	BnaA02g05810D
Chr.A02-No.1	BnaA02g05820D
Chr.A02-No.1	BnaA02g05830D
Chr.A02-No.1	BnaA02g05840D
Chr.A02-No.1	BnaA02g05850D
Chr.A02-No.1	BnaA02g05860D
Chr.A02-No.1	BnaA02g05870D
Chr.A02-No.1	BnaA02g05880D
Chr.A02-No.1	BnaA02g05890D
Chr.A02-No.1	BnaA02g05900D
Chr.A02-No.1	BnaA02g05910D
Chr.A02-No.1	BnaA02g05920D
Chr.A02-No.1	BnaA02g05930D
Chr.A02-No.1	BnaA02g05940D
Chr.A02-No.1	BnaA02g05950D
Chr.A02-No.1	BnaA02g05960D
Chr.A02-No.1	BnaA02g05970D
Chr.A02-No.1	BnaA02g05980D
Chr.A02-No.1	BnaA02g05990D
Chr.A02-No.1	BnaA02g06000D
Chr.A02-No.1	BnaA02g06010D
Chr.A02-No.1	BnaA02g06020D
Chr.A02-No.1	BnaA02g06030D
Chr.A02-No.1	BnaA02g06040D
Chr.A02-No.1	BnaA02g06050D
Chr.A02-No.1	BnaA02g06060D
Chr.A02-No.1	BnaA02g06070D
Chr.A02-No.1	BnaA02g06080D
Chr.A02-No.1	BnaA02g06090D
Chr.A02-No.1	BnaA02g06100D
Chr.A02-No.1	BnaA02g06110D
Chr.A02-No.1	BnaA02g06120D
Chr.A02-No.1	BnaA02g06130D
Chr.A02-No.1	BnaA02g06140D
Chr.A02-No.1	BnaA02g06150D
Chr.A02-No.1	BnaA02g06160D
Chr.A02-No.1	BnaA02g06170D
Chr.A02-No.1	BnaA02g06180D
Chr.A02-No.1	BnaA02g06190D
Chr.A02-No.1	BnaA02g06200D
Chr.A02-No.1	BnaA02g06210D
Chr.A02-No.1	BnaA02g06220D
Chr.A02-No.1	BnaA02g06230D
Chr.A02-No.1	BnaA02g06240D
Chr.A02-No.1	BnaA02g04460D
Chr.A02-No.1	BnaA02g04470D
Chr.A02-No.1	BnaA02g04480D
Chr.A02-No.1	BnaA02g04490D
Chr.A02-No.1	BnaA02g04500D
Chr.A02-No.1	BnaA02g04510D
Chr.A02-No.1	BnaA02g04520D
Chr.A02-No.1	BnaA02g04530D
Chr.A02-No.1	BnaA02g04540D
Chr.A02-No.1	BnaA02g04550D
Chr.A02-No.1	BnaA02g04560D
Chr.A02-No.1	BnaA02g04570D
Chr.A02-No.1	BnaA02g04580D
Chr.A02-No.1	BnaA02g04590D
Chr.A02-No.1	BnaA02g04600D
Chr.A02-No.1	BnaA02g04610D
Chr.A02-No.1	BnaA02g04620D
Chr.A02-No.1	BnaA02g04630D
Chr.A02-No.1	BnaA02g04640D
Chr.A02-No.1	BnaA02g05100D
Chr.A02-No.1	BnaA02g05090D
Chr.A02-No.1	BnaA02g05080D
Chr.A02-No.1	BnaA02g05070D
Chr.A02-No.1	BnaA02g05060D
Chr.A02-No.1	BnaA02g05050D
Chr.A02-No.1	BnaA02g05040D
Chr.A02-No.1	BnaA02g05030D
Chr.A02-No.1	BnaA02g05020D
Chr.A02-No.1	BnaA02g05010D
Chr.A02-No.1	BnaA02g05000D
Chr.A02-No.1	BnaA02g04990D
Chr.A02-No.1	BnaA02g04980D
Chr.A02-No.1	BnaA02g04970D
Chr.A02-No.1	BnaA02g04960D
Chr.A02-No.1	BnaA02g04950D
Chr.A02-No.1	BnaA02g04940D
Chr.A02-No.1	BnaA02g04930D
Chr.A02-No.1	BnaA02g04920D
Chr.A02-No.1	BnaA02g04910D
Chr.A02-No.1	BnaA02g04900D
Chr.A02-No.1	BnaA02g04890D
Chr.A02-No.1	BnaA02g04880D
Chr.A02-No.1	BnaA02g04870D
Chr.A02-No.1	BnaA02g04860D
Chr.A02-No.1	BnaA02g04850D
Chr.A02-No.1	BnaA02g04840D
Chr.A02-No.1	BnaA02g04830D
Chr.A02-No.1	BnaA02g04820D
Chr.A02-No.1	BnaA02g04810D
Chr.A02-No.1	BnaA02g04800D
Chr.A02-No.1	BnaA02g04790D
Chr.A02-No.1	BnaA02g04780D
Chr.A02-No.1	BnaA02g04770D
Chr.A02-No.1	BnaA02g04760D
Chr.A02-No.1	BnaA02g04750D
Chr.A02-No.1	BnaA02g04740D
Chr.A02-No.1	BnaA02g04730D
Chr.A02-No.1	BnaA02g04720D
Chr.A02-No.1	BnaA02g04710D
Chr.A02-No.1	BnaA02g04700D
Chr.A02-No.1	BnaA02g04690D
Chr.A02-No.1	BnaA02g04680D
Chr.A02-No.1	BnaA02g04670D
Chr.A02-No.1	BnaA02g04660D
Chr.A02-No.1	BnaA02g04650D
Chr.A02-No.2	BnaA02g06250D
Chr.A02-No.2	BnaA02g06260D
Chr.A02-No.2	BnaA02g06270D
Chr.A02-No.2	BnaA02g06280D
Chr.A02-No.2	BnaA02g06290D
Chr.A02-No.2	BnaA02g06300D
Chr.A02-No.2	BnaA02g06310D
Chr.A02-No.2	BnaA02g06320D
Chr.A02-No.2	BnaA02g06330D
Chr.A02-No.2	BnaA02g06340D
Chr.A02-No.2	BnaA02g06350D
Chr.A02-No.2	BnaA02g06360D
Chr.A02-No.2	BnaA02g06370D
Chr.A02-No.2	BnaA02g06380D
Chr.A02-No.2	BnaA02g06390D
Chr.A02-No.2	BnaA02g06400D
Chr.A02-No.2	BnaA02g06410D
Chr.A02-No.2	BnaA02g06420D
Chr.A02-No.2	BnaA02g06430D
Chr.A02-No.2	BnaA02g06440D
Chr.A02-No.2	BnaA02g06450D
Chr.A02-No.2	BnaA02g06460D
Chr.A02-No.2	BnaA02g06470D
Chr.A02-No.2	BnaA02g06480D
Chr.A02-No.2	BnaA02g06490D
Chr.A02-No.2	BnaA02g06500D
Chr.A02-No.2	BnaA02g06510D
Chr.A02-No.2	BnaA02g06520D
Chr.A02-No.2	BnaA02g06530D
Chr.A02-No.2	BnaA02g06540D
Chr.A02-No.2	BnaA02g06550D
Chr.A02-No.2	BnaA02g06560D
Chr.A02-No.2	BnaA02g06570D
Chr.A02-No.2	BnaA02g06580D
Chr.A02-No.2	BnaA02g06590D
Chr.A02-No.2	BnaA02g06600D
Chr.A02-No.2	BnaA02g06610D
Chr.A02-No.2	BnaA02g06620D
Chr.A02-No.2	BnaA02g06630D
Chr.A02-No.2	BnaA02g06640D
Chr.A02-No.2	BnaA02g06650D
Chr.A02-No.2	BnaA02g06660D
Chr.A02-No.2	BnaA02g06670D
Chr.A02-No.2	BnaA02g06680D
Chr.A02-No.2	BnaA02g06690D
Chr.A02-No.2	BnaA02g06700D
Chr.A02-No.2	BnaA02g06710D
Chr.A02-No.2	BnaA02g06720D
Chr.A02-No.2	BnaA02g06730D
Chr.A02-No.2	BnaA02g06740D
Chr.A02-No.2	BnaA02g06750D
Chr.A02-No.2	BnaA02g06760D
Chr.A02-No.2	BnaA02g06770D
Chr.A02-No.2	BnaA02g06780D
Chr.A02-No.2	BnaA02g07090D
Chr.A02-No.2	BnaA02g07080D
Chr.A02-No.2	BnaA02g07070D
Chr.A02-No.2	BnaA02g07060D
Chr.A02-No.2	BnaA02g07050D
Chr.A02-No.2	BnaA02g07040D
Chr.A02-No.2	BnaA02g07030D
Chr.A02-No.2	BnaA02g07020D
Chr.A02-No.2	BnaA02g07010D
Chr.A02-No.2	BnaA02g07000D
Chr.A02-No.2	BnaA02g06990D
Chr.A02-No.2	BnaA02g06980D
Chr.A02-No.2	BnaA02g06970D
Chr.A02-No.2	BnaA02g06960D
Chr.A02-No.2	BnaA02g06950D
Chr.A02-No.2	BnaA02g08330D
Chr.A02-No.2	BnaA02g08340D
Chr.A02-No.2	BnaA02g06860D
Chr.A02-No.2	BnaA02g06870D
Chr.A02-No.2	BnaA02g06880D
Chr.A02-No.2	BnaA02g06890D
Chr.A02-No.2	BnaA02g06900D
Chr.A02-No.2	BnaA02g06910D
Chr.A02-No.2	BnaA02g06920D
Chr.A02-No.2	BnaA02g06930D
Chr.A02-No.2	BnaA02g06940D
Chr.A02-No.2	BnaA02g06790D
Chr.A02-No.2	BnaA02g06800D
Chr.A02-No.2	BnaA02g06810D
Chr.A02-No.2	BnaA02g06820D
Chr.A02-No.2	BnaA02g06830D
Chr.A02-No.2	BnaA02g06840D
Chr.A02-No.2	BnaA02g06850D
Chr.A02-No.2	BnaA02g07100D
Chr.A02-No.2	BnaA02g07110D
Chr.A02-No.2	BnaA02g07120D
Chr.A02-No.2	BnaA02g07130D
Chr.A02-No.2	BnaA02g07140D
Chr.A02-No.2	BnaA02g07150D
Chr.A02-No.2	BnaA02g07160D
Chr.A02-No.2	BnaA02g07170D
Chr.A02-No.2	BnaA02g07180D
Chr.A02-No.2	BnaA02g07190D
Chr.A02-No.2	BnaA02g07200D
Chr.A02-No.2	BnaA02g07210D
Chr.A02-No.2	BnaA02g07220D
Chr.A02-No.2	BnaA02g07230D
Chr.A02-No.2	BnaA02g07240D
Chr.A02-No.2	BnaA02g07250D
Chr.A02-No.2	BnaA02g07260D
Chr.A02-No.2	BnaA02g07270D
Chr.A02-No.2	BnaA02g07280D
Chr.A02-No.2	BnaA02g07290D
Chr.A02-No.2	BnaA02g07300D
Chr.A02-No.2	BnaA02g07310D
Chr.A02-No.2	BnaA02g07320D
Chr.A02-No.2	BnaA02g07330D
Chr.A02-No.2	BnaA02g07340D
Chr.A02-No.2	BnaA02g07350D
Chr.A02-No.2	BnaA02g07360D
Chr.A02-No.2	BnaA02g07370D
Chr.A02-No.2	BnaA02g07380D
Chr.A02-No.2	BnaA02g07390D
Chr.A02-No.2	BnaA02g07400D
Chr.A02-No.2	BnaA02g07410D
Chr.A02-No.2	BnaA02g07420D
Chr.A02-No.2	BnaA02g07430D
Chr.A02-No.2	BnaA02g07440D
Chr.A02-No.2	BnaA02g07450D
Chr.A02-No.2	BnaA02g07460D
Chr.A02-No.2	BnaA02g07470D
Chr.A02-No.2	BnaA02g07480D
Chr.A02-No.2	BnaA02g07490D
Chr.A02-No.2	BnaA02g07500D
Chr.A02-No.2	BnaA02g07510D
Chr.A02-No.2	BnaA02g07520D
Chr.A02-No.2	BnaA02g07530D
Chr.A02-No.2	BnaA02g07540D
Chr.A02-No.2	BnaA02g07550D
Chr.A02-No.2	BnaA02g07560D
Chr.A02-No.2	BnaA02g07570D
Chr.A02-No.2	BnaA02g07580D
Chr.A02-No.2	BnaA02g07590D
Chr.A02-No.2	BnaA02g07600D
Chr.A02-No.2	BnaA02g07610D
Chr.A02-No.2	BnaA02g07620D
Chr.A02-No.2	BnaA02g07630D
Chr.A02-No.2	BnaA02g07640D
Chr.A02-No.2	BnaA02g07650D
Chr.A02-No.2	BnaA02g07660D
Chr.A02-No.2	BnaA02g07670D
Chr.A02-No.2	BnaA02g07680D
Chr.A02-No.2	BnaA02g07690D
Chr.A02-No.2	BnaA02g07700D
Chr.A02-No.2	BnaA02g07710D
Chr.A02-No.2	BnaA02g07720D
Chr.A02-No.2	BnaA02g07730D
Chr.A02-No.2	BnaA02g07740D
Chr.A02-No.2	BnaA02g07750D
Chr.A02-No.2	BnaA02g07760D
Chr.A02-No.2	BnaA02g07770D
Chr.A02-No.2	BnaA02g07780D
Chr.A02-No.2	BnaA02g07790D
Chr.A02-No.2	BnaA02g07800D
Chr.A02-No.2	BnaA02g07810D
Chr.A02-No.2	BnaA02g07820D
Chr.A02-No.2	BnaA02g07830D
Chr.A02-No.2	BnaA02g07840D
Chr.A02-No.2	BnaA02g07850D
Chr.A02-No.2	BnaA02g07860D
Chr.A02-No.2	BnaA02g07870D
Chr.A02-No.2	BnaA02g07880D
Chr.A02-No.2	BnaA02g07890D
Chr.A02-No.2	BnaA02g07900D
Chr.A02-No.2	BnaA02g07910D
Chr.A02-No.2	BnaA02g07920D
Chr.A02-No.2	BnaA02g07930D
Chr.A02-No.2	BnaA02g07940D
Chr.A02-No.2	BnaA02g07950D
Chr.A02-No.2	BnaA02g07960D
Chr.A02-No.2	BnaA02g07970D
Chr.A02-No.2	BnaA02g07980D
Chr.A02-No.2	BnaA02g07990D
Chr.A02-No.2	BnaA02g08000D
Chr.A02-No.2	BnaA02g08010D
Chr.A02-No.2	BnaA02g08020D
Chr.A02-No.2	BnaA02g08030D
Chr.A02-No.2	BnaA02g08040D
Chr.A02-No.2	BnaA02g08050D
Chr.A02-No.2	BnaA02g08060D
Chr.A02-No.2	BnaA02g08070D
Chr.A02-No.2	BnaA02g08080D
Chr.A02-No.2	BnaA02g08090D
Chr.A02-No.2	BnaA02g08320D
Chr.A02-No.2	BnaA02g08310D
Chr.A02-No.2	BnaA02g08300D
Chr.A02-No.2	BnaA02g08290D
Chr.A02-No.2	BnaA02g08280D
Chr.A02-No.2	BnaA02g08270D
Chr.A02-No.2	BnaA02g08260D
Chr.A02-No.2	BnaA02g08250D
Chr.A02-No.2	BnaA02g08240D
Chr.A02-No.2	BnaA02g08230D
Chr.A02-No.2	BnaA02g08220D
Chr.A02-No.2	BnaA02g08210D
Chr.A02-No.2	BnaA02g08200D
Chr.A02-No.2	BnaA02g08190D
Chr.A02-No.2	BnaA02g08180D
Chr.A02-No.2	BnaA02g08170D
Chr.A02-No.2	BnaA02g08160D
Chr.A02-No.2	BnaA02g08150D
Chr.A02-No.2	BnaA02g08140D
Chr.A02-No.2	BnaA02g08130D
Chr.A02-No.2	BnaA02g08120D
Chr.A02-No.2	BnaA02g08110D
Chr.A02-No.2	BnaA02g08100D
Chr.A02-No.3	BnaA02g12890D
Chr.A02-No.3	BnaA02g12900D
Chr.A02-No.3	BnaA02g12910D
Chr.A02-No.3	BnaA02g12920D
Chr.A02-No.3	BnaA02g12930D
Chr.A02-No.3	BnaA02g12940D
Chr.A02-No.3	BnaA02g12950D
Chr.A02-No.3	BnaA02g12960D
Chr.A02-No.3	BnaA02g12970D
Chr.A02-No.3	BnaA02g12980D
Chr.A02-No.3	BnaA02g12990D
Chr.A02-No.3	BnaA02g13000D
Chr.A02-No.3	BnaA02g13010D
Chr.A02-No.3	BnaA02g13020D
Chr.A02-No.3	BnaA02g13030D
Chr.A02-No.3	BnaA02g13040D
Chr.A02-No.3	BnaA02g13050D
Chr.A02-No.3	BnaA02g13060D
Chr.A02-No.3	BnaA02g13070D
Chr.A02-No.3	BnaA02g13080D
Chr.A02-No.3	BnaA02g13090D
Chr.A02-No.3	BnaA02g13100D
Chr.A02-No.3	BnaA02g13110D
Chr.A02-No.3	BnaA02g13120D
Chr.A02-No.3	BnaA02g13130D
Chr.A02-No.3	BnaA02g13140D
Chr.A02-No.3	BnaA02g13150D
Chr.A02-No.3	BnaA02g13160D
Chr.A02-No.3	BnaA02g13170D
Chr.A02-No.3	BnaA02g13180D
Chr.A02-No.3	BnaA02g13190D
Chr.A02-No.3	BnaA02g13200D
Chr.A02-No.3	BnaA02g13210D
Chr.A02-No.3	BnaA02g13220D
Chr.A02-No.3	BnaA02g13230D
Chr.A02-No.3	BnaA02g13240D
Chr.A02-No.3	BnaA02g13250D
Chr.A02-No.3	BnaA02g13260D
Chr.A02-No.3	BnaA02g13270D
Chr.A02-No.3	BnaA02g13280D
Chr.A02-No.3	BnaA02g13290D
Chr.A02-No.3	BnaA02g13300D
Chr.A02-No.3	BnaA02g13310D
Chr.A02-No.3	BnaA02g13320D
Chr.A02-No.3	BnaA02g13330D
Chr.A02-No.3	BnaA02g13340D
Chr.A02-No.3	BnaA02g13350D
Chr.A02-No.3	BnaA02g13360D
Chr.A02-No.3	BnaA02g13370D
Chr.A02-No.3	BnaA02g13380D
Chr.A02-No.3	BnaA02g13390D
Chr.A02-No.3	BnaA02g13400D
Chr.A02-No.3	BnaA02g13410D
Chr.A02-No.3	BnaA02g13420D
Chr.A02-No.3	BnaA02g13430D
Chr.A02-No.3	BnaA02g13440D
Chr.A02-No.3	BnaA02g13450D
Chr.A02-No.3	BnaA02g13460D
Chr.A02-No.3	BnaA02g13470D
Chr.A02-No.3	BnaA02g13480D
Chr.A02-No.3	BnaA02g13490D
Chr.A02-No.3	BnaA02g13500D
Chr.A02-No.3	BnaA02g13510D
Chr.A02-No.3	BnaA02g13520D
Chr.A02-No.3	BnaA02g13530D
Chr.A02-No.3	BnaA02g13540D
Chr.A02-No.3	BnaA02g13550D
Chr.A02-No.3	BnaA02g13560D
Chr.A02-No.3	BnaA02g13570D
Chr.A02-No.3	BnaA02g13580D
Chr.A02-No.3	BnaA02g13590D
Chr.A02-No.3	BnaA02g13600D
Chr.A02-No.3	BnaA02g13610D
Chr.A02-No.3	BnaA02g13620D
Chr.A02-No.3	BnaA02g13630D
Chr.A02-No.3	BnaA02g13640D
Chr.A02-No.3	BnaA02g13650D
Chr.A02-No.3	BnaA02g13660D
Chr.A02-No.3	BnaA02g13670D
Chr.A02-No.3	BnaA02g13680D
Chr.A02-No.3	BnaA02g13690D
Chr.A02-No.3	BnaA02g13700D
Chr.A02-No.3	BnaA02g13710D
Chr.A02-No.3	BnaA02g13720D
Chr.A02-No.3	BnaA02g13730D
Chr.A02-No.3	BnaA02g13740D
Chr.A02-No.3	BnaA02g13750D
Chr.A02-No.3	BnaA02g13970D
Chr.A02-No.3	BnaA02g13960D
Chr.A02-No.3	BnaA02g13950D
Chr.A02-No.3	BnaA02g13940D
Chr.A02-No.3	BnaA02g13930D
Chr.A02-No.3	BnaA02g13920D
Chr.A02-No.3	BnaA02g13910D
Chr.A02-No.3	BnaA02g13900D
Chr.A02-No.3	BnaA02g13890D
Chr.A02-No.3	BnaA02g13880D
Chr.A02-No.3	BnaA02g13870D
Chr.A02-No.3	BnaA02g13860D
Chr.A02-No.3	BnaA02g13850D
Chr.A02-No.3	BnaA02g13840D
Chr.A02-No.3	BnaA02g13830D
Chr.A02-No.3	BnaA02g13820D
Chr.A02-No.3	BnaA02g13810D
Chr.A02-No.3	BnaA02g13800D
Chr.A02-No.3	BnaA02g13790D
Chr.A02-No.3	BnaA02g13780D
Chr.A02-No.3	BnaA02g13770D
Chr.A02-No.3	BnaA02g13760D
Chr.A02-No.3	BnaA02g14230D
Chr.A02-No.3	BnaA02g14220D
Chr.A02-No.3	BnaA02g14210D
Chr.A02-No.3	BnaA02g14200D
Chr.A02-No.3	BnaA02g14190D
Chr.A02-No.3	BnaA02g14180D
Chr.A02-No.3	BnaA02g14170D
Chr.A02-No.3	BnaA02g14160D
Chr.A02-No.3	BnaA02g14150D
Chr.A02-No.3	BnaA02g14140D
Chr.A02-No.3	BnaA02g14130D
Chr.A02-No.3	BnaA02g14120D
Chr.A02-No.3	BnaA02g14110D
Chr.A02-No.3	BnaA02g14100D
Chr.A02-No.3	BnaA02g14090D
Chr.A02-No.3	BnaA02g14080D
Chr.A02-No.3	BnaA02g14070D
Chr.A02-No.3	BnaA02g14060D
Chr.A02-No.3	BnaA02g14050D
Chr.A02-No.3	BnaA02g14040D
Chr.A02-No.3	BnaA02g14030D
Chr.A02-No.3	BnaA02g14020D
Chr.A02-No.3	BnaA02g14010D
Chr.A02-No.3	BnaA02g14000D
Chr.A02-No.3	BnaA02g13990D
Chr.A02-No.3	BnaA02g13980D
Chr.A02-No.4	BnaA02g21610D
Chr.A02-No.4	BnaA02g21600D
Chr.A02-No.4	BnaA02g21590D
Chr.A02-No.4	BnaA02g21580D
Chr.A02-No.4	BnaA02g21570D
Chr.A02-No.4	BnaA02g21560D
Chr.A02-No.4	BnaA02g21550D
Chr.A02-No.4	BnaA02g21540D
Chr.A02-No.4	BnaA02g21530D
Chr.A02-No.4	BnaA02g21520D
Chr.A02-No.4	BnaA02g21510D
Chr.A02-No.4	BnaA02g21500D
Chr.A02-No.4	BnaA02g21490D
Chr.A02-No.4	BnaA02g20630D
Chr.A02-No.4	BnaA02g20640D
Chr.A02-No.4	BnaA02g20650D
Chr.A02-No.4	BnaA02g20660D
Chr.A02-No.4	BnaA02g20670D
Chr.A02-No.4	BnaA02g20680D
Chr.A02-No.4	BnaA02g20690D
Chr.A02-No.4	BnaA02g20700D
Chr.A02-No.4	BnaA02g20710D
Chr.A02-No.4	BnaA02g20720D
Chr.A02-No.4	BnaA02g20730D
Chr.A02-No.4	BnaA02g20740D
Chr.A02-No.4	BnaA02g20750D
Chr.A02-No.4	BnaA02g20760D
Chr.A02-No.4	BnaA02g20770D
Chr.A02-No.4	BnaA02g20780D
Chr.A02-No.4	BnaA02g20790D
Chr.A02-No.4	BnaA02g20800D
Chr.A02-No.4	BnaA02g20810D
Chr.A02-No.4	BnaA02g20820D
Chr.A02-No.4	BnaA02g20830D
Chr.A02-No.4	BnaA02g20840D
Chr.A02-No.4	BnaA02g20850D
Chr.A02-No.4	BnaA02g20860D
Chr.A02-No.4	BnaA02g20870D
Chr.A02-No.4	BnaA02g20880D
Chr.A02-No.4	BnaA02g20890D
Chr.A02-No.4	BnaA02g20900D
Chr.A02-No.4	BnaA02g20910D
Chr.A02-No.4	BnaA02g20920D
Chr.A02-No.4	BnaA02g20930D
Chr.A02-No.4	BnaA02g20940D
Chr.A02-No.4	BnaA02g20950D
Chr.A02-No.4	BnaA02g20960D
Chr.A02-No.4	BnaA02g20970D
Chr.A02-No.4	BnaA02g20980D
Chr.A02-No.4	BnaA02g20990D
Chr.A02-No.4	BnaA02g21000D
Chr.A02-No.4	BnaA02g21010D
Chr.A02-No.4	BnaA02g21020D
Chr.A02-No.4	BnaA02g21030D
Chr.A02-No.4	BnaA02g21040D
Chr.A02-No.4	BnaA02g21050D
Chr.A02-No.4	BnaA02g21060D
Chr.A02-No.4	BnaA02g21070D
Chr.A02-No.4	BnaA02g21080D
Chr.A02-No.4	BnaA02g21090D
Chr.A02-No.4	BnaA02g21100D
Chr.A02-No.4	BnaA02g21110D
Chr.A02-No.4	BnaA02g21120D
Chr.A02-No.4	BnaA02g21130D
Chr.A02-No.4	BnaA02g21140D
Chr.A02-No.4	BnaA02g21150D
Chr.A02-No.4	BnaA02g21160D
Chr.A02-No.4	BnaA02g21170D
Chr.A02-No.4	BnaA02g21180D
Chr.A02-No.4	BnaA02g21190D
Chr.A02-No.4	BnaA02g21200D
Chr.A02-No.4	BnaA02g21210D
Chr.A02-No.4	BnaA02g21220D
Chr.A02-No.4	BnaA02g21230D
Chr.A02-No.4	BnaA02g21240D
Chr.A02-No.4	BnaA02g21250D
Chr.A02-No.4	BnaA02g21260D
Chr.A02-No.4	BnaA02g21270D
Chr.A02-No.4	BnaA02g21280D
Chr.A02-No.4	BnaA02g21290D
Chr.A02-No.4	BnaA02g21300D
Chr.A02-No.4	BnaA02g21310D
Chr.A02-No.4	BnaA02g21320D
Chr.A02-No.4	BnaA02g21330D
Chr.A02-No.4	BnaA02g21340D
Chr.A02-No.4	BnaA02g21350D
Chr.A02-No.4	BnaA02g21360D
Chr.A02-No.4	BnaA02g21370D
Chr.A02-No.4	BnaA02g21380D
Chr.A02-No.4	BnaA02g21390D
Chr.A02-No.4	BnaA02g21400D
Chr.A02-No.4	BnaA02g21410D
Chr.A02-No.4	BnaA02g21420D
Chr.A02-No.4	BnaA02g21430D
Chr.A02-No.4	BnaA02g21440D
Chr.A02-No.4	BnaA02g21450D
Chr.A02-No.4	BnaA02g21460D
Chr.A02-No.4	BnaA02g21470D
Chr.A02-No.4	BnaA02g21480D
Chr.A02-No.5	BnaA02g31050D
Chr.A02-No.5	BnaA02g31040D
Chr.A02-No.5	BnaA02g31030D
Chr.A02-No.5	BnaA02g31020D
Chr.A02-No.5	BnaA02g31010D
Chr.A02-No.5	BnaA02g31000D
Chr.A02-No.5	BnaA02g30990D
Chr.A02-No.5	BnaA02g30980D
Chr.A02-No.5	BnaA02g30970D
Chr.A02-No.5	BnaA02g30960D
Chr.A02-No.5	BnaA02g30950D
Chr.A02-No.5	BnaA02g30940D
Chr.A02-No.5	BnaA02g30930D
Chr.A02-No.5	BnaA02g30920D
Chr.A02-No.5	BnaA02g30910D
Chr.A02-No.5	BnaA02g30900D
Chr.A02-No.5	BnaA02g30890D
Chr.A02-No.5	BnaA02g30880D
Chr.A02-No.5	BnaA02g30870D
Chr.A02-No.5	BnaA02g30860D
Chr.A02-No.5	BnaA02g30850D
Chr.A02-No.5	BnaA02g30840D
Chr.A02-No.5	BnaA02g30830D
Chr.A02-No.5	BnaA02g30820D
Chr.A02-No.5	BnaA02g30810D
Chr.A02-No.5	BnaA02g30800D
Chr.A02-No.5	BnaA02g30790D
Chr.A02-No.5	BnaA02g30780D
Chr.A02-No.5	BnaA02g30770D
Chr.A02-No.5	BnaA02g30760D
Chr.A02-No.5	BnaA02g30750D
Chr.A02-No.5	BnaA02g30740D
Chr.A02-No.5	BnaA02g30730D
Chr.A02-No.5	BnaA02g30720D
Chr.A02-No.5	BnaA02g30710D
Chr.A02-No.5	BnaA02g30700D
Chr.A02-No.5	BnaA02g30690D
Chr.A02-No.5	BnaA02g30680D
Chr.A02-No.5	BnaA02g30670D
Chr.A02-No.5	BnaA02g30660D
Chr.A02-No.5	BnaA02g30650D
Chr.A02-No.5	BnaA02g30640D
Chr.A02-No.5	BnaA02g30630D
Chr.A02-No.5	BnaA02g30620D
Chr.A02-No.5	BnaA02g30610D
Chr.A02-No.5	BnaA02g30600D
Chr.A02-No.5	BnaA02g30590D
Chr.A02-No.5	BnaA02g30580D
Chr.A02-No.5	BnaA02g30570D
Chr.A02-No.5	BnaA02g30560D
Chr.A02-No.5	BnaA02g30550D
Chr.A02-No.5	BnaA02g30540D
Chr.A02-No.5	BnaA02g30530D
Chr.A02-No.5	BnaA02g30520D
Chr.A02-No.5	BnaA02g30510D
Chr.A02-No.5	BnaA02g30500D
Chr.A02-No.5	BnaA02g30490D
Chr.A02-No.5	BnaA02g30480D
Chr.A02-No.5	BnaA02g30470D
Chr.A02-No.5	BnaA02g30460D
Chr.A02-No.5	BnaA02g30450D
Chr.A02-No.5	BnaA02g30440D
Chr.A02-No.5	BnaA02g30430D
Chr.A02-No.5	BnaA02g30420D
Chr.A02-No.5	BnaA02g30410D
Chr.A02-No.5	BnaA02g30400D
Chr.A02-No.5	BnaA02g30390D
Chr.A02-No.5	BnaA02g31890D
Chr.A02-No.5	BnaA02g31880D
Chr.A02-No.5	BnaA02g31870D
Chr.A02-No.5	BnaA02g31860D
Chr.A02-No.5	BnaA02g31850D
Chr.A02-No.5	BnaA02g31840D
Chr.A02-No.5	BnaA02g31830D
Chr.A02-No.5	BnaA02g31820D
Chr.A02-No.5	BnaA02g31810D
Chr.A02-No.5	BnaA02g31800D
Chr.A02-No.5	BnaA02g31790D
Chr.A02-No.5	BnaA02g31780D
Chr.A02-No.5	BnaA02g31770D
Chr.A02-No.5	BnaA02g31760D
Chr.A02-No.5	BnaA02g31750D
Chr.A02-No.5	BnaA02g31740D
Chr.A02-No.5	BnaA02g31730D
Chr.A02-No.5	BnaA02g31720D
Chr.A02-No.5	BnaA02g31710D
Chr.A02-No.5	BnaA02g31700D
Chr.A02-No.5	BnaA02g31690D
Chr.A02-No.5	BnaA02g31680D
Chr.A02-No.5	BnaA02g31670D
Chr.A02-No.5	BnaA02g31660D
Chr.A02-No.5	BnaA02g31650D
Chr.A02-No.5	BnaA02g31640D
Chr.A02-No.5	BnaA02g31630D
Chr.A02-No.5	BnaA02g31620D
Chr.A02-No.5	BnaA02g31610D
Chr.A02-No.5	BnaA02g31600D
Chr.A02-No.5	BnaA02g31590D
Chr.A02-No.5	BnaA02g31580D
Chr.A02-No.5	BnaA02g31570D
Chr.A02-No.5	BnaA02g31560D
Chr.A02-No.5	BnaA02g31550D
Chr.A02-No.5	BnaA02g31540D
Chr.A02-No.5	BnaA02g31530D
Chr.A02-No.5	BnaA02g31520D
Chr.A02-No.5	BnaA02g31510D
Chr.A02-No.5	BnaA02g31500D
Chr.A02-No.5	BnaA02g31490D
Chr.A02-No.5	BnaA02g31480D
Chr.A02-No.5	BnaA02g31470D
Chr.A02-No.5	BnaA02g31460D
Chr.A02-No.5	BnaA02g31450D
Chr.A02-No.5	BnaA02g31440D
Chr.A02-No.5	BnaA02g31430D
Chr.A02-No.5	BnaA02g31420D
Chr.A02-No.5	BnaA02g31410D
Chr.A02-No.5	BnaA02g31400D
Chr.A02-No.5	BnaA02g31390D
Chr.A02-No.5	BnaA02g31380D
Chr.A02-No.5	BnaA02g31370D
Chr.A02-No.5	BnaA02g31360D
Chr.A02-No.5	BnaA02g31350D
Chr.A02-No.5	BnaA02g31340D
Chr.A02-No.5	BnaA02g31330D
Chr.A02-No.5	BnaA02g31320D
Chr.A02-No.5	BnaA02g31310D
Chr.A02-No.5	BnaA02g31300D
Chr.A02-No.5	BnaA02g31290D
Chr.A02-No.5	BnaA02g31280D
Chr.A02-No.5	BnaA02g31270D
Chr.A02-No.5	BnaA02g31260D
Chr.A02-No.5	BnaA02g31250D
Chr.A02-No.5	BnaA02g31240D
Chr.A02-No.5	BnaA02g31230D
Chr.A02-No.5	BnaA02g31220D
Chr.A02-No.5	BnaA02g31210D
Chr.A02-No.5	BnaA02g31200D
Chr.A02-No.5	BnaA02g31190D
Chr.A02-No.5	BnaA02g31180D
Chr.A02-No.5	BnaA02g31170D
Chr.A02-No.5	BnaA02g31160D
Chr.A02-No.5	BnaA02g31150D
Chr.A02-No.5	BnaA02g31140D
Chr.A02-No.5	BnaA02g31130D
Chr.A02-No.5	BnaA02g31120D
Chr.A02-No.5	BnaA02g31110D
Chr.A02-No.5	BnaA02g31100D
Chr.A02-No.5	BnaA02g31090D
Chr.A02-No.5	BnaA02g31080D
Chr.A02-No.5	BnaA02g31070D
Chr.A02-No.5	BnaA02g31060D
Chr.A03-No.1	BnaA03g07120D
Chr.A03-No.1	BnaA03g07110D
Chr.A03-No.1	BnaA03g07100D
Chr.A03-No.1	BnaA03g07090D
Chr.A03-No.1	BnaA03g07080D
Chr.A03-No.1	BnaA03g07070D
Chr.A03-No.1	BnaA03g07060D
Chr.A03-No.1	BnaA03g07050D
Chr.A03-No.1	BnaA03g07040D
Chr.A03-No.1	BnaA03g07030D
Chr.A03-No.1	BnaA03g07020D
Chr.A03-No.1	BnaA03g07010D
Chr.A03-No.1	BnaA03g07000D
Chr.A03-No.1	BnaA03g06990D
Chr.A03-No.1	BnaA03g06980D
Chr.A03-No.1	BnaA03g06970D
Chr.A03-No.1	BnaA03g06960D
Chr.A03-No.1	BnaA03g06950D
Chr.A03-No.1	BnaA03g06940D
Chr.A03-No.1	BnaA03g06930D
Chr.A03-No.1	BnaA03g06700D
Chr.A03-No.1	BnaA03g06710D
Chr.A03-No.1	BnaA03g06720D
Chr.A03-No.1	BnaA03g06730D
Chr.A03-No.1	BnaA03g06740D
[truncated: 19,602 more rows]
