# Supplementary material for: Prediction of heterosis in the recent rapeseed (Brassica napus) polyploid by pairing parental nucleotide sequences
Source: PLoS Genet. 2021 Nov 4;17(11):e1009879. doi: 10.1371/journal.pgen.1009879 (PMC8608326; doi:10.1371/journal.pgen.1009879)
Supplement: S16 Table — (XLSX) [file pgen.1009879.s023.xlsx]

## Sheet: S16_Table
S16 Table. Genes underlying the h-QTLs for TSW-HPH
h-QTL	Gene
Chr.A01-No.1	BnaA01g06890D
Chr.A01-No.1	BnaA01g06880D
Chr.A01-No.1	BnaA01g06870D
Chr.A01-No.1	BnaA01g06860D
Chr.A01-No.1	BnaA01g06850D
Chr.A01-No.1	BnaA01g06840D
Chr.A01-No.1	BnaA01g06830D
Chr.A01-No.1	BnaA01g06820D
Chr.A01-No.1	BnaA01g06810D
Chr.A01-No.1	BnaA01g06800D
Chr.A01-No.1	BnaA01g06790D
Chr.A01-No.1	BnaA01g06780D
Chr.A01-No.1	BnaA01g06770D
Chr.A01-No.1	BnaA01g06760D
Chr.A01-No.1	BnaA01g06750D
Chr.A01-No.1	BnaA01g06740D
Chr.A01-No.1	BnaA01g06730D
Chr.A01-No.1	BnaA01g06720D
Chr.A01-No.1	BnaA01g06710D
Chr.A01-No.1	BnaA01g06700D
Chr.A01-No.1	BnaA01g06690D
Chr.A01-No.1	BnaA01g06680D
Chr.A01-No.1	BnaA01g06670D
Chr.A01-No.1	BnaA01g06660D
Chr.A01-No.1	BnaA01g06650D
Chr.A01-No.1	BnaA01g06640D
Chr.A01-No.1	BnaA01g06630D
Chr.A01-No.1	BnaA01g06620D
Chr.A01-No.1	BnaA01g06610D
Chr.A01-No.1	BnaA01g06600D
Chr.A01-No.1	BnaA01g06590D
Chr.A01-No.1	BnaA01g06580D
Chr.A01-No.1	BnaA01g06570D
Chr.A01-No.1	BnaA01g06560D
Chr.A01-No.1	BnaA01g06550D
Chr.A01-No.1	BnaA01g06540D
Chr.A01-No.1	BnaA01g06530D
Chr.A01-No.1	BnaA01g06520D
Chr.A01-No.1	BnaA01g06510D
Chr.A01-No.1	BnaA01g06500D
Chr.A01-No.1	BnaA01g06490D
Chr.A01-No.1	BnaA01g06480D
Chr.A01-No.1	BnaA01g07520D
Chr.A01-No.1	BnaA01g07510D
Chr.A01-No.1	BnaA01g07500D
Chr.A01-No.1	BnaA01g07490D
Chr.A01-No.1	BnaA01g07480D
Chr.A01-No.1	BnaA01g07470D
Chr.A01-No.1	BnaA01g07460D
Chr.A01-No.1	BnaA01g07450D
Chr.A01-No.1	BnaA01g07440D
Chr.A01-No.1	BnaA01g07430D
Chr.A01-No.1	BnaA01g07420D
Chr.A01-No.1	BnaA01g07410D
Chr.A01-No.1	BnaA01g07400D
Chr.A01-No.1	BnaA01g07390D
Chr.A01-No.1	BnaA01g07380D
Chr.A01-No.1	BnaA01g07370D
Chr.A01-No.1	BnaA01g07360D
Chr.A01-No.1	BnaA01g07350D
Chr.A01-No.1	BnaA01g07340D
Chr.A01-No.1	BnaA01g07330D
Chr.A01-No.1	BnaA01g07320D
Chr.A01-No.1	BnaA01g07310D
Chr.A01-No.1	BnaA01g07300D
Chr.A01-No.1	BnaA01g07290D
Chr.A01-No.1	BnaA01g07280D
Chr.A01-No.1	BnaA01g07270D
Chr.A01-No.1	BnaA01g07260D
Chr.A01-No.1	BnaA01g07250D
Chr.A01-No.1	BnaA01g07240D
Chr.A01-No.1	BnaA01g07230D
Chr.A01-No.1	BnaA01g07220D
Chr.A01-No.1	BnaA01g07210D
Chr.A01-No.1	BnaA01g07200D
Chr.A01-No.1	BnaA01g07190D
Chr.A01-No.1	BnaA01g07180D
Chr.A01-No.1	BnaA01g07170D
Chr.A01-No.1	BnaA01g07160D
Chr.A01-No.1	BnaA01g07150D
Chr.A01-No.1	BnaA01g07140D
Chr.A01-No.1	BnaA01g07130D
Chr.A01-No.1	BnaA01g07120D
Chr.A01-No.1	BnaA01g07110D
Chr.A01-No.1	BnaA01g07100D
Chr.A01-No.1	BnaA01g07090D
Chr.A01-No.1	BnaA01g07080D
Chr.A01-No.1	BnaA01g07070D
Chr.A01-No.1	BnaA01g07060D
Chr.A01-No.1	BnaA01g07050D
Chr.A01-No.1	BnaA01g07040D
Chr.A01-No.1	BnaA01g07030D
Chr.A01-No.1	BnaA01g07020D
Chr.A01-No.1	BnaA01g07010D
Chr.A01-No.1	BnaA01g07000D
Chr.A01-No.1	BnaA01g06990D
Chr.A01-No.1	BnaA01g06980D
Chr.A01-No.1	BnaA01g06970D
Chr.A01-No.1	BnaA01g06960D
Chr.A01-No.1	BnaA01g06950D
Chr.A01-No.1	BnaA01g06940D
Chr.A01-No.1	BnaA01g06930D
Chr.A01-No.1	BnaA01g06920D
Chr.A01-No.1	BnaA01g06910D
Chr.A01-No.1	BnaA01g06900D
Chr.A01-No.2	BnaA01g09230D
Chr.A01-No.2	BnaA01g09240D
Chr.A01-No.2	BnaA01g09250D
Chr.A01-No.2	BnaA01g09260D
Chr.A01-No.2	BnaA01g09270D
Chr.A01-No.2	BnaA01g09280D
Chr.A01-No.2	BnaA01g09290D
Chr.A01-No.2	BnaA01g09300D
Chr.A01-No.2	BnaA01g09310D
Chr.A01-No.2	BnaA01g09320D
Chr.A01-No.2	BnaA01g09330D
Chr.A01-No.2	BnaA01g09340D
Chr.A01-No.2	BnaA01g09350D
Chr.A01-No.2	BnaA01g09360D
Chr.A01-No.2	BnaA01g09370D
Chr.A01-No.2	BnaA01g09380D
Chr.A01-No.2	BnaA01g09390D
Chr.A01-No.2	BnaA01g09400D
Chr.A01-No.2	BnaA01g09410D
Chr.A01-No.2	BnaA01g09420D
Chr.A01-No.2	BnaA01g09430D
Chr.A01-No.2	BnaA01g09440D
Chr.A01-No.2	BnaA01g09450D
Chr.A01-No.2	BnaA01g09460D
Chr.A01-No.2	BnaA01g09470D
Chr.A01-No.2	BnaA01g09480D
Chr.A01-No.2	BnaA01g09490D
Chr.A01-No.2	BnaA01g09500D
Chr.A01-No.2	BnaA01g09510D
Chr.A01-No.2	BnaA01g09520D
Chr.A01-No.2	BnaA01g09530D
Chr.A01-No.2	BnaA01g09540D
Chr.A01-No.2	BnaA01g09550D
Chr.A01-No.2	BnaA01g09560D
Chr.A01-No.2	BnaA01g09570D
Chr.A01-No.2	BnaA01g09580D
Chr.A01-No.2	BnaA01g09590D
Chr.A01-No.2	BnaA01g09600D
Chr.A01-No.2	BnaA01g09610D
Chr.A01-No.2	BnaA01g09620D
Chr.A01-No.2	BnaA01g09630D
Chr.A01-No.2	BnaA01g09640D
Chr.A01-No.2	BnaA01g09650D
Chr.A01-No.2	BnaA01g09660D
Chr.A01-No.2	BnaA01g09670D
Chr.A01-No.2	BnaA01g09680D
Chr.A01-No.2	BnaA01g09690D
Chr.A01-No.2	BnaA01g09700D
Chr.A01-No.2	BnaA01g09710D
Chr.A01-No.2	BnaA01g09720D
Chr.A01-No.2	BnaA01g09730D
Chr.A01-No.2	BnaA01g09740D
Chr.A01-No.2	BnaA01g09750D
Chr.A01-No.2	BnaA01g09760D
Chr.A01-No.2	BnaA01g09770D
Chr.A01-No.2	BnaA01g09780D
Chr.A01-No.2	BnaA01g09790D
Chr.A01-No.2	BnaA01g09800D
Chr.A01-No.2	BnaA01g09810D
Chr.A01-No.2	BnaA01g09820D
Chr.A01-No.2	BnaA01g09830D
Chr.A01-No.2	BnaA01g09840D
Chr.A01-No.2	BnaA01g09850D
Chr.A01-No.2	BnaA01g09860D
Chr.A01-No.2	BnaA01g09870D
Chr.A01-No.2	BnaA01g09880D
Chr.A01-No.2	BnaA01g09890D
Chr.A01-No.2	BnaA01g09900D
Chr.A01-No.2	BnaA01g09910D
Chr.A01-No.2	BnaA01g09920D
Chr.A01-No.2	BnaA01g09930D
Chr.A01-No.2	BnaA01g09940D
Chr.A01-No.2	BnaA01g09950D
Chr.A01-No.2	BnaA01g09960D
Chr.A01-No.2	BnaA01g09970D
Chr.A01-No.2	BnaA01g09980D
Chr.A01-No.2	BnaA01g09990D
Chr.A01-No.2	BnaA01g10000D
Chr.A01-No.2	BnaA01g10010D
Chr.A01-No.2	BnaA01g10020D
Chr.A01-No.2	BnaA01g10030D
Chr.A01-No.3	BnaA01g16450D
Chr.A01-No.3	BnaA01g16440D
Chr.A01-No.3	BnaA01g16430D
Chr.A01-No.3	BnaA01g16420D
Chr.A01-No.3	BnaA01g16410D
Chr.A01-No.3	BnaA01g16400D
Chr.A01-No.3	BnaA01g16390D
Chr.A01-No.3	BnaA01g16380D
Chr.A01-No.3	BnaA01g16370D
Chr.A01-No.3	BnaA01g16360D
Chr.A01-No.3	BnaA01g16350D
Chr.A01-No.3	BnaA01g16340D
Chr.A01-No.3	BnaA01g16330D
Chr.A01-No.3	BnaA01g16320D
Chr.A01-No.3	BnaA01g16310D
Chr.A01-No.3	BnaA01g16300D
Chr.A01-No.3	BnaA01g16290D
Chr.A01-No.3	BnaA01g16280D
Chr.A01-No.3	BnaA01g16270D
Chr.A01-No.3	BnaA01g16260D
Chr.A01-No.3	BnaA01g16250D
Chr.A01-No.3	BnaA01g16240D
Chr.A01-No.3	BnaA01g16230D
Chr.A01-No.3	BnaA01g16220D
Chr.A01-No.3	BnaA01g16210D
Chr.A01-No.3	BnaA01g16200D
Chr.A01-No.3	BnaA01g16190D
Chr.A01-No.3	BnaA01g16180D
Chr.A01-No.3	BnaA01g16170D
Chr.A01-No.3	BnaA01g16160D
Chr.A01-No.3	BnaA01g16150D
Chr.A01-No.3	BnaA01g16140D
Chr.A01-No.3	BnaA01g16130D
Chr.A01-No.3	BnaA01g16120D
Chr.A01-No.3	BnaA01g16110D
Chr.A01-No.3	BnaA01g16100D
Chr.A01-No.3	BnaA01g16090D
Chr.A01-No.3	BnaA01g16080D
Chr.A01-No.3	BnaA01g16070D
Chr.A01-No.3	BnaA01g16060D
Chr.A01-No.3	BnaA01g16050D
Chr.A01-No.3	BnaA01g16040D
Chr.A01-No.3	BnaA01g16030D
Chr.A01-No.3	BnaA01g16020D
Chr.A01-No.3	BnaA01g16010D
Chr.A01-No.3	BnaA01g16000D
Chr.A01-No.3	BnaA01g15990D
Chr.A01-No.3	BnaA01g15980D
Chr.A01-No.3	BnaA01g15970D
Chr.A01-No.3	BnaA01g15960D
Chr.A01-No.3	BnaA01g15950D
Chr.A01-No.3	BnaA01g15940D
Chr.A01-No.3	BnaA01g15930D
Chr.A01-No.3	BnaA01g15920D
Chr.A01-No.3	BnaA01g15910D
Chr.A01-No.3	BnaA01g15900D
Chr.A01-No.3	BnaA01g15890D
Chr.A01-No.3	BnaA01g15880D
Chr.A01-No.3	BnaA01g15870D
Chr.A01-No.3	BnaA01g15860D
Chr.A01-No.3	BnaA01g15850D
Chr.A01-No.3	BnaA01g15840D
Chr.A01-No.3	BnaA01g15830D
Chr.A01-No.3	BnaA01g15820D
Chr.A01-No.3	BnaA01g15810D
Chr.A01-No.3	BnaA01g15800D
Chr.A01-No.3	BnaA01g15790D
Chr.A01-No.3	BnaA01g15780D
Chr.A01-No.3	BnaA01g15770D
Chr.A01-No.3	BnaA01g15760D
Chr.A01-No.3	BnaA01g15750D
Chr.A01-No.3	BnaA01g15740D
Chr.A01-No.3	BnaA01g15730D
Chr.A01-No.3	BnaA01g15720D
Chr.A01-No.3	BnaA01g15710D
Chr.A01-No.3	BnaA01g15700D
Chr.A01-No.3	BnaA01g15690D
Chr.A01-No.3	BnaA01g15680D
Chr.A01-No.3	BnaA01g15670D
Chr.A01-No.3	BnaA01g15660D
Chr.A01-No.3	BnaA01g15650D
Chr.A01-No.3	BnaA01g15640D
Chr.A01-No.3	BnaA01g15630D
Chr.A01-No.3	BnaA01g15620D
Chr.A01-No.3	BnaA01g15610D
Chr.A01-No.4	BnaA01g24320D
Chr.A01-No.4	BnaA01g24330D
Chr.A01-No.4	BnaA01g24340D
Chr.A01-No.4	BnaA01g24350D
Chr.A01-No.4	BnaA01g24360D
Chr.A01-No.4	BnaA01g24370D
Chr.A01-No.4	BnaA01g24380D
Chr.A01-No.4	BnaA01g24390D
Chr.A01-No.4	BnaA01g24400D
Chr.A01-No.4	BnaA01g24410D
Chr.A01-No.4	BnaA01g24420D
Chr.A01-No.4	BnaA01g24430D
Chr.A01-No.4	BnaA01g24440D
Chr.A01-No.4	BnaA01g24450D
Chr.A01-No.4	BnaA01g24460D
Chr.A01-No.4	BnaA01g24470D
Chr.A01-No.4	BnaA01g24480D
Chr.A01-No.4	BnaA01g24490D
Chr.A01-No.4	BnaA01g24500D
Chr.A01-No.4	BnaA01g24510D
Chr.A01-No.4	BnaA01g24520D
Chr.A01-No.4	BnaA01g24530D
Chr.A01-No.4	BnaA01g24540D
Chr.A01-No.4	BnaA01g24550D
Chr.A01-No.4	BnaA01g24560D
Chr.A01-No.4	BnaA01g24570D
Chr.A01-No.4	BnaA01g24580D
Chr.A01-No.4	BnaA01g24590D
Chr.A01-No.4	BnaA01g24600D
Chr.A01-No.4	BnaA01g24610D
Chr.A01-No.4	BnaA01g24620D
Chr.A01-No.4	BnaA01g24630D
Chr.A01-No.4	BnaA01g24640D
Chr.A01-No.4	BnaA01g24650D
Chr.A01-No.4	BnaA01g24310D
Chr.A01-No.4	BnaA01g24300D
Chr.A01-No.4	BnaA01g24290D
Chr.A01-No.4	BnaA01g24280D
Chr.A01-No.4	BnaA01g24270D
Chr.A01-No.4	BnaA01g24260D
Chr.A01-No.4	BnaA01g24250D
Chr.A01-No.4	BnaA01g24240D
Chr.A01-No.4	BnaA01g24230D
Chr.A01-No.4	BnaA01g24220D
Chr.A01-No.4	BnaA01g24210D
Chr.A01-No.4	BnaA01g24200D
Chr.A01-No.4	BnaA01g24190D
Chr.A01-No.4	BnaA01g24180D
Chr.A01-No.4	BnaA01g24170D
Chr.A01-No.4	BnaA01g24160D
Chr.A01-No.4	BnaA01g24150D
Chr.A01-No.4	BnaA01g24140D
Chr.A01-No.4	BnaA01g24130D
Chr.A01-No.4	BnaA01g24120D
Chr.A01-No.4	BnaA01g24110D
Chr.A01-No.4	BnaA01g24100D
Chr.A01-No.5	BnaA01g27790D
Chr.A01-No.5	BnaA01g27780D
Chr.A01-No.5	BnaA01g27770D
Chr.A01-No.5	BnaA01g27760D
Chr.A01-No.5	BnaA01g27750D
Chr.A01-No.5	BnaA01g27740D
Chr.A01-No.5	BnaA01g27730D
Chr.A01-No.5	BnaA01g27720D
Chr.A01-No.5	BnaA01g27710D
Chr.A01-No.5	BnaA01g27700D
Chr.A01-No.5	BnaA01g27690D
Chr.A01-No.5	BnaA01g27680D
Chr.A01-No.5	BnaA01g27670D
Chr.A01-No.5	BnaA01g27660D
Chr.A01-No.5	BnaA01g27650D
Chr.A01-No.5	BnaA01g27640D
Chr.A01-No.5	BnaA01g27630D
Chr.A01-No.5	BnaA01g27620D
Chr.A01-No.5	BnaA01g27610D
Chr.A01-No.5	BnaA01g27600D
Chr.A01-No.5	BnaA01g27590D
Chr.A01-No.5	BnaA01g27580D
Chr.A01-No.5	BnaA01g27570D
Chr.A01-No.5	BnaA01g27560D
Chr.A01-No.5	BnaA01g27550D
Chr.A01-No.5	BnaA01g27540D
Chr.A01-No.5	BnaA01g27530D
Chr.A01-No.5	BnaA01g27520D
Chr.A01-No.5	BnaA01g27510D
Chr.A01-No.5	BnaA01g27500D
Chr.A01-No.5	BnaA01g27490D
Chr.A01-No.5	BnaA01g27480D
Chr.A01-No.5	BnaA01g27470D
Chr.A01-No.5	BnaA01g27460D
Chr.A01-No.5	BnaA01g27450D
Chr.A01-No.5	BnaA01g27440D
Chr.A01-No.5	BnaA01g27430D
Chr.A01-No.5	BnaA01g27420D
Chr.A01-No.5	BnaA01g27410D
Chr.A01-No.5	BnaA01g27400D
Chr.A01-No.5	BnaA01g27390D
Chr.A01-No.5	BnaA01g27380D
Chr.A01-No.5	BnaA01g27370D
Chr.A01-No.5	BnaA01g27360D
Chr.A01-No.5	BnaA01g27350D
Chr.A01-No.5	BnaA01g27340D
Chr.A01-No.5	BnaA01g27330D
Chr.A01-No.5	BnaA01g27320D
Chr.A01-No.5	BnaA01g27310D
Chr.A01-No.5	BnaA01g27300D
Chr.A01-No.5	BnaA01g27290D
Chr.A01-No.5	BnaA01g27280D
Chr.A01-No.5	BnaA01g27270D
Chr.A01-No.5	BnaA01g27260D
Chr.A01-No.5	BnaA01g27250D
Chr.A01-No.5	BnaA01g27240D
Chr.A01-No.5	BnaA01g27230D
Chr.A01-No.5	BnaA01g27220D
Chr.A01-No.5	BnaA01g27800D
Chr.A01-No.5	BnaA01g27810D
Chr.A01-No.5	BnaA01g27820D
Chr.A01-No.5	BnaA01g27830D
Chr.A01-No.5	BnaA01g27840D
Chr.A01-No.5	BnaA01g27850D
Chr.A01-No.5	BnaA01g27860D
Chr.A01-No.5	BnaA01g27870D
Chr.A01-No.5	BnaA01g27880D
Chr.A01-No.5	BnaA01g27890D
Chr.A01-No.5	BnaA01g27900D
Chr.A01-No.5	BnaA01g27910D
Chr.A01-No.5	BnaA01g27920D
Chr.A01-No.5	BnaA01g27930D
Chr.A01-No.5	BnaA01g27940D
Chr.A01-No.5	BnaA01g27950D
Chr.A01-No.5	BnaA01g27960D
Chr.A01-No.5	BnaA01g27970D
Chr.A02_random-No.1	BnaA02g36310D
Chr.A02_random-No.1	BnaA02g36320D
Chr.A02_random-No.1	BnaA02g36330D
Chr.A02_random-No.1	BnaA02g36340D
Chr.A02_random-No.1	BnaA02g36350D
Chr.A02_random-No.1	BnaA02g36360D
Chr.A02_random-No.1	BnaA02g36370D
Chr.A02_random-No.1	BnaA02g36380D
Chr.A02_random-No.1	BnaA02g36390D
Chr.A02_random-No.1	BnaA02g36400D
Chr.A02_random-No.1	BnaA02g36410D
Chr.A02_random-No.1	BnaA02g36420D
Chr.A02_random-No.1	BnaA02g36430D
Chr.A02_random-No.1	BnaA02g36440D
Chr.A02_random-No.1	BnaA02g36450D
Chr.A02_random-No.1	BnaA02g36460D
Chr.A02_random-No.1	BnaA02g36470D
Chr.A02_random-No.1	BnaA02g36480D
Chr.A02_random-No.1	BnaA02g36490D
Chr.A02_random-No.1	BnaA02g36500D
Chr.A02_random-No.1	BnaA02g36510D
Chr.A02_random-No.1	BnaA02g35730D
Chr.A02_random-No.1	BnaA02g35740D
Chr.A02_random-No.1	BnaA02g35750D
Chr.A02_random-No.1	BnaA02g35760D
Chr.A02_random-No.1	BnaA02g35770D
Chr.A02_random-No.1	BnaA02g36090D
Chr.A02_random-No.1	BnaA02g36100D
Chr.A02_random-No.1	BnaA02g36110D
Chr.A02_random-No.1	BnaA02g36120D
Chr.A02_random-No.1	BnaA02g36130D
Chr.A02_random-No.1	BnaA02g36140D
Chr.A02_random-No.1	BnaA02g36150D
Chr.A02_random-No.1	BnaA02g36160D
Chr.A02_random-No.1	BnaA02g36170D
Chr.A02_random-No.1	BnaA02g36180D
Chr.A02_random-No.1	BnaA02g36190D
Chr.A02_random-No.1	BnaA02g36200D
Chr.A02_random-No.1	BnaA02g36210D
Chr.A02_random-No.1	BnaA02g35860D
Chr.A02_random-No.1	BnaA02g35940D
Chr.A02_random-No.1	BnaA02g35950D
Chr.A02_random-No.1	BnaA02g35960D
Chr.A02_random-No.1	BnaA02g35970D
Chr.A02_random-No.1	BnaA02g35980D
Chr.A02_random-No.1	BnaA02g35990D
Chr.A02_random-No.1	BnaA02g36000D
Chr.A02_random-No.1	BnaA02g36010D
Chr.A02_random-No.1	BnaA02g36020D
Chr.A02_random-No.1	BnaA02g36040D
Chr.A02_random-No.1	BnaA02g36050D
Chr.A02_random-No.1	BnaA02g36060D
Chr.A02_random-No.1	BnaA02g36070D
Chr.A02_random-No.1	BnaA02g36080D
Chr.A02_random-No.1	BnaA02g35880D
Chr.A02_random-No.1	BnaA02g35890D
Chr.A02_random-No.1	BnaA02g35900D
Chr.A02_random-No.1	BnaA02g36240D
Chr.A02_random-No.1	BnaA02g36250D
Chr.A02_random-No.1	BnaA02g35780D
Chr.A02_random-No.1	BnaA02g35790D
Chr.A02_random-No.1	BnaA02g35800D
Chr.A02_random-No.1	BnaA02g35810D
Chr.A02_random-No.1	BnaA02g35820D
Chr.A02_random-No.1	BnaA02g35830D
Chr.A02_random-No.1	BnaA02g36270D
Chr.A02_random-No.1	BnaA02g36280D
Chr.A02_random-No.1	BnaA02g36290D
Chr.A02_random-No.1	BnaA02g35850D
Chr.A02_random-No.1	BnaA02g36220D
Chr.A02_random-No.1	BnaA02g36260D
Chr.A02_random-No.1	BnaA02g35910D
Chr.A02_random-No.1	BnaA02g36030D
Chr.A02_random-No.1	BnaA02g35870D
Chr.A02_random-No.1	BnaA02g35920D
Chr.A02_random-No.1	BnaA02g35930D
Chr.A02_random-No.1	BnaA02g36230D
Chr.A02_random-No.1	BnaA02g36300D
Chr.A02_random-No.1	BnaA02g35840D
Chr.A02-No.1	BnaA02g04110D
Chr.A02-No.1	BnaA02g04100D
Chr.A02-No.1	BnaA02g04090D
Chr.A02-No.1	BnaA02g04080D
Chr.A02-No.1	BnaA02g04070D
Chr.A02-No.1	BnaA02g04060D
Chr.A02-No.1	BnaA02g04050D
Chr.A02-No.1	BnaA02g04040D
Chr.A02-No.1	BnaA02g04030D
Chr.A02-No.1	BnaA02g04020D
Chr.A02-No.1	BnaA02g04010D
Chr.A02-No.1	BnaA02g04000D
Chr.A02-No.1	BnaA02g03990D
Chr.A02-No.1	BnaA02g03980D
Chr.A02-No.1	BnaA02g03970D
Chr.A02-No.1	BnaA02g03960D
Chr.A02-No.1	BnaA02g03950D
Chr.A02-No.1	BnaA02g03940D
Chr.A02-No.1	BnaA02g03930D
Chr.A02-No.1	BnaA02g03920D
Chr.A02-No.1	BnaA02g03910D
Chr.A02-No.1	BnaA02g03900D
Chr.A02-No.1	BnaA02g03890D
Chr.A02-No.1	BnaA02g03880D
Chr.A02-No.1	BnaA02g03870D
Chr.A02-No.1	BnaA02g04120D
Chr.A02-No.1	BnaA02g04130D
Chr.A02-No.1	BnaA02g04140D
Chr.A02-No.1	BnaA02g04150D
Chr.A02-No.1	BnaA02g04160D
Chr.A02-No.1	BnaA02g04170D
Chr.A02-No.1	BnaA02g04180D
Chr.A02-No.1	BnaA02g04190D
Chr.A02-No.1	BnaA02g04200D
Chr.A02-No.1	BnaA02g04210D
Chr.A02-No.1	BnaA02g04220D
Chr.A02-No.1	BnaA02g04230D
Chr.A02-No.1	BnaA02g04240D
Chr.A02-No.1	BnaA02g04250D
Chr.A02-No.1	BnaA02g04260D
Chr.A02-No.1	BnaA02g04270D
Chr.A02-No.1	BnaA02g04280D
Chr.A02-No.1	BnaA02g04290D
Chr.A02-No.1	BnaA02g04300D
Chr.A02-No.1	BnaA02g04310D
Chr.A02-No.1	BnaA02g04320D
Chr.A02-No.1	BnaA02g04330D
Chr.A02-No.1	BnaA02g04340D
Chr.A02-No.1	BnaA02g04350D
Chr.A02-No.1	BnaA02g04360D
Chr.A02-No.1	BnaA02g04370D
Chr.A02-No.1	BnaA02g04380D
Chr.A02-No.1	BnaA02g04390D
Chr.A02-No.1	BnaA02g04400D
Chr.A02-No.1	BnaA02g04410D
Chr.A02-No.1	BnaA02g04420D
Chr.A02-No.1	BnaA02g04430D
Chr.A02-No.1	BnaA02g04440D
Chr.A02-No.1	BnaA02g04450D
Chr.A02-No.1	BnaA02g04460D
Chr.A02-No.1	BnaA02g03860D
Chr.A02-No.1	BnaA02g03850D
Chr.A02-No.1	BnaA02g03840D
Chr.A02-No.1	BnaA02g03830D
Chr.A02-No.1	BnaA02g03820D
Chr.A02-No.1	BnaA02g03810D
Chr.A02-No.1	BnaA02g03800D
Chr.A02-No.1	BnaA02g03790D
Chr.A02-No.1	BnaA02g03780D
Chr.A02-No.1	BnaA02g03770D
Chr.A02-No.1	BnaA02g03760D
Chr.A02-No.1	BnaA02g03750D
Chr.A02-No.1	BnaA02g03740D
Chr.A02-No.1	BnaA02g03730D
Chr.A02-No.1	BnaA02g03720D
Chr.A02-No.1	BnaA02g03710D
Chr.A02-No.1	BnaA02g03700D
Chr.A02-No.1	BnaA02g03690D
Chr.A02-No.1	BnaA02g03680D
Chr.A02-No.1	BnaA02g03670D
Chr.A02-No.1	BnaA02g03660D
Chr.A02-No.1	BnaA02g03650D
Chr.A02-No.1	BnaA02g03640D
Chr.A02-No.1	BnaA02g03630D
Chr.A02-No.1	BnaA02g03620D
Chr.A02-No.1	BnaA02g03610D
Chr.A02-No.1	BnaA02g03600D
Chr.A02-No.1	BnaA02g03590D
Chr.A02-No.1	BnaA02g03580D
Chr.A02-No.1	BnaA02g03570D
Chr.A02-No.1	BnaA02g03560D
Chr.A02-No.1	BnaA02g03550D
Chr.A02-No.1	BnaA02g03540D
Chr.A02-No.1	BnaA02g03530D
Chr.A02-No.1	BnaA02g03520D
Chr.A02-No.1	BnaA02g03510D
Chr.A02-No.1	BnaA02g03500D
Chr.A02-No.1	BnaA02g03490D
Chr.A02-No.1	BnaA02g03480D
Chr.A02-No.1	BnaA02g03470D
Chr.A02-No.1	BnaA02g03460D
Chr.A02-No.1	BnaA02g03450D
Chr.A02-No.1	BnaA02g03440D
Chr.A02-No.1	BnaA02g03430D
Chr.A02-No.1	BnaA02g03420D
Chr.A02-No.1	BnaA02g03410D
Chr.A02-No.1	BnaA02g03400D
Chr.A02-No.1	BnaA02g03390D
Chr.A02-No.1	BnaA02g03380D
Chr.A02-No.1	BnaA02g03370D
Chr.A02-No.2	BnaA02g05110D
Chr.A02-No.2	BnaA02g05120D
Chr.A02-No.2	BnaA02g05130D
Chr.A02-No.2	BnaA02g05140D
Chr.A02-No.2	BnaA02g05150D
Chr.A02-No.2	BnaA02g05160D
Chr.A02-No.2	BnaA02g05170D
Chr.A02-No.2	BnaA02g05180D
Chr.A02-No.2	BnaA02g05190D
Chr.A02-No.2	BnaA02g05200D
Chr.A02-No.2	BnaA02g05210D
Chr.A02-No.2	BnaA02g05220D
Chr.A02-No.2	BnaA02g05230D
Chr.A02-No.2	BnaA02g05240D
Chr.A02-No.2	BnaA02g05250D
Chr.A02-No.2	BnaA02g05260D
Chr.A02-No.2	BnaA02g05270D
Chr.A02-No.2	BnaA02g05280D
Chr.A02-No.2	BnaA02g05290D
Chr.A02-No.2	BnaA02g05300D
Chr.A02-No.2	BnaA02g05310D
Chr.A02-No.2	BnaA02g05320D
Chr.A02-No.2	BnaA02g05330D
Chr.A02-No.2	BnaA02g05340D
Chr.A02-No.2	BnaA02g05350D
Chr.A02-No.2	BnaA02g05360D
Chr.A02-No.2	BnaA02g05370D
Chr.A02-No.2	BnaA02g05380D
Chr.A02-No.2	BnaA02g05390D
Chr.A02-No.2	BnaA02g05400D
Chr.A02-No.2	BnaA02g05410D
Chr.A02-No.2	BnaA02g05420D
Chr.A02-No.2	BnaA02g05430D
Chr.A02-No.2	BnaA02g05440D
Chr.A02-No.2	BnaA02g04460D
Chr.A02-No.2	BnaA02g04470D
Chr.A02-No.2	BnaA02g04480D
Chr.A02-No.2	BnaA02g04490D
Chr.A02-No.2	BnaA02g04500D
Chr.A02-No.2	BnaA02g04510D
Chr.A02-No.2	BnaA02g04520D
Chr.A02-No.2	BnaA02g04530D
Chr.A02-No.2	BnaA02g04540D
Chr.A02-No.2	BnaA02g04550D
Chr.A02-No.2	BnaA02g04560D
Chr.A02-No.2	BnaA02g04570D
Chr.A02-No.2	BnaA02g04580D
Chr.A02-No.2	BnaA02g04590D
Chr.A02-No.2	BnaA02g04600D
Chr.A02-No.2	BnaA02g04610D
Chr.A02-No.2	BnaA02g04620D
Chr.A02-No.2	BnaA02g04630D
Chr.A02-No.2	BnaA02g04640D
Chr.A02-No.2	BnaA02g05100D
Chr.A02-No.2	BnaA02g05090D
Chr.A02-No.2	BnaA02g05080D
Chr.A02-No.2	BnaA02g05070D
Chr.A02-No.2	BnaA02g05060D
Chr.A02-No.2	BnaA02g05050D
Chr.A02-No.2	BnaA02g05040D
Chr.A02-No.2	BnaA02g05030D
Chr.A02-No.2	BnaA02g05020D
Chr.A02-No.2	BnaA02g05010D
Chr.A02-No.2	BnaA02g05000D
Chr.A02-No.2	BnaA02g04990D
Chr.A02-No.2	BnaA02g04980D
Chr.A02-No.2	BnaA02g04970D
Chr.A02-No.2	BnaA02g04960D
Chr.A02-No.2	BnaA02g04950D
Chr.A02-No.2	BnaA02g04940D
Chr.A02-No.2	BnaA02g04930D
Chr.A02-No.2	BnaA02g04920D
Chr.A02-No.2	BnaA02g04910D
Chr.A02-No.2	BnaA02g04900D
Chr.A02-No.2	BnaA02g04890D
Chr.A02-No.2	BnaA02g04880D
Chr.A02-No.2	BnaA02g04870D
Chr.A02-No.2	BnaA02g04860D
Chr.A02-No.2	BnaA02g04850D
Chr.A02-No.2	BnaA02g04840D
Chr.A02-No.2	BnaA02g04830D
Chr.A02-No.2	BnaA02g04820D
Chr.A02-No.2	BnaA02g04810D
Chr.A02-No.2	BnaA02g04800D
Chr.A02-No.2	BnaA02g04790D
Chr.A02-No.2	BnaA02g04780D
Chr.A02-No.2	BnaA02g04770D
Chr.A02-No.2	BnaA02g04760D
Chr.A02-No.2	BnaA02g04750D
Chr.A02-No.2	BnaA02g04740D
Chr.A02-No.2	BnaA02g04730D
Chr.A02-No.2	BnaA02g04720D
Chr.A02-No.2	BnaA02g04710D
Chr.A02-No.2	BnaA02g04700D
Chr.A02-No.2	BnaA02g04690D
Chr.A02-No.2	BnaA02g04680D
Chr.A02-No.2	BnaA02g04670D
Chr.A02-No.2	BnaA02g04660D
Chr.A02-No.2	BnaA02g04650D
Chr.A02-No.3	BnaA02g12890D
Chr.A02-No.3	BnaA02g12900D
Chr.A02-No.3	BnaA02g12910D
Chr.A02-No.3	BnaA02g12920D
Chr.A02-No.3	BnaA02g12930D
Chr.A02-No.3	BnaA02g12940D
Chr.A02-No.3	BnaA02g12950D
Chr.A02-No.3	BnaA02g12960D
Chr.A02-No.3	BnaA02g12970D
Chr.A02-No.3	BnaA02g12980D
Chr.A02-No.3	BnaA02g12990D
Chr.A02-No.3	BnaA02g13000D
Chr.A02-No.3	BnaA02g13010D
Chr.A02-No.3	BnaA02g13020D
Chr.A02-No.3	BnaA02g13030D
Chr.A02-No.3	BnaA02g13040D
Chr.A02-No.3	BnaA02g13050D
Chr.A02-No.3	BnaA02g13060D
Chr.A02-No.3	BnaA02g13070D
Chr.A02-No.3	BnaA02g13080D
Chr.A02-No.3	BnaA02g13090D
Chr.A02-No.3	BnaA02g13100D
Chr.A02-No.3	BnaA02g13110D
Chr.A02-No.3	BnaA02g13120D
Chr.A02-No.3	BnaA02g13130D
Chr.A02-No.3	BnaA02g13140D
Chr.A02-No.3	BnaA02g13150D
Chr.A02-No.3	BnaA02g13160D
Chr.A02-No.3	BnaA02g13170D
Chr.A02-No.3	BnaA02g13180D
Chr.A02-No.3	BnaA02g13190D
Chr.A02-No.3	BnaA02g13200D
Chr.A02-No.3	BnaA02g13210D
Chr.A02-No.3	BnaA02g13220D
Chr.A02-No.3	BnaA02g13230D
Chr.A02-No.3	BnaA02g13240D
Chr.A02-No.3	BnaA02g13250D
Chr.A02-No.3	BnaA02g13260D
Chr.A02-No.3	BnaA02g13270D
Chr.A02-No.3	BnaA02g13280D
Chr.A02-No.3	BnaA02g13290D
Chr.A02-No.3	BnaA02g13300D
Chr.A02-No.3	BnaA02g13310D
Chr.A02-No.3	BnaA02g13320D
Chr.A02-No.3	BnaA02g13330D
Chr.A02-No.3	BnaA02g13340D
Chr.A02-No.3	BnaA02g13350D
Chr.A02-No.3	BnaA02g13360D
Chr.A02-No.3	BnaA02g13370D
Chr.A02-No.3	BnaA02g13380D
Chr.A02-No.3	BnaA02g13390D
Chr.A02-No.3	BnaA02g13400D
Chr.A02-No.3	BnaA02g13410D
Chr.A02-No.3	BnaA02g13420D
Chr.A02-No.3	BnaA02g13430D
Chr.A02-No.3	BnaA02g13440D
Chr.A02-No.3	BnaA02g13450D
Chr.A02-No.3	BnaA02g13460D
Chr.A02-No.3	BnaA02g13470D
Chr.A02-No.3	BnaA02g13480D
Chr.A02-No.3	BnaA02g13490D
Chr.A02-No.3	BnaA02g13500D
Chr.A02-No.3	BnaA02g13510D
Chr.A02-No.3	BnaA02g13520D
Chr.A02-No.3	BnaA02g13530D
Chr.A02-No.3	BnaA02g13540D
Chr.A02-No.3	BnaA02g13550D
Chr.A02-No.3	BnaA02g13560D
Chr.A02-No.3	BnaA02g13570D
Chr.A02-No.3	BnaA02g13580D
Chr.A02-No.3	BnaA02g13590D
Chr.A02-No.3	BnaA02g13600D
Chr.A02-No.3	BnaA02g13610D
Chr.A02-No.3	BnaA02g13620D
Chr.A02-No.3	BnaA02g13630D
Chr.A02-No.3	BnaA02g13640D
Chr.A02-No.4	BnaA02g14240D
Chr.A02-No.4	BnaA02g14250D
Chr.A02-No.4	BnaA02g14260D
Chr.A02-No.4	BnaA02g14270D
Chr.A02-No.4	BnaA02g14280D
Chr.A02-No.4	BnaA02g14290D
Chr.A02-No.4	BnaA02g14300D
Chr.A02-No.4	BnaA02g14310D
Chr.A02-No.4	BnaA02g14320D
Chr.A02-No.4	BnaA02g14330D
Chr.A02-No.4	BnaA02g14340D
Chr.A02-No.4	BnaA02g14350D
Chr.A02-No.4	BnaA02g14360D
Chr.A02-No.4	BnaA02g14370D
Chr.A02-No.4	BnaA02g14380D
Chr.A02-No.4	BnaA02g14390D
Chr.A02-No.4	BnaA02g14400D
Chr.A02-No.4	BnaA02g14410D
Chr.A02-No.4	BnaA02g14420D
Chr.A02-No.4	BnaA02g14430D
Chr.A02-No.4	BnaA02g14440D
Chr.A02-No.4	BnaA02g14450D
Chr.A02-No.4	BnaA02g14460D
Chr.A02-No.4	BnaA02g14470D
Chr.A02-No.4	BnaA02g14480D
Chr.A02-No.4	BnaA02g14490D
Chr.A02-No.4	BnaA02g14500D
Chr.A02-No.4	BnaA02g14510D
Chr.A02-No.4	BnaA02g14520D
Chr.A02-No.4	BnaA02g14530D
Chr.A02-No.4	BnaA02g14540D
Chr.A02-No.4	BnaA02g14550D
Chr.A02-No.4	BnaA02g14560D
Chr.A02-No.4	BnaA02g14570D
Chr.A02-No.4	BnaA02g14580D
Chr.A02-No.4	BnaA02g14590D
Chr.A02-No.4	BnaA02g14600D
Chr.A02-No.4	BnaA02g14610D
Chr.A02-No.4	BnaA02g14620D
Chr.A02-No.4	BnaA02g14630D
Chr.A02-No.4	BnaA02g14640D
Chr.A02-No.4	BnaA02g14650D
Chr.A02-No.4	BnaA02g14660D
Chr.A02-No.4	BnaA02g14670D
Chr.A02-No.4	BnaA02g14680D
Chr.A02-No.4	BnaA02g14690D
Chr.A02-No.4	BnaA02g14700D
Chr.A02-No.4	BnaA02g14710D
Chr.A02-No.4	BnaA02g14820D
Chr.A02-No.4	BnaA02g14810D
Chr.A02-No.4	BnaA02g14800D
Chr.A02-No.4	BnaA02g14790D
Chr.A02-No.4	BnaA02g14780D
Chr.A02-No.4	BnaA02g14770D
Chr.A02-No.4	BnaA02g14760D
Chr.A02-No.4	BnaA02g14750D
Chr.A02-No.4	BnaA02g14740D
Chr.A02-No.4	BnaA02g14730D
Chr.A02-No.4	BnaA02g14720D
Chr.A02-No.5	BnaA02g15540D
Chr.A02-No.5	BnaA02g15530D
Chr.A02-No.5	BnaA02g15520D
Chr.A02-No.5	BnaA02g15510D
Chr.A02-No.5	BnaA02g15500D
Chr.A02-No.5	BnaA02g15490D
Chr.A02-No.5	BnaA02g15480D
Chr.A02-No.5	BnaA02g15470D
Chr.A02-No.5	BnaA02g15460D
Chr.A02-No.5	BnaA02g15450D
Chr.A02-No.5	BnaA02g15440D
Chr.A02-No.5	BnaA02g15430D
Chr.A02-No.5	BnaA02g15420D
Chr.A02-No.5	BnaA02g15410D
Chr.A02-No.5	BnaA02g15400D
Chr.A02-No.5	BnaA02g15390D
Chr.A02-No.5	BnaA02g15380D
Chr.A02-No.5	BnaA02g15370D
Chr.A02-No.5	BnaA02g15360D
Chr.A02-No.5	BnaA02g15350D
Chr.A02-No.5	BnaA02g15340D
Chr.A02-No.5	BnaA02g15330D
Chr.A02-No.5	BnaA02g15320D
Chr.A02-No.5	BnaA02g15310D
Chr.A02-No.5	BnaA02g15300D
Chr.A02-No.5	BnaA02g15290D
Chr.A02-No.5	BnaA02g15280D
Chr.A02-No.5	BnaA02g15270D
Chr.A02-No.5	BnaA02g15260D
Chr.A02-No.5	BnaA02g15250D
Chr.A02-No.5	BnaA02g15240D
Chr.A02-No.5	BnaA02g15230D
Chr.A02-No.5	BnaA02g15220D
Chr.A02-No.5	BnaA02g15210D
Chr.A02-No.5	BnaA02g15200D
Chr.A02-No.5	BnaA02g15190D
Chr.A02-No.5	BnaA02g15180D
Chr.A02-No.5	BnaA02g15170D
Chr.A02-No.5	BnaA02g15160D
Chr.A02-No.5	BnaA02g15150D
Chr.A02-No.5	BnaA02g15140D
Chr.A02-No.5	BnaA02g15130D
Chr.A02-No.5	BnaA02g15120D
Chr.A02-No.5	BnaA02g15110D
Chr.A02-No.5	BnaA02g15100D
Chr.A02-No.5	BnaA02g15090D
Chr.A02-No.5	BnaA02g15080D
Chr.A02-No.5	BnaA02g15070D
Chr.A02-No.5	BnaA02g15060D
Chr.A02-No.5	BnaA02g15050D
Chr.A02-No.5	BnaA02g15040D
Chr.A02-No.5	BnaA02g15030D
Chr.A02-No.5	BnaA02g15020D
Chr.A02-No.5	BnaA02g15010D
Chr.A02-No.5	BnaA02g15000D
Chr.A02-No.5	BnaA02g14990D
Chr.A02-No.5	BnaA02g14980D
Chr.A02-No.5	BnaA02g14970D
Chr.A02-No.5	BnaA02g14960D
Chr.A02-No.5	BnaA02g14950D
Chr.A02-No.5	BnaA02g14940D
Chr.A02-No.5	BnaA02g14930D
Chr.A02-No.5	BnaA02g14920D
Chr.A02-No.5	BnaA02g14910D
Chr.A02-No.5	BnaA02g14900D
Chr.A02-No.5	BnaA02g14890D
Chr.A02-No.5	BnaA02g14880D
Chr.A02-No.5	BnaA02g14870D
Chr.A02-No.5	BnaA02g14860D
Chr.A02-No.5	BnaA02g14850D
Chr.A02-No.5	BnaA02g14840D
Chr.A02-No.5	BnaA02g14830D
Chr.A03-No.1	BnaA03g11120D
Chr.A03-No.1	BnaA03g11110D
Chr.A03-No.1	BnaA03g11100D
Chr.A03-No.1	BnaA03g11090D
Chr.A03-No.1	BnaA03g11080D
Chr.A03-No.1	BnaA03g11070D
Chr.A03-No.1	BnaA03g11060D
Chr.A03-No.1	BnaA03g11050D
Chr.A03-No.1	BnaA03g11040D
Chr.A03-No.1	BnaA03g11030D
Chr.A03-No.1	BnaA03g11020D
Chr.A03-No.1	BnaA03g11010D
Chr.A03-No.1	BnaA03g11000D
Chr.A03-No.1	BnaA03g10990D
Chr.A03-No.1	BnaA03g10980D
Chr.A03-No.1	BnaA03g10970D
Chr.A03-No.1	BnaA03g10960D
Chr.A03-No.1	BnaA03g10950D
Chr.A03-No.1	BnaA03g10940D
Chr.A03-No.1	BnaA03g10930D
Chr.A03-No.1	BnaA03g10920D
Chr.A03-No.1	BnaA03g10910D
Chr.A03-No.1	BnaA03g10900D
Chr.A03-No.1	BnaA03g10890D
Chr.A03-No.1	BnaA03g10880D
Chr.A03-No.1	BnaA03g10870D
Chr.A03-No.1	BnaA03g10860D
Chr.A03-No.1	BnaA03g10850D
Chr.A03-No.1	BnaA03g10840D
Chr.A03-No.1	BnaA03g10830D
Chr.A03-No.1	BnaA03g10820D
Chr.A03-No.1	BnaA03g10810D
Chr.A03-No.1	BnaA03g10800D
Chr.A03-No.1	BnaA03g10790D
Chr.A03-No.1	BnaA03g10780D
Chr.A03-No.1	BnaA03g10770D
Chr.A03-No.1	BnaA03g10760D
Chr.A03-No.1	BnaA03g10750D
Chr.A03-No.1	BnaA03g10740D
Chr.A03-No.1	BnaA03g10730D
Chr.A03-No.1	BnaA03g10720D
Chr.A03-No.1	BnaA03g10710D
Chr.A03-No.1	BnaA03g10700D
Chr.A03-No.1	BnaA03g10690D
Chr.A03-No.1	BnaA03g10680D
Chr.A03-No.1	BnaA03g10670D
Chr.A03-No.1	BnaA03g10660D
Chr.A03-No.1	BnaA03g10650D
Chr.A03-No.1	BnaA03g10640D
Chr.A03-No.1	BnaA03g10630D
Chr.A03-No.1	BnaA03g10620D
Chr.A03-No.1	BnaA03g10610D
Chr.A03-No.1	BnaA03g10600D
Chr.A03-No.1	BnaA03g10590D
Chr.A03-No.1	BnaA03g10580D
Chr.A03-No.1	BnaA03g10570D
Chr.A03-No.1	BnaA03g10560D
Chr.A03-No.1	BnaA03g10550D
Chr.A03-No.1	BnaA03g10540D
Chr.A03-No.1	BnaA03g10530D
Chr.A03-No.1	BnaA03g10520D
Chr.A03-No.1	BnaA03g10510D
Chr.A03-No.1	BnaA03g10500D
Chr.A03-No.1	BnaA03g10490D
Chr.A03-No.1	BnaA03g10480D
Chr.A03-No.1	BnaA03g10470D
Chr.A03-No.1	BnaA03g10460D
Chr.A03-No.1	BnaA03g10450D
Chr.A03-No.1	BnaA03g10440D
Chr.A03-No.1	BnaA03g10430D
Chr.A03-No.1	BnaA03g10420D
Chr.A03-No.1	BnaA03g10410D
Chr.A03-No.1	BnaA03g10400D
Chr.A03-No.1	BnaA03g10390D
Chr.A03-No.1	BnaA03g10380D
Chr.A03-No.1	BnaA03g10370D
Chr.A03-No.1	BnaA03g10360D
Chr.A03-No.1	BnaA03g10350D
Chr.A03-No.1	BnaA03g10340D
Chr.A03-No.1	BnaA03g10330D
Chr.A03-No.1	BnaA03g10320D
Chr.A03-No.1	BnaA03g10310D
Chr.A03-No.1	BnaA03g10300D
Chr.A03-No.1	BnaA03g10290D
Chr.A03-No.1	BnaA03g10280D
Chr.A03-No.1	BnaA03g10270D
Chr.A03-No.1	BnaA03g10260D
Chr.A03-No.1	BnaA03g10250D
Chr.A03-No.1	BnaA03g10240D
Chr.A03-No.1	BnaA03g10230D
Chr.A03-No.1	BnaA03g10220D
Chr.A03-No.1	BnaA03g10210D
Chr.A03-No.1	BnaA03g10200D
Chr.A03-No.1	BnaA03g10190D
Chr.A03-No.1	BnaA03g10180D
Chr.A03-No.1	BnaA03g10170D
Chr.A03-No.1	BnaA03g10160D
Chr.A03-No.1	BnaA03g10150D
Chr.A03-No.1	BnaA03g10140D
Chr.A03-No.1	BnaA03g10130D
Chr.A03-No.1	BnaA03g10120D
Chr.A03-No.1	BnaA03g10110D
Chr.A03-No.1	BnaA03g10100D
Chr.A03-No.1	BnaA03g10090D
Chr.A03-No.1	BnaA03g10080D
Chr.A03-No.1	BnaA03g10070D
Chr.A03-No.1	BnaA03g10060D
Chr.A03-No.1	BnaA03g10050D
Chr.A03-No.1	BnaA03g10040D
Chr.A03-No.1	BnaA03g10030D
Chr.A03-No.1	BnaA03g10020D
Chr.A03-No.1	BnaA03g10010D
Chr.A03-No.1	BnaA03g10000D
Chr.A03-No.2	BnaA03g13340D
Chr.A03-No.2	BnaA03g13330D
Chr.A03-No.2	BnaA03g13320D
Chr.A03-No.2	BnaA03g13310D
Chr.A03-No.2	BnaA03g13300D
Chr.A03-No.2	BnaA03g13290D
Chr.A03-No.2	BnaA03g13280D
Chr.A03-No.2	BnaA03g13270D
Chr.A03-No.2	BnaA03g13260D
Chr.A03-No.2	BnaA03g13250D
Chr.A03-No.2	BnaA03g13240D
Chr.A03-No.2	BnaA03g13230D
Chr.A03-No.2	BnaA03g13220D
Chr.A03-No.2	BnaA03g14170D
Chr.A03-No.2	BnaA03g14160D
Chr.A03-No.2	BnaA03g14150D
Chr.A03-No.2	BnaA03g14140D
Chr.A03-No.2	BnaA03g14130D
Chr.A03-No.2	BnaA03g14120D
Chr.A03-No.2	BnaA03g14110D
Chr.A03-No.2	BnaA03g14100D
Chr.A03-No.2	BnaA03g14090D
Chr.A03-No.2	BnaA03g14080D
Chr.A03-No.2	BnaA03g14070D
Chr.A03-No.2	BnaA03g14060D
Chr.A03-No.2	BnaA03g14050D
Chr.A03-No.2	BnaA03g14040D
Chr.A03-No.2	BnaA03g14030D
Chr.A03-No.2	BnaA03g14020D
Chr.A03-No.2	BnaA03g14010D
Chr.A03-No.2	BnaA03g14000D
Chr.A03-No.2	BnaA03g13990D
Chr.A03-No.2	BnaA03g13980D
Chr.A03-No.2	BnaA03g13970D
Chr.A03-No.2	BnaA03g13960D
Chr.A03-No.2	BnaA03g13950D
Chr.A03-No.2	BnaA03g13940D
Chr.A03-No.2	BnaA03g13930D
Chr.A03-No.2	BnaA03g13920D
Chr.A03-No.2	BnaA03g13910D
Chr.A03-No.2	BnaA03g13900D
Chr.A03-No.2	BnaA03g13890D
Chr.A03-No.2	BnaA03g13880D
Chr.A03-No.2	BnaA03g13870D
Chr.A03-No.2	BnaA03g13860D
Chr.A03-No.2	BnaA03g13850D
Chr.A03-No.2	BnaA03g13840D
Chr.A03-No.2	BnaA03g13830D
Chr.A03-No.2	BnaA03g13820D
Chr.A03-No.2	BnaA03g13810D
Chr.A03-No.2	BnaA03g13800D
Chr.A03-No.2	BnaA03g13790D
Chr.A03-No.2	BnaA03g13780D
Chr.A03-No.2	BnaA03g13770D
Chr.A03-No.2	BnaA03g13760D
Chr.A03-No.2	BnaA03g13750D
Chr.A03-No.2	BnaA03g13740D
Chr.A03-No.2	BnaA03g13730D
Chr.A03-No.2	BnaA03g13720D
Chr.A03-No.2	BnaA03g13710D
Chr.A03-No.2	BnaA03g13700D
Chr.A03-No.2	BnaA03g13690D
Chr.A03-No.2	BnaA03g13680D
Chr.A03-No.2	BnaA03g13670D
Chr.A03-No.2	BnaA03g13660D
Chr.A03-No.2	BnaA03g13650D
Chr.A03-No.2	BnaA03g13640D
Chr.A03-No.2	BnaA03g13630D
Chr.A03-No.2	BnaA03g13620D
Chr.A03-No.2	BnaA03g13610D
Chr.A03-No.2	BnaA03g13600D
Chr.A03-No.2	BnaA03g13590D
Chr.A03-No.2	BnaA03g13580D
Chr.A03-No.2	BnaA03g13570D
Chr.A03-No.2	BnaA03g13560D
Chr.A03-No.2	BnaA03g13550D
Chr.A03-No.2	BnaA03g13540D
Chr.A03-No.2	BnaA03g13530D
Chr.A03-No.2	BnaA03g13520D
Chr.A03-No.2	BnaA03g13510D
Chr.A03-No.2	BnaA03g13500D
Chr.A03-No.2	BnaA03g13490D
Chr.A03-No.2	BnaA03g13480D
Chr.A03-No.2	BnaA03g13470D
Chr.A03-No.2	BnaA03g13460D
Chr.A03-No.2	BnaA03g13450D
Chr.A03-No.2	BnaA03g13440D
Chr.A03-No.2	BnaA03g13430D
Chr.A03-No.2	BnaA03g13420D
Chr.A03-No.2	BnaA03g13410D
Chr.A03-No.2	BnaA03g13400D
Chr.A03-No.2	BnaA03g13390D
Chr.A03-No.2	BnaA03g13380D
Chr.A03-No.2	BnaA03g13370D
Chr.A03-No.2	BnaA03g13360D
Chr.A03-No.2	BnaA03g13350D
Chr.A03-No.3	BnaA03g19020D
Chr.A03-No.3	BnaA03g19010D
Chr.A03-No.3	BnaA03g19000D
Chr.A03-No.3	BnaA03g18990D
Chr.A03-No.3	BnaA03g18980D
Chr.A03-No.3	BnaA03g18970D
Chr.A03-No.3	BnaA03g18960D
Chr.A03-No.3	BnaA03g18950D
Chr.A03-No.3	BnaA03g18940D
Chr.A03-No.3	BnaA03g18930D
Chr.A03-No.3	BnaA03g18920D
Chr.A03-No.3	BnaA03g18910D
Chr.A03-No.3	BnaA03g18900D
Chr.A03-No.3	BnaA03g18890D
Chr.A03-No.3	BnaA03g18880D
Chr.A03-No.3	BnaA03g18870D
Chr.A03-No.3	BnaA03g18860D
Chr.A03-No.3	BnaA03g18850D
Chr.A03-No.3	BnaA03g18840D
Chr.A03-No.3	BnaA03g18830D
Chr.A03-No.3	BnaA03g18820D
Chr.A03-No.3	BnaA03g18810D
Chr.A03-No.3	BnaA03g18800D
Chr.A03-No.3	BnaA03g18790D
Chr.A03-No.3	BnaA03g18780D
Chr.A03-No.3	BnaA03g18770D
Chr.A03-No.3	BnaA03g18760D
Chr.A03-No.3	BnaA03g18750D
Chr.A03-No.3	BnaA03g18740D
Chr.A03-No.3	BnaA03g18730D
Chr.A03-No.3	BnaA03g18720D
Chr.A03-No.3	BnaA03g18710D
Chr.A03-No.3	BnaA03g18700D
Chr.A03-No.3	BnaA03g18690D
Chr.A03-No.3	BnaA03g18680D
Chr.A03-No.3	BnaA03g18670D
Chr.A03-No.3	BnaA03g18660D
Chr.A03-No.3	BnaA03g18650D
Chr.A03-No.3	BnaA03g18640D
Chr.A03-No.3	BnaA03g18630D
Chr.A03-No.3	BnaA03g18620D
Chr.A03-No.3	BnaA03g18610D
Chr.A03-No.3	BnaA03g18600D
Chr.A03-No.3	BnaA03g18590D
Chr.A03-No.3	BnaA03g18580D
Chr.A03-No.3	BnaA03g18570D
Chr.A03-No.3	BnaA03g18560D
Chr.A03-No.3	BnaA03g18550D
Chr.A03-No.3	BnaA03g18540D
Chr.A03-No.3	BnaA03g18530D
Chr.A03-No.3	BnaA03g18520D
Chr.A03-No.3	BnaA03g18510D
Chr.A03-No.3	BnaA03g18500D
Chr.A03-No.3	BnaA03g18490D
Chr.A03-No.3	BnaA03g18480D
Chr.A03-No.3	BnaA03g18470D
Chr.A03-No.3	BnaA03g18460D
Chr.A03-No.3	BnaA03g18450D
Chr.A03-No.3	BnaA03g18440D
Chr.A03-No.3	BnaA03g18430D
Chr.A03-No.3	BnaA03g18420D
Chr.A03-No.3	BnaA03g18410D
Chr.A03-No.3	BnaA03g18400D
Chr.A03-No.3	BnaA03g18390D
Chr.A03-No.3	BnaA03g18380D
Chr.A03-No.3	BnaA03g18370D
Chr.A03-No.3	BnaA03g18360D
Chr.A03-No.3	BnaA03g18350D
Chr.A03-No.3	BnaA03g18340D
Chr.A03-No.3	BnaA03g18330D
Chr.A03-No.3	BnaA03g18320D
Chr.A03-No.3	BnaA03g18310D
Chr.A03-No.3	BnaA03g18300D
Chr.A03-No.3	BnaA03g18290D
Chr.A03-No.3	BnaA03g18280D
Chr.A03-No.3	BnaA03g18270D
Chr.A03-No.3	BnaA03g18260D
Chr.A03-No.3	BnaA03g18250D
Chr.A03-No.3	BnaA03g18240D
Chr.A03-No.3	BnaA03g18230D
Chr.A03-No.3	BnaA03g18220D
Chr.A03-No.3	BnaA03g18210D
Chr.A03-No.3	BnaA03g18200D
Chr.A03-No.3	BnaA03g18190D
Chr.A03-No.3	BnaA03g18180D
Chr.A03-No.3	BnaA03g18170D
Chr.A03-No.3	BnaA03g18160D
Chr.A03-No.3	BnaA03g18150D
Chr.A03-No.3	BnaA03g18140D
Chr.A03-No.3	BnaA03g18130D
Chr.A03-No.3	BnaA03g18120D
Chr.A03-No.3	BnaA03g18110D
Chr.A03-No.3	BnaA03g18100D
Chr.A03-No.3	BnaA03g18090D
Chr.A03-No.3	BnaA03g18080D
Chr.A03-No.4	BnaA03g24000D
Chr.A03-No.4	BnaA03g24010D
Chr.A03-No.4	BnaA03g24020D
Chr.A03-No.4	BnaA03g24030D
Chr.A03-No.4	BnaA03g24040D
Chr.A03-No.4	BnaA03g24050D
Chr.A03-No.4	BnaA03g24060D
Chr.A03-No.4	BnaA03g24070D
Chr.A03-No.4	BnaA03g24080D
Chr.A03-No.4	BnaA03g24090D
Chr.A03-No.4	BnaA03g24100D
Chr.A03-No.4	BnaA03g24110D
Chr.A03-No.4	BnaA03g24120D
Chr.A03-No.4	BnaA03g24130D
Chr.A03-No.4	BnaA03g24140D
Chr.A03-No.4	BnaA03g24150D
Chr.A03-No.4	BnaA03g24160D
Chr.A03-No.4	BnaA03g24170D
Chr.A03-No.4	BnaA03g24180D
Chr.A03-No.4	BnaA03g24190D
Chr.A03-No.4	BnaA03g24200D
Chr.A03-No.4	BnaA03g24210D
Chr.A03-No.4	BnaA03g24220D
Chr.A03-No.4	BnaA03g24230D
Chr.A03-No.4	BnaA03g24240D
Chr.A03-No.4	BnaA03g24250D
Chr.A03-No.4	BnaA03g24260D
Chr.A03-No.4	BnaA03g24270D
Chr.A03-No.4	BnaA03g24280D
Chr.A03-No.4	BnaA03g24290D
Chr.A03-No.4	BnaA03g24300D
Chr.A03-No.4	BnaA03g24310D
Chr.A03-No.4	BnaA03g24320D
Chr.A03-No.4	BnaA03g24330D
Chr.A03-No.4	BnaA03g24340D
Chr.A03-No.4	BnaA03g24350D
Chr.A03-No.4	BnaA03g24360D
Chr.A03-No.4	BnaA03g24370D
Chr.A03-No.4	BnaA03g24380D
Chr.A03-No.4	BnaA03g24390D
Chr.A03-No.4	BnaA03g24400D
Chr.A03-No.4	BnaA03g24410D
Chr.A03-No.4	BnaA03g24420D
Chr.A03-No.4	BnaA03g24430D
Chr.A03-No.4	BnaA03g24440D
Chr.A03-No.4	BnaA03g24450D
Chr.A03-No.4	BnaA03g24460D
Chr.A03-No.4	BnaA03g24470D
Chr.A03-No.4	BnaA03g24480D
Chr.A03-No.4	BnaA03g24490D
Chr.A03-No.4	BnaA03g24500D
Chr.A03-No.4	BnaA03g24510D
Chr.A03-No.4	BnaA03g24520D
Chr.A03-No.4	BnaA03g24530D
Chr.A03-No.4	BnaA03g24540D
Chr.A03-No.4	BnaA03g24550D
Chr.A03-No.4	BnaA03g24560D
Chr.A03-No.4	BnaA03g24570D
Chr.A03-No.4	BnaA03g24580D
Chr.A03-No.4	BnaA03g24590D
Chr.A03-No.4	BnaA03g24600D
Chr.A03-No.4	BnaA03g24610D
Chr.A03-No.4	BnaA03g24620D
Chr.A03-No.4	BnaA03g24630D
Chr.A03-No.4	BnaA03g24640D
Chr.A03-No.4	BnaA03g24650D
Chr.A03-No.4	BnaA03g24660D
Chr.A03-No.4	BnaA03g24670D
Chr.A03-No.4	BnaA03g24680D
Chr.A03-No.4	BnaA03g24690D
Chr.A03-No.4	BnaA03g24700D
Chr.A03-No.4	BnaA03g24710D
Chr.A03-No.4	BnaA03g24720D
Chr.A03-No.4	BnaA03g24730D
Chr.A03-No.4	BnaA03g24740D
Chr.A03-No.4	BnaA03g24750D
Chr.A03-No.4	BnaA03g24760D
Chr.A03-No.4	BnaA03g24770D
Chr.A03-No.4	BnaA03g24780D
Chr.A03-No.4	BnaA03g24790D
Chr.A03-No.4	BnaA03g24800D
Chr.A03-No.4	BnaA03g24810D
Chr.A03-No.4	BnaA03g24820D
Chr.A03-No.4	BnaA03g24830D
Chr.A03-No.4	BnaA03g24840D
Chr.A03-No.4	BnaA03g24850D
Chr.A03-No.5	BnaA03g26550D
Chr.A03-No.5	BnaA03g26540D
Chr.A03-No.5	BnaA03g26530D
Chr.A03-No.5	BnaA03g26520D
Chr.A03-No.5	BnaA03g26510D
Chr.A03-No.5	BnaA03g26500D
Chr.A03-No.5	BnaA03g26490D
Chr.A03-No.5	BnaA03g26480D
Chr.A03-No.5	BnaA03g26470D
Chr.A03-No.5	BnaA03g26460D
Chr.A03-No.5	BnaA03g26450D
Chr.A03-No.5	BnaA03g26440D
Chr.A03-No.5	BnaA03g26430D
Chr.A03-No.5	BnaA03g25650D
Chr.A03-No.5	BnaA03g25660D
Chr.A03-No.5	BnaA03g25670D
Chr.A03-No.5	BnaA03g25680D
Chr.A03-No.5	BnaA03g25690D
Chr.A03-No.5	BnaA03g25700D
Chr.A03-No.5	BnaA03g25710D
Chr.A03-No.5	BnaA03g25720D
Chr.A03-No.5	BnaA03g25730D
Chr.A03-No.5	BnaA03g25740D
Chr.A03-No.5	BnaA03g25750D
Chr.A03-No.5	BnaA03g25760D
Chr.A03-No.5	BnaA03g25770D
Chr.A03-No.5	BnaA03g25780D
Chr.A03-No.5	BnaA03g25790D
Chr.A03-No.5	BnaA03g25800D
Chr.A03-No.5	BnaA03g25810D
Chr.A03-No.5	BnaA03g25820D
Chr.A03-No.5	BnaA03g25830D
Chr.A03-No.5	BnaA03g25840D
Chr.A03-No.5	BnaA03g25850D
Chr.A03-No.5	BnaA03g25860D
Chr.A03-No.5	BnaA03g25870D
Chr.A03-No.5	BnaA03g25880D
Chr.A03-No.5	BnaA03g25890D
Chr.A03-No.5	BnaA03g25900D
Chr.A03-No.5	BnaA03g25910D
Chr.A03-No.5	BnaA03g25920D
Chr.A03-No.5	BnaA03g25930D
Chr.A03-No.5	BnaA03g25940D
Chr.A03-No.5	BnaA03g25950D
Chr.A03-No.5	BnaA03g25960D
Chr.A03-No.5	BnaA03g25970D
Chr.A03-No.5	BnaA03g25980D
Chr.A03-No.5	BnaA03g25990D
Chr.A03-No.5	BnaA03g26000D
Chr.A03-No.5	BnaA03g26010D
Chr.A03-No.5	BnaA03g26020D
Chr.A03-No.5	BnaA03g26030D
Chr.A03-No.5	BnaA03g26040D
Chr.A03-No.5	BnaA03g26050D
Chr.A03-No.5	BnaA03g26060D
Chr.A03-No.5	BnaA03g26070D
Chr.A03-No.5	BnaA03g26080D
Chr.A03-No.5	BnaA03g26090D
Chr.A03-No.5	BnaA03g26100D
Chr.A03-No.5	BnaA03g26110D
Chr.A03-No.5	BnaA03g26120D
Chr.A03-No.5	BnaA03g26130D
Chr.A03-No.5	BnaA03g26140D
Chr.A03-No.5	BnaA03g26150D
Chr.A03-No.5	BnaA03g26160D
Chr.A03-No.5	BnaA03g26170D
Chr.A03-No.5	BnaA03g26180D
Chr.A03-No.5	BnaA03g26190D
Chr.A03-No.5	BnaA03g26200D
Chr.A03-No.5	BnaA03g26210D
Chr.A03-No.5	BnaA03g26220D
Chr.A03-No.5	BnaA03g26230D
Chr.A03-No.5	BnaA03g26240D
Chr.A03-No.5	BnaA03g26250D
Chr.A03-No.5	BnaA03g26260D
Chr.A03-No.5	BnaA03g26270D
Chr.A03-No.5	BnaA03g26280D
Chr.A03-No.5	BnaA03g26290D
Chr.A03-No.5	BnaA03g26300D
Chr.A03-No.5	BnaA03g26310D
Chr.A03-No.5	BnaA03g26320D
Chr.A03-No.5	BnaA03g26330D
Chr.A03-No.5	BnaA03g26340D
Chr.A03-No.5	BnaA03g26350D
Chr.A03-No.5	BnaA03g26360D
Chr.A03-No.5	BnaA03g26370D
Chr.A03-No.5	BnaA03g26380D
Chr.A03-No.5	BnaA03g26390D
Chr.A03-No.5	BnaA03g26400D
Chr.A03-No.5	BnaA03g26410D
Chr.A03-No.5	BnaA03g26420D
Chr.A03-No.6	BnaA03g37350D
Chr.A03-No.6	BnaA03g37360D
Chr.A03-No.6	BnaA03g37370D
Chr.A03-No.6	BnaA03g37380D
Chr.A03-No.6	BnaA03g37390D
Chr.A03-No.6	BnaA03g37400D
Chr.A03-No.6	BnaA03g37410D
Chr.A03-No.6	BnaA03g37420D
Chr.A03-No.6	BnaA03g37430D
Chr.A03-No.6	BnaA03g37440D
Chr.A03-No.6	BnaA03g37450D
Chr.A03-No.6	BnaA03g37460D
Chr.A03-No.6	BnaA03g37470D
Chr.A03-No.6	BnaA03g37480D
Chr.A03-No.6	BnaA03g37490D
Chr.A03-No.6	BnaA03g37500D
Chr.A03-No.6	BnaA03g37510D
Chr.A03-No.6	BnaA03g37520D
Chr.A03-No.6	BnaA03g37530D
Chr.A03-No.6	BnaA03g37540D
Chr.A03-No.6	BnaA03g37550D
Chr.A03-No.6	BnaA03g37560D
Chr.A03-No.6	BnaA03g37570D
Chr.A03-No.6	BnaA03g37580D
Chr.A03-No.6	BnaA03g37590D
Chr.A03-No.6	BnaA03g37600D
Chr.A03-No.6	BnaA03g37610D
Chr.A03-No.6	BnaA03g37620D
Chr.A03-No.6	BnaA03g37630D
Chr.A03-No.6	BnaA03g37640D
Chr.A03-No.6	BnaA03g37650D
Chr.A03-No.6	BnaA03g37660D
Chr.A03-No.6	BnaA03g37670D
Chr.A03-No.6	BnaA03g37680D
Chr.A03-No.6	BnaA03g37690D
Chr.A03-No.6	BnaA03g37700D
Chr.A03-No.6	BnaA03g37710D
Chr.A03-No.6	BnaA03g37720D
Chr.A03-No.6	BnaA03g37730D
Chr.A03-No.6	BnaA03g37740D
Chr.A03-No.6	BnaA03g37750D
Chr.A03-No.6	BnaA03g37760D
Chr.A03-No.6	BnaA03g37770D
Chr.A03-No.6	BnaA03g37780D
Chr.A03-No.6	BnaA03g37790D
Chr.A03-No.6	BnaA03g37800D
Chr.A03-No.6	BnaA03g37810D
Chr.A03-No.6	BnaA03g37820D
Chr.A03-No.6	BnaA03g37830D
Chr.A03-No.6	BnaA03g37840D
Chr.A03-No.6	BnaA03g37850D
Chr.A03-No.6	BnaA03g37860D
Chr.A03-No.6	BnaA03g37870D
Chr.A03-No.6	BnaA03g37880D
Chr.A03-No.6	BnaA03g37890D
Chr.A03-No.6	BnaA03g37900D
Chr.A03-No.6	BnaA03g37910D
Chr.A03-No.6	BnaA03g37920D
Chr.A03-No.6	BnaA03g37930D
Chr.A03-No.6	BnaA03g37940D
Chr.A03-No.6	BnaA03g37950D
Chr.A03-No.6	BnaA03g37960D
Chr.A03-No.6	BnaA03g37970D
Chr.A03-No.6	BnaA03g37980D
Chr.A03-No.6	BnaA03g37990D
Chr.A03-No.6	BnaA03g38000D
Chr.A03-No.6	BnaA03g38010D
Chr.A03-No.6	BnaA03g38020D
Chr.A03-No.6	BnaA03g38030D
Chr.A03-No.6	BnaA03g38040D
Chr.A03-No.6	BnaA03g38050D
Chr.A03-No.6	BnaA03g38060D
Chr.A03-No.6	BnaA03g38070D
Chr.A03-No.6	BnaA03g38080D
Chr.A03-No.6	BnaA03g38090D
Chr.A03-No.6	BnaA03g38100D
Chr.A03-No.6	BnaA03g38110D
Chr.A03-No.6	BnaA03g38120D
Chr.A03-No.6	BnaA03g38130D
Chr.A03-No.6	BnaA03g38140D
Chr.A03-No.6	BnaA03g38150D
Chr.A03-No.6	BnaA03g38160D
Chr.A03-No.6	BnaA03g38170D
Chr.A03-No.6	BnaA03g38180D
Chr.A03-No.6	BnaA03g38190D
Chr.A03-No.6	BnaA03g38200D
Chr.A03-No.6	BnaA03g38210D
Chr.A03-No.6	BnaA03g38220D
Chr.A03-No.7	BnaA03g40900D
Chr.A03-No.7	BnaA03g40890D
Chr.A03-No.7	BnaA03g40880D
Chr.A03-No.7	BnaA03g40870D
Chr.A03-No.7	BnaA03g40860D
Chr.A03-No.7	BnaA03g40850D
Chr.A03-No.7	BnaA03g40840D
Chr.A03-No.7	BnaA03g40830D
Chr.A03-No.7	BnaA03g40820D
Chr.A03-No.7	BnaA03g40810D
Chr.A03-No.7	BnaA03g40800D
Chr.A03-No.7	BnaA03g40790D
Chr.A03-No.7	BnaA03g40780D
Chr.A03-No.7	BnaA03g40770D
Chr.A03-No.7	BnaA03g40760D
Chr.A03-No.7	BnaA03g40750D
Chr.A03-No.7	BnaA03g40740D
Chr.A03-No.7	BnaA03g40730D
Chr.A03-No.7	BnaA03g40720D
Chr.A03-No.7	BnaA03g40710D
Chr.A03-No.7	BnaA03g40700D
Chr.A03-No.7	BnaA03g40690D
Chr.A03-No.7	BnaA03g40680D
Chr.A03-No.7	BnaA03g40670D
Chr.A03-No.7	BnaA03g40660D
Chr.A03-No.7	BnaA03g40650D
Chr.A03-No.7	BnaA03g40640D
Chr.A03-No.7	BnaA03g40630D
Chr.A03-No.7	BnaA03g40620D
Chr.A03-No.7	BnaA03g40610D
Chr.A03-No.7	BnaA03g40600D
Chr.A03-No.7	BnaA03g40590D
Chr.A03-No.7	BnaA03g40580D
Chr.A03-No.7	BnaA03g40570D
Chr.A03-No.7	BnaA03g40560D
Chr.A03-No.7	BnaA03g40550D
Chr.A03-No.7	BnaA03g40540D
Chr.A03-No.7	BnaA03g40530D
Chr.A03-No.7	BnaA03g40520D
Chr.A03-No.7	BnaA03g40510D
Chr.A03-No.7	BnaA03g40500D
Chr.A03-No.7	BnaA03g40490D
Chr.A03-No.7	BnaA03g40480D
Chr.A03-No.7	BnaA03g40470D
Chr.A03-No.7	BnaA03g40460D
Chr.A03-No.7	BnaA03g40450D
Chr.A03-No.7	BnaA03g40440D
Chr.A03-No.7	BnaA03g40430D
Chr.A03-No.7	BnaA03g40420D
Chr.A03-No.7	BnaA03g40410D
Chr.A03-No.7	BnaA03g40400D
Chr.A03-No.7	BnaA03g40390D
Chr.A03-No.7	BnaA03g40380D
Chr.A03-No.7	BnaA03g40370D
Chr.A03-No.7	BnaA03g40360D
Chr.A03-No.7	BnaA03g40350D
Chr.A03-No.7	BnaA03g40340D
Chr.A03-No.7	BnaA03g40330D
Chr.A03-No.7	BnaA03g40320D
Chr.A03-No.7	BnaA03g40310D
Chr.A03-No.7	BnaA03g40300D
Chr.A03-No.7	BnaA03g40290D
Chr.A03-No.7	BnaA03g40280D
Chr.A03-No.7	BnaA03g40270D
Chr.A03-No.7	BnaA03g40260D
Chr.A03-No.7	BnaA03g40250D
Chr.A03-No.7	BnaA03g40240D
Chr.A03-No.7	BnaA03g40230D
Chr.A03-No.7	BnaA03g40220D
Chr.A03-No.7	BnaA03g40210D
Chr.A03-No.7	BnaA03g40200D
Chr.A03-No.7	BnaA03g40190D
Chr.A03-No.7	BnaA03g40180D
Chr.A03-No.7	BnaA03g40170D
Chr.A03-No.7	BnaA03g40160D
Chr.A03-No.7	BnaA03g40150D
Chr.A03-No.7	BnaA03g40140D
Chr.A03-No.7	BnaA03g40130D
Chr.A03-No.7	BnaA03g40120D
Chr.A03-No.7	BnaA03g40110D
Chr.A03-No.7	BnaA03g40100D
Chr.A03-No.7	BnaA03g40090D
Chr.A03-No.7	BnaA03g40080D
Chr.A03-No.7	BnaA03g40070D
Chr.A03-No.7	BnaA03g40060D
Chr.A03-No.7	BnaA03g40050D
Chr.A03-No.7	BnaA03g40040D
Chr.A03-No.7	BnaA03g40030D
Chr.A03-No.7	BnaA03g40020D
Chr.A03-No.7	BnaA03g40960D
Chr.A03-No.7	BnaA03g40950D
Chr.A03-No.7	BnaA03g40940D
Chr.A03-No.7	BnaA03g40930D
Chr.A03-No.7	BnaA03g40920D
Chr.A03-No.7	BnaA03g40910D
Chr.A04_random-No.1	BnaA04g28450D
Chr.A04_random-No.1	BnaA04g28460D
Chr.A04_random-No.1	BnaA04g28470D
Chr.A04_random-No.1	BnaA04g28480D
Chr.A04_random-No.1	BnaA04g28490D
Chr.A04_random-No.1	BnaA04g28500D
Chr.A04_random-No.1	BnaA04g28510D
Chr.A04_random-No.1	BnaA04g28520D
Chr.A04_random-No.1	BnaA04g28530D
Chr.A04_random-No.1	BnaA04g28540D
Chr.A04_random-No.1	BnaA04g28550D
Chr.A04_random-No.1	BnaA04g28560D
Chr.A04_random-No.1	BnaA04g28570D
Chr.A04_random-No.1	BnaA04g28580D
Chr.A04_random-No.1	BnaA04g28590D
Chr.A04_random-No.1	BnaA04g28600D
Chr.A04_random-No.1	BnaA04g28610D
Chr.A04_random-No.1	BnaA04g28620D
Chr.A04_random-No.1	BnaA04g28630D
Chr.A04_random-No.1	BnaA04g28640D
Chr.A04_random-No.1	BnaA04g28650D
Chr.A04_random-No.1	BnaA04g28660D
Chr.A04_random-No.1	BnaA04g28730D
Chr.A04_random-No.1	BnaA04g28010D
Chr.A04_random-No.1	BnaA04g28020D
Chr.A04_random-No.1	BnaA04g28030D
Chr.A04_random-No.1	BnaA04g28040D
Chr.A04_random-No.1	BnaA04g28050D
Chr.A04_random-No.1	BnaA04g28060D
Chr.A04_random-No.1	BnaA04g28070D
Chr.A04_random-No.1	BnaA04g28080D
Chr.A04_random-No.1	BnaA04g28090D
Chr.A04_random-No.1	BnaA04g28100D
Chr.A04_random-No.1	BnaA04g28110D
Chr.A04_random-No.1	BnaA04g28120D
Chr.A04_random-No.1	BnaA04g28130D
Chr.A04_random-No.1	BnaA04g28140D
Chr.A04_random-No.1	BnaA04g28150D
Chr.A04_random-No.1	BnaA04g28160D
Chr.A04_random-No.1	BnaA04g28170D
Chr.A04_random-No.1	BnaA04g28180D
Chr.A04_random-No.1	BnaA04g28190D
Chr.A04_random-No.1	BnaA04g28200D
Chr.A04_random-No.1	BnaA04g28210D
Chr.A04_random-No.1	BnaA04g28220D
Chr.A04_random-No.1	BnaA04g28230D
Chr.A04_random-No.1	BnaA04g28240D
Chr.A04_random-No.1	BnaA04g28250D
Chr.A04_random-No.1	BnaA04g28260D
Chr.A04_random-No.1	BnaA04g28270D
Chr.A04_random-No.1	BnaA04g27980D
Chr.A04_random-No.1	BnaA04g28740D
Chr.A04_random-No.1	BnaA04g28750D
Chr.A04_random-No.1	BnaA04g28760D
Chr.A04_random-No.1	BnaA04g28670D
Chr.A04_random-No.1	BnaA04g28680D
Chr.A04_random-No.1	BnaA04g28690D
Chr.A04_random-No.1	BnaA04g28700D
Chr.A04_random-No.1	BnaA04g28710D
Chr.A04_random-No.1	BnaA04g28720D
Chr.A04_random-No.1	BnaA04g28360D
Chr.A04_random-No.1	BnaA04g28370D
Chr.A04_random-No.1	BnaA04g28380D
Chr.A04_random-No.1	BnaA04g28390D
Chr.A04_random-No.1	BnaA04g28400D
Chr.A04_random-No.1	BnaA04g28410D
Chr.A04_random-No.1	BnaA04g28420D
Chr.A04_random-No.1	BnaA04g28280D
Chr.A04_random-No.1	BnaA04g28290D
Chr.A04_random-No.1	BnaA04g28300D
Chr.A04_random-No.1	BnaA04g28310D
Chr.A04_random-No.1	BnaA04g28320D
Chr.A04_random-No.1	BnaA04g28340D
Chr.A04_random-No.1	BnaA04g28430D
Chr.A04_random-No.1	BnaA04g28440D
Chr.A04_random-No.1	BnaA04g27990D
Chr.A04_random-No.1	BnaA04g28330D
Chr.A04_random-No.1	BnaA04g28000D
Chr.A04_random-No.1	BnaA04g28350D
Chr.A05_random-No.1	BnaA05g36610D
Chr.A05_random-No.1	BnaA05g36620D
Chr.A05_random-No.1	BnaA05g36630D
Chr.A05_random-No.1	BnaA05g36640D
Chr.A05_random-No.1	BnaA05g36650D
Chr.A05_random-No.1	BnaA05g36660D
Chr.A05_random-No.1	BnaA05g36670D
Chr.A05_random-No.1	BnaA05g36680D
Chr.A05_random-No.1	BnaA05g36690D
Chr.A05_random-No.1	BnaA05g36700D
Chr.A05_random-No.1	BnaA05g36710D
Chr.A05_random-No.1	BnaA05g36720D
Chr.A05_random-No.1	BnaA05g36730D
Chr.A05_random-No.1	BnaA05g36740D
Chr.A05_random-No.1	BnaA05g36750D
Chr.A05_random-No.1	BnaA05g36760D
Chr.A05_random-No.1	BnaA05g36770D
Chr.A05_random-No.1	BnaA05g36780D
Chr.A05_random-No.1	BnaA05g36790D
Chr.A05_random-No.1	BnaA05g36800D
Chr.A05_random-No.1	BnaA05g36810D
Chr.A05_random-No.1	BnaA05g36820D
Chr.A05_random-No.1	BnaA05g36830D
Chr.A05_random-No.1	BnaA05g36840D
Chr.A05_random-No.1	BnaA05g36850D
Chr.A05_random-No.1	BnaA05g36860D
Chr.A05_random-No.1	BnaA05g36880D
Chr.A05_random-No.1	BnaA05g36890D
Chr.A05_random-No.1	BnaA05g36900D
Chr.A05_random-No.1	BnaA05g36910D
Chr.A05_random-No.1	BnaA05g36920D
Chr.A05_random-No.1	BnaA05g36930D
Chr.A05_random-No.1	BnaA05g36940D
Chr.A05_random-No.1	BnaA05g36950D
Chr.A05_random-No.1	BnaA05g36960D
Chr.A05_random-No.1	BnaA05g36970D
Chr.A05_random-No.1	BnaA05g36980D
Chr.A05_random-No.1	BnaA05g36990D
Chr.A05_random-No.1	BnaA05g37000D
Chr.A05_random-No.1	BnaA05g37010D
Chr.A05_random-No.1	BnaA05g37020D
Chr.A05_random-No.1	BnaA05g37030D
Chr.A05_random-No.1	BnaA05g37040D
Chr.A05_random-No.1	BnaA05g37050D
Chr.A05_random-No.1	BnaA05g37080D
Chr.A05_random-No.1	BnaA05g37090D
Chr.A05_random-No.1	BnaA05g37100D
Chr.A05_random-No.1	BnaA05g37110D
Chr.A05_random-No.1	BnaA05g37120D
Chr.A05_random-No.1	BnaA05g37130D
Chr.A05_random-No.1	BnaA05g37140D
Chr.A05_random-No.1	BnaA05g37150D
Chr.A05_random-No.1	BnaA05g37160D
Chr.A05_random-No.1	BnaA05g36570D
Chr.A05_random-No.1	BnaA05g36580D
Chr.A05_random-No.1	BnaA05g36590D
Chr.A05_random-No.1	BnaA05g37070D
Chr.A05_random-No.1	BnaA05g36600D
Chr.A05_random-No.1	BnaA05g36870D
Chr.A05_random-No.1	BnaA05g37060D
Chr.A05_random-No.1	BnaA05g37170D
Chr.A05_random-No.1	BnaA05g37180D
Chr.A05_random-No.1	BnaA05g37190D
Chr.A05_random-No.1	BnaA05g37200D
Chr.A05_random-No.1	BnaA05g37210D
Chr.A05_random-No.1	BnaA05g37220D
Chr.A05_random-No.1	BnaA05g37230D
Chr.A05_random-No.1	BnaA05g37240D
Chr.A05_random-No.1	BnaA05g37250D
Chr.A05_random-No.1	BnaA05g37260D
Chr.A05_random-No.1	BnaA05g37270D
Chr.A05_random-No.1	BnaA05g37280D
Chr.A05_random-No.1	BnaA05g37290D
Chr.A05_random-No.1	BnaA05g37300D
Chr.A05_random-No.1	BnaA05g37310D
Chr.A05_random-No.1	BnaA05g37320D
Chr.A05_random-No.1	BnaA05g37330D
Chr.A05_random-No.1	BnaA05g37340D
Chr.A05_random-No.1	BnaA05g37350D
Chr.A05_random-No.1	BnaA05g37360D
Chr.A05_random-No.1	BnaA05g37370D
Chr.A05_random-No.1	BnaA05g37380D
Chr.A05_random-No.1	BnaA05g37390D
Chr.A05_random-No.1	BnaA05g37400D
Chr.A05_random-No.1	BnaA05g37410D
Chr.A05_random-No.1	BnaA05g37420D
Chr.A05_random-No.1	BnaA05g37430D
Chr.A05_random-No.1	BnaA05g37440D
Chr.A05_random-No.1	BnaA05g37450D
Chr.A05-No.1	BnaA05g09080D
Chr.A05-No.1	BnaA05g09070D
Chr.A05-No.1	BnaA05g09060D
Chr.A05-No.1	BnaA05g09050D
Chr.A05-No.1	BnaA05g09040D
Chr.A05-No.1	BnaA05g09030D
Chr.A05-No.1	BnaA05g09020D
Chr.A05-No.1	BnaA05g09010D
Chr.A05-No.1	BnaA05g09000D
Chr.A05-No.1	BnaA05g08990D
Chr.A05-No.1	BnaA05g08980D
Chr.A05-No.1	BnaA05g08970D
Chr.A05-No.1	BnaA05g08960D
Chr.A05-No.1	BnaA05g08950D
Chr.A05-No.1	BnaA05g08940D
Chr.A05-No.1	BnaA05g08930D
Chr.A05-No.1	BnaA05g08920D
Chr.A05-No.1	BnaA05g08910D
Chr.A05-No.1	BnaA05g08900D
Chr.A05-No.1	BnaA05g08890D
Chr.A05-No.1	BnaA05g08880D
Chr.A05-No.1	BnaA05g08870D
Chr.A05-No.1	BnaA05g08860D
Chr.A05-No.1	BnaA05g08850D
Chr.A05-No.1	BnaA05g08840D
Chr.A05-No.1	BnaA05g08830D
Chr.A05-No.1	BnaA05g08820D
Chr.A05-No.1	BnaA05g08810D
Chr.A05-No.1	BnaA05g08800D
Chr.A05-No.1	BnaA05g08790D
Chr.A05-No.1	BnaA05g08780D
Chr.A05-No.1	BnaA05g08770D
Chr.A05-No.1	BnaA05g08760D
Chr.A05-No.1	BnaA05g08750D
Chr.A05-No.1	BnaA05g08740D
Chr.A05-No.1	BnaA05g08730D
Chr.A05-No.1	BnaA05g08720D
Chr.A05-No.1	BnaA05g08710D
Chr.A05-No.1	BnaA05g08700D
Chr.A05-No.1	BnaA05g08690D
Chr.A05-No.1	BnaA05g08680D
Chr.A05-No.1	BnaA05g08670D
Chr.A05-No.1	BnaA05g08660D
Chr.A05-No.1	BnaA05g08650D
Chr.A05-No.1	BnaA05g08640D
Chr.A05-No.1	BnaA05g08630D
Chr.A05-No.1	BnaA05g08620D
Chr.A05-No.1	BnaA05g08610D
Chr.A05-No.1	BnaA05g08600D
Chr.A05-No.1	BnaA05g08590D
Chr.A05-No.1	BnaA05g08580D
Chr.A05-No.1	BnaA05g08570D
Chr.A05-No.1	BnaA05g08560D
Chr.A05-No.1	BnaA05g08550D
Chr.A05-No.1	BnaA05g08540D
Chr.A05-No.1	BnaA05g08530D
Chr.A05-No.1	BnaA05g08520D
Chr.A05-No.1	BnaA05g08510D
Chr.A05-No.1	BnaA05g08500D
Chr.A05-No.1	BnaA05g08490D
Chr.A05-No.1	BnaA05g08480D
Chr.A05-No.1	BnaA05g08470D
Chr.A05-No.1	BnaA05g08460D
Chr.A05-No.1	BnaA05g08450D
Chr.A05-No.1	BnaA05g08440D
Chr.A05-No.1	BnaA05g08430D
Chr.A05-No.1	BnaA05g08420D
Chr.A05-No.1	BnaA05g08410D
Chr.A05-No.1	BnaA05g08400D
Chr.A05-No.1	BnaA05g08390D
Chr.A05-No.1	BnaA05g08380D
Chr.A05-No.1	BnaA05g08370D
Chr.A05-No.1	BnaA05g08360D
Chr.A05-No.1	BnaA05g08350D
Chr.A05-No.1	BnaA05g08340D
Chr.A05-No.1	BnaA05g08330D
Chr.A05-No.1	BnaA05g08200D
Chr.A05-No.1	BnaA05g08210D
Chr.A05-No.1	BnaA05g08220D
Chr.A05-No.1	BnaA05g08230D
Chr.A05-No.1	BnaA05g08240D
Chr.A05-No.1	BnaA05g08250D
Chr.A05-No.1	BnaA05g08260D
Chr.A05-No.1	BnaA05g08270D
Chr.A05-No.1	BnaA05g08280D
Chr.A05-No.1	BnaA05g08290D
Chr.A05-No.1	BnaA05g08300D
Chr.A05-No.1	BnaA05g08310D
Chr.A05-No.1	BnaA05g08320D
Chr.A05-No.2	BnaA05g30330D
Chr.A05-No.2	BnaA05g30340D
Chr.A05-No.2	BnaA05g30350D
Chr.A05-No.2	BnaA05g30360D
Chr.A05-No.2	BnaA05g30370D
Chr.A05-No.2	BnaA05g30380D
Chr.A05-No.2	BnaA05g30390D
Chr.A05-No.2	BnaA05g30400D
Chr.A05-No.2	BnaA05g30410D
Chr.A05-No.2	BnaA05g30420D
Chr.A05-No.2	BnaA05g30430D
Chr.A05-No.2	BnaA05g30440D
Chr.A05-No.2	BnaA05g30450D
Chr.A05-No.2	BnaA05g30460D
Chr.A05-No.2	BnaA05g30470D
Chr.A05-No.2	BnaA05g30480D
Chr.A05-No.2	BnaA05g30490D
Chr.A05-No.2	BnaA05g30500D
Chr.A05-No.2	BnaA05g30510D
Chr.A05-No.2	BnaA05g30520D
Chr.A05-No.2	BnaA05g30530D
Chr.A05-No.2	BnaA05g30540D
Chr.A05-No.2	BnaA05g30550D
Chr.A05-No.2	BnaA05g30560D
Chr.A05-No.2	BnaA05g30570D
Chr.A05-No.2	BnaA05g30580D
Chr.A05-No.2	BnaA05g30590D
Chr.A05-No.2	BnaA05g30600D
Chr.A05-No.2	BnaA05g30610D
Chr.A05-No.2	BnaA05g30620D
Chr.A05-No.2	BnaA05g30630D
Chr.A05-No.2	BnaA05g30640D
Chr.A05-No.2	BnaA05g30650D
Chr.A05-No.2	BnaA05g30660D
Chr.A05-No.2	BnaA05g30670D
Chr.A05-No.2	BnaA05g30680D
Chr.A05-No.2	BnaA05g30690D
Chr.A05-No.2	BnaA05g30700D
Chr.A05-No.2	BnaA05g30710D
Chr.A05-No.2	BnaA05g30720D
Chr.A05-No.2	BnaA05g30730D
Chr.A05-No.2	BnaA05g30740D
Chr.A05-No.2	BnaA05g30750D
Chr.A05-No.2	BnaA05g30760D
Chr.A05-No.2	BnaA05g30770D
Chr.A05-No.2	BnaA05g30780D
Chr.A05-No.2	BnaA05g30790D
Chr.A05-No.2	BnaA05g30800D
Chr.A05-No.2	BnaA05g30810D
Chr.A05-No.2	BnaA05g30820D
Chr.A05-No.2	BnaA05g30830D
Chr.A05-No.2	BnaA05g30840D
Chr.A05-No.2	BnaA05g30850D
Chr.A05-No.2	BnaA05g30860D
Chr.A05-No.2	BnaA05g30870D
Chr.A05-No.2	BnaA05g30880D
Chr.A05-No.2	BnaA05g30890D
Chr.A05-No.2	BnaA05g30900D
Chr.A05-No.2	BnaA05g30910D
Chr.A05-No.2	BnaA05g30920D
Chr.A05-No.2	BnaA05g30930D
Chr.A05-No.2	BnaA05g30940D
Chr.A05-No.2	BnaA05g30950D
Chr.A05-No.2	BnaA05g30960D
Chr.A05-No.2	BnaA05g30970D
Chr.A05-No.2	BnaA05g30980D
Chr.A05-No.2	BnaA05g30990D
Chr.A05-No.2	BnaA05g31000D
Chr.A05-No.2	BnaA05g31010D
Chr.A05-No.2	BnaA05g31020D
Chr.A05-No.2	BnaA05g31030D
Chr.A05-No.2	BnaA05g31040D
Chr.A05-No.2	BnaA05g31050D
Chr.A05-No.3	BnaA05g32670D
Chr.A05-No.3	BnaA05g32680D
Chr.A05-No.3	BnaA05g32690D
Chr.A05-No.3	BnaA05g32700D
Chr.A05-No.3	BnaA05g32710D
Chr.A05-No.3	BnaA05g32720D
Chr.A05-No.3	BnaA05g32730D
Chr.A05-No.3	BnaA05g32740D
Chr.A05-No.3	BnaA05g32750D
Chr.A05-No.3	BnaA05g32760D
Chr.A05-No.3	BnaA05g32770D
Chr.A05-No.3	BnaA05g32780D
Chr.A05-No.3	BnaA05g32790D
Chr.A05-No.3	BnaA05g32800D
Chr.A05-No.3	BnaA05g32810D
Chr.A05-No.3	BnaA05g32820D
Chr.A05-No.3	BnaA05g32830D
Chr.A05-No.3	BnaA05g32840D
Chr.A05-No.3	BnaA05g32850D
Chr.A05-No.3	BnaA05g32860D
Chr.A05-No.3	BnaA05g32870D
Chr.A05-No.3	BnaA05g32880D
Chr.A05-No.3	BnaA05g31970D
Chr.A05-No.3	BnaA05g31980D
Chr.A05-No.3	BnaA05g31990D
Chr.A05-No.3	BnaA05g32000D
Chr.A05-No.3	BnaA05g32010D
Chr.A05-No.3	BnaA05g32020D
Chr.A05-No.3	BnaA05g32030D
Chr.A05-No.3	BnaA05g32040D
Chr.A05-No.3	BnaA05g32050D
Chr.A05-No.3	BnaA05g32060D
Chr.A05-No.3	BnaA05g32070D
Chr.A05-No.3	BnaA05g32080D
Chr.A05-No.3	BnaA05g32090D
Chr.A05-No.3	BnaA05g32100D
Chr.A05-No.3	BnaA05g32110D
Chr.A05-No.3	BnaA05g32120D
Chr.A05-No.3	BnaA05g32130D
Chr.A05-No.3	BnaA05g32140D
Chr.A05-No.3	BnaA05g32150D
Chr.A05-No.3	BnaA05g32160D
Chr.A05-No.3	BnaA05g32170D
Chr.A05-No.3	BnaA05g32180D
Chr.A05-No.3	BnaA05g32190D
Chr.A05-No.3	BnaA05g32200D
Chr.A05-No.3	BnaA05g32210D
Chr.A05-No.3	BnaA05g32220D
Chr.A05-No.3	BnaA05g32230D
Chr.A05-No.3	BnaA05g32660D
Chr.A05-No.3	BnaA05g32650D
Chr.A05-No.3	BnaA05g32640D
Chr.A05-No.3	BnaA05g32630D
Chr.A05-No.3	BnaA05g32620D
Chr.A05-No.3	BnaA05g32610D
Chr.A05-No.3	BnaA05g32600D
Chr.A05-No.3	BnaA05g32590D
Chr.A05-No.3	BnaA05g32580D
Chr.A05-No.3	BnaA05g32570D
Chr.A05-No.3	BnaA05g32560D
Chr.A05-No.3	BnaA05g32550D
Chr.A05-No.3	BnaA05g32540D
Chr.A05-No.3	BnaA05g32530D
Chr.A05-No.3	BnaA05g32520D
Chr.A05-No.3	BnaA05g32510D
Chr.A05-No.3	BnaA05g32500D
Chr.A05-No.3	BnaA05g32490D
Chr.A05-No.3	BnaA05g32480D
Chr.A05-No.3	BnaA05g32470D
Chr.A05-No.3	BnaA05g32460D
Chr.A05-No.3	BnaA05g32450D
Chr.A05-No.3	BnaA05g32440D
Chr.A05-No.3	BnaA05g32430D
Chr.A05-No.3	BnaA05g32420D
Chr.A05-No.3	BnaA05g32410D
Chr.A05-No.3	BnaA05g32400D
Chr.A05-No.3	BnaA05g32390D
Chr.A05-No.3	BnaA05g32380D
Chr.A05-No.3	BnaA05g32370D
Chr.A05-No.3	BnaA05g32360D
Chr.A05-No.3	BnaA05g32350D
Chr.A05-No.3	BnaA05g32340D
Chr.A05-No.3	BnaA05g32330D
Chr.A05-No.3	BnaA05g32320D
Chr.A05-No.3	BnaA05g32310D
Chr.A05-No.3	BnaA05g32300D
Chr.A05-No.3	BnaA05g32290D
Chr.A05-No.3	BnaA05g32280D
Chr.A05-No.3	BnaA05g32270D
Chr.A05-No.3	BnaA05g32260D
Chr.A05-No.3	BnaA05g32250D
Chr.A05-No.3	BnaA05g32240D
Chr.A05-No.3	BnaA05g32890D
Chr.A05-No.3	BnaA05g32900D
Chr.A05-No.3	BnaA05g32910D
Chr.A05-No.3	BnaA05g32920D
Chr.A05-No.3	BnaA05g32930D
Chr.A05-No.3	BnaA05g32940D
Chr.A05-No.3	BnaA05g32950D
Chr.A05-No.3	BnaA05g32960D
Chr.A05-No.3	BnaA05g32970D
Chr.A05-No.3	BnaA05g32980D
Chr.A05-No.3	BnaA05g32990D
Chr.A05-No.3	BnaA05g33000D
Chr.A05-No.4	BnaA05g33210D
Chr.A05-No.4	BnaA05g33220D
[truncated: 7,042 more rows]
