# Supplementary material for: Prediction of heterosis in the recent rapeseed (Brassica napus) polyploid by pairing parental nucleotide sequences
Source: PLoS Genet. 2021 Nov 4;17(11):e1009879. doi: 10.1371/journal.pgen.1009879 (PMC8608326; doi:10.1371/journal.pgen.1009879)
Supplement: S17 Table — (XLSX) [file pgen.1009879.s024.xlsx]

## Sheet: S17_Table
S17 Table.Genes underlying the h-QTLs for NSS-HPH
h-QTL	Gene
Chr.A01-No.2	BnaA01g33990D
Chr.A01-No.2	BnaA01g34000D
Chr.A01-No.2	BnaA01g34010D
Chr.A01-No.2	BnaA01g34020D
Chr.A01-No.2	BnaA01g34030D
Chr.A01-No.2	BnaA01g34040D
Chr.A01-No.2	BnaA01g34050D
Chr.A01-No.2	BnaA01g34060D
Chr.A01-No.2	BnaA01g34070D
Chr.A01-No.2	BnaA01g34080D
Chr.A01-No.2	BnaA01g34090D
Chr.A01-No.2	BnaA01g34100D
Chr.A01-No.2	BnaA01g34110D
Chr.A01-No.2	BnaA01g34120D
Chr.A01-No.2	BnaA01g34130D
Chr.A01-No.2	BnaA01g34140D
Chr.A01-No.2	BnaA01g34150D
Chr.A01-No.2	BnaA01g34160D
Chr.A01-No.2	BnaA01g34170D
Chr.A01-No.2	BnaA01g34180D
Chr.A01-No.2	BnaA01g34190D
Chr.A01-No.2	BnaA01g34200D
Chr.A01-No.2	BnaA01g34210D
Chr.A01-No.2	BnaA01g34220D
Chr.A01-No.2	BnaA01g34230D
Chr.A01-No.2	BnaA01g34240D
Chr.A01-No.2	BnaA01g34250D
Chr.A01-No.2	BnaA01g34260D
Chr.A01-No.2	BnaA01g34270D
Chr.A01-No.2	BnaA01g34280D
Chr.A01-No.2	BnaA01g34290D
Chr.A01-No.2	BnaA01g34300D
Chr.A01-No.1	BnaA01g25930D
Chr.A01-No.1	BnaA01g25920D
Chr.A01-No.1	BnaA01g25910D
Chr.A01-No.1	BnaA01g25900D
Chr.A01-No.1	BnaA01g25890D
Chr.A01-No.1	BnaA01g25880D
Chr.A01-No.1	BnaA01g25870D
Chr.A01-No.1	BnaA01g25860D
Chr.A01-No.1	BnaA01g25850D
Chr.A01-No.1	BnaA01g25840D
Chr.A01-No.1	BnaA01g25830D
Chr.A01-No.1	BnaA01g25820D
Chr.A01-No.1	BnaA01g25810D
Chr.A01-No.1	BnaA01g25800D
Chr.A01-No.1	BnaA01g25790D
Chr.A01-No.1	BnaA01g25780D
Chr.A01-No.1	BnaA01g25770D
Chr.A01-No.1	BnaA01g25760D
Chr.A01_random-No.1	BnaA01g37130D
Chr.A01_random-No.1	BnaA01g37140D
Chr.A01_random-No.1	BnaA01g37150D
Chr.A01_random-No.1	BnaA01g37160D
Chr.A01_random-No.1	BnaA01g37170D
Chr.A01_random-No.1	BnaA01g37180D
Chr.A01_random-No.1	BnaA01g37190D
Chr.A01_random-No.1	BnaA01g37200D
Chr.A01_random-No.1	BnaA01g37210D
Chr.A01_random-No.1	BnaA01g37220D
Chr.A01_random-No.1	BnaA01g37230D
Chr.A01_random-No.1	BnaA01g37240D
Chr.A01_random-No.1	BnaA01g37250D
Chr.A01_random-No.1	BnaA01g37260D
Chr.A01_random-No.1	BnaA01g37270D
Chr.A01_random-No.1	BnaA01g37280D
Chr.A01_random-No.1	BnaA01g37290D
Chr.A02-No.3	BnaA02g22390D
Chr.A02-No.3	BnaA02g22400D
Chr.A02-No.3	BnaA02g22410D
Chr.A02-No.3	BnaA02g22420D
Chr.A02-No.3	BnaA02g22430D
Chr.A02-No.3	BnaA02g22440D
Chr.A02-No.3	BnaA02g22450D
Chr.A02-No.3	BnaA02g22460D
Chr.A02-No.2	BnaA02g14230D
Chr.A02-No.2	BnaA02g14220D
Chr.A02-No.2	BnaA02g14210D
Chr.A02-No.2	BnaA02g14200D
Chr.A02-No.2	BnaA02g14190D
Chr.A02-No.2	BnaA02g14180D
Chr.A02-No.2	BnaA02g14170D
Chr.A02-No.2	BnaA02g14160D
Chr.A02-No.2	BnaA02g14150D
Chr.A02-No.2	BnaA02g14140D
Chr.A02-No.2	BnaA02g14130D
Chr.A02-No.2	BnaA02g14120D
Chr.A02-No.2	BnaA02g14110D
Chr.A02-No.2	BnaA02g14100D
Chr.A02-No.2	BnaA02g14090D
Chr.A02-No.2	BnaA02g14080D
Chr.A02-No.2	BnaA02g14070D
Chr.A02-No.2	BnaA02g14060D
Chr.A02-No.1	BnaA02g13440D
Chr.A02-No.1	BnaA02g13450D
Chr.A02-No.1	BnaA02g13460D
Chr.A02-No.1	BnaA02g13470D
Chr.A02-No.1	BnaA02g13480D
Chr.A02-No.1	BnaA02g13490D
Chr.A02-No.1	BnaA02g13500D
Chr.A02-No.1	BnaA02g13510D
Chr.A02-No.1	BnaA02g13520D
Chr.A02-No.1	BnaA02g13530D
Chr.A02-No.1	BnaA02g13540D
Chr.A02-No.1	BnaA02g13550D
Chr.A02-No.1	BnaA02g13560D
Chr.A02-No.1	BnaA02g13570D
Chr.A02-No.1	BnaA02g13580D
Chr.A02-No.1	BnaA02g13590D
Chr.A02-No.1	BnaA02g13600D
Chr.A02-No.1	BnaA02g13610D
Chr.A02-No.1	BnaA02g13620D
Chr.A02-No.1	BnaA02g13630D
Chr.A02-No.1	BnaA02g13640D
Chr.A03-No.3	BnaA03g24850D
Chr.A03-No.3	BnaA03g24860D
Chr.A03-No.3	BnaA03g24870D
Chr.A03-No.3	BnaA03g24880D
Chr.A03-No.3	BnaA03g24890D
Chr.A03-No.3	BnaA03g24900D
Chr.A03-No.3	BnaA03g24910D
Chr.A03-No.3	BnaA03g24920D
Chr.A03-No.3	BnaA03g24930D
Chr.A03-No.3	BnaA03g24940D
Chr.A03-No.3	BnaA03g24950D
Chr.A03-No.3	BnaA03g24960D
Chr.A03-No.3	BnaA03g24970D
Chr.A03-No.3	BnaA03g24980D
Chr.A03-No.3	BnaA03g24990D
Chr.A03-No.3	BnaA03g25000D
Chr.A03-No.3	BnaA03g25010D
Chr.A03-No.3	BnaA03g25020D
Chr.A03-No.3	BnaA03g25030D
Chr.A03-No.3	BnaA03g25040D
Chr.A03-No.3	BnaA03g25050D
Chr.A03-No.3	BnaA03g25060D
Chr.A03-No.3	BnaA03g25070D
Chr.A03-No.3	BnaA03g25080D
Chr.A03-No.3	BnaA03g25090D
Chr.A03-No.2	BnaA03g10630D
Chr.A03-No.2	BnaA03g10620D
Chr.A03-No.2	BnaA03g10610D
Chr.A03-No.2	BnaA03g10600D
Chr.A03-No.2	BnaA03g10590D
Chr.A03-No.2	BnaA03g10580D
Chr.A03-No.2	BnaA03g10570D
Chr.A03-No.2	BnaA03g10560D
Chr.A03-No.2	BnaA03g10550D
Chr.A03-No.2	BnaA03g10540D
Chr.A03-No.2	BnaA03g10530D
Chr.A03-No.2	BnaA03g10520D
Chr.A03-No.2	BnaA03g10510D
Chr.A03-No.2	BnaA03g10500D
Chr.A03-No.2	BnaA03g10490D
Chr.A03-No.2	BnaA03g10480D
Chr.A03-No.2	BnaA03g10470D
Chr.A03-No.2	BnaA03g10460D
Chr.A03-No.2	BnaA03g10450D
Chr.A03-No.2	BnaA03g10440D
Chr.A03-No.1	BnaA03g02720D
Chr.A03-No.1	BnaA03g02730D
Chr.A03-No.1	BnaA03g02740D
Chr.A03-No.1	BnaA03g02750D
Chr.A03-No.1	BnaA03g02760D
Chr.A03-No.1	BnaA03g02770D
Chr.A03-No.1	BnaA03g02780D
Chr.A03-No.1	BnaA03g02790D
Chr.A03-No.1	BnaA03g02800D
Chr.A03-No.1	BnaA03g02810D
Chr.A03-No.1	BnaA03g02820D
Chr.A03-No.1	BnaA03g02830D
Chr.A03-No.1	BnaA03g02840D
Chr.A03-No.1	BnaA03g02850D
Chr.A03-No.1	BnaA03g02860D
Chr.A03-No.1	BnaA03g02870D
Chr.A03-No.1	BnaA03g02880D
Chr.A03-No.1	BnaA03g02890D
Chr.A03-No.1	BnaA03g02900D
Chr.A09-No.4	BnaA09g50340D
Chr.A09-No.4	BnaA09g50330D
Chr.A09-No.4	BnaA09g50320D
Chr.A09-No.4	BnaA09g50310D
Chr.A09-No.4	BnaA09g50300D
Chr.A09-No.4	BnaA09g50290D
Chr.A09-No.4	BnaA09g50280D
Chr.A09-No.4	BnaA09g50270D
Chr.A09-No.4	BnaA09g50260D
Chr.A09-No.4	BnaA09g50250D
Chr.A09-No.4	BnaA09g50240D
Chr.A09-No.4	BnaA09g50230D
Chr.A09-No.4	BnaA09g50220D
Chr.A09-No.4	BnaA09g50210D
Chr.A09-No.4	BnaA09g50200D
Chr.A09-No.4	BnaA09g50190D
Chr.A09-No.4	BnaA09g50180D
Chr.A09-No.4	BnaA09g50170D
Chr.A09-No.4	BnaA09g50160D
Chr.A09-No.4	BnaA09g50150D
Chr.A09-No.4	BnaA09g50140D
Chr.A09-No.4	BnaA09g50130D
Chr.A09-No.4	BnaA09g50120D
Chr.A09-No.4	BnaA09g50110D
Chr.A09-No.4	BnaA09g50100D
Chr.A09-No.4	BnaA09g50090D
Chr.A09-No.3	BnaA09g36510D
Chr.A09-No.3	BnaA09g36500D
Chr.A09-No.3	BnaA09g36490D
Chr.A09-No.3	BnaA09g36480D
Chr.A09-No.3	BnaA09g36470D
Chr.A09-No.3	BnaA09g36460D
Chr.A09-No.3	BnaA09g36450D
Chr.A09-No.3	BnaA09g36440D
Chr.A09-No.3	BnaA09g36430D
Chr.A09-No.3	BnaA09g36420D
Chr.A09-No.3	BnaA09g36410D
Chr.A09-No.3	BnaA09g36400D
Chr.A09-No.3	BnaA09g36390D
Chr.A09-No.3	BnaA09g36380D
Chr.A09-No.3	BnaA09g36370D
Chr.A09-No.3	BnaA09g36360D
Chr.A09-No.3	BnaA09g36350D
Chr.A09-No.3	BnaA09g36340D
Chr.A09-No.3	BnaA09g36330D
Chr.A09-No.3	BnaA09g36320D
Chr.A09-No.3	BnaA09g36310D
Chr.A09-No.2	BnaA09g12440D
Chr.A09-No.2	BnaA09g12450D
Chr.A09-No.2	BnaA09g12460D
Chr.A09-No.2	BnaA09g12470D
Chr.A09-No.2	BnaA09g12480D
Chr.A09-No.2	BnaA09g12490D
Chr.A09-No.2	BnaA09g12500D
Chr.A09-No.2	BnaA09g12510D
Chr.A09-No.2	BnaA09g12520D
Chr.A09-No.2	BnaA09g12530D
Chr.A09-No.2	BnaA09g12540D
Chr.A09-No.2	BnaA09g12550D
Chr.A09-No.2	BnaA09g12560D
Chr.A09-No.2	BnaA09g12570D
Chr.A09-No.2	BnaA09g12580D
Chr.A09-No.2	BnaA09g12590D
Chr.A09-No.2	BnaA09g12600D
Chr.A09-No.2	BnaA09g12610D
Chr.A09-No.2	BnaA09g12620D
Chr.A09-No.2	BnaA09g12630D
Chr.A09-No.2	BnaA09g12640D
Chr.A09-No.1	BnaA09g00420D
Chr.A09-No.1	BnaA09g00430D
Chr.A09-No.1	BnaA09g00440D
Chr.A09-No.1	BnaA09g00450D
Chr.A09-No.1	BnaA09g00460D
Chr.A09-No.1	BnaA09g00470D
Chr.A09-No.1	BnaA09g00480D
Chr.A09-No.1	BnaA09g00490D
Chr.A09-No.1	BnaA09g00500D
Chr.A09-No.1	BnaA09g00510D
Chr.A09-No.1	BnaA09g00520D
Chr.A09-No.1	BnaA09g00530D
Chr.A09-No.1	BnaA09g00540D
Chr.A09-No.1	BnaA09g00550D
Chr.A09-No.1	BnaA09g00560D
Chr.A09-No.1	BnaA09g00570D
Chr.A10-No.1	BnaA10g13650D
Chr.A10-No.1	BnaA10g13660D
Chr.A10-No.1	BnaA10g13670D
Chr.A10-No.1	BnaA10g13680D
Chr.A10-No.1	BnaA10g13690D
Chr.A10-No.1	BnaA10g13700D
Chr.A10-No.1	BnaA10g13710D
Chr.A10-No.1	BnaA10g13720D
Chr.A10-No.1	BnaA10g13730D
Chr.A10-No.1	BnaA10g13740D
Chr.A10-No.1	BnaA10g13750D
Chr.A10-No.1	BnaA10g13760D
Chr.A10-No.1	BnaA10g13770D
Chr.A10-No.1	BnaA10g13780D
Chr.A10-No.1	BnaA10g13790D
Chr.A10-No.1	BnaA10g13800D
Chr.A10-No.1	BnaA10g13810D
Chr.A10-No.1	BnaA10g13820D
Chr.A10-No.1	BnaA10g13830D
Chr.Ann_random-No.6	BnaAnng41440D
Chr.Ann_random-No.6	BnaAnng41450D
Chr.Ann_random-No.6	BnaAnng41460D
Chr.Ann_random-No.6	BnaAnng41470D
Chr.Ann_random-No.6	BnaAnng41480D
Chr.Ann_random-No.5	BnaAnng38700D
Chr.Ann_random-No.5	BnaAnng38710D
Chr.Ann_random-No.5	BnaAnng38720D
Chr.Ann_random-No.5	BnaAnng38730D
Chr.Ann_random-No.5	BnaAnng38740D
Chr.Ann_random-No.5	BnaAnng38750D
Chr.Ann_random-No.5	BnaAnng38760D
Chr.Ann_random-No.4	BnaAnng17440D
Chr.Ann_random-No.4	BnaAnng17450D
Chr.Ann_random-No.4	BnaAnng17460D
Chr.Ann_random-No.4	BnaAnng17470D
Chr.Ann_random-No.4	BnaAnng17480D
Chr.Ann_random-No.4	BnaAnng17490D
Chr.Ann_random-No.4	BnaAnng17500D
Chr.Ann_random-No.4	BnaAnng17510D
Chr.Ann_random-No.4	BnaAnng17520D
Chr.Ann_random-No.3	BnaAnng08640D
Chr.Ann_random-No.3	BnaAnng08650D
Chr.Ann_random-No.3	BnaAnng08660D
Chr.Ann_random-No.3	BnaAnng08670D
Chr.Ann_random-No.3	BnaAnng08680D
Chr.Ann_random-No.3	BnaAnng08690D
Chr.Ann_random-No.3	BnaAnng08700D
Chr.Ann_random-No.3	BnaAnng08710D
Chr.Ann_random-No.3	BnaAnng08720D
Chr.Ann_random-No.3	BnaAnng08730D
Chr.Ann_random-No.3	BnaAnng08740D
Chr.Ann_random-No.3	BnaAnng08750D
Chr.Ann_random-No.3	BnaAnng08760D
Chr.Ann_random-No.3	BnaAnng08770D
Chr.Ann_random-No.3	BnaAnng08780D
Chr.Ann_random-No.3	BnaAnng08790D
Chr.Ann_random-No.3	BnaAnng08800D
Chr.Ann_random-No.3	BnaAnng08810D
Chr.Ann_random-No.2	BnaAnng05730D
Chr.Ann_random-No.2	BnaAnng05740D
Chr.Ann_random-No.2	BnaAnng05750D
Chr.Ann_random-No.2	BnaAnng05760D
Chr.Ann_random-No.2	BnaAnng05770D
Chr.Ann_random-No.2	BnaAnng05780D
Chr.Ann_random-No.2	BnaAnng05790D
Chr.Ann_random-No.2	BnaAnng05800D
Chr.Ann_random-No.2	BnaAnng05810D
Chr.Ann_random-No.2	BnaAnng05820D
Chr.Ann_random-No.2	BnaAnng05830D
Chr.Ann_random-No.2	BnaAnng05840D
Chr.Ann_random-No.2	BnaAnng05850D
Chr.Ann_random-No.2	BnaAnng05860D
Chr.Ann_random-No.2	BnaAnng05870D
Chr.Ann_random-No.2	BnaAnng05880D
Chr.Ann_random-No.2	BnaAnng05890D
Chr.Ann_random-No.2	BnaAnng05900D
Chr.Ann_random-No.1	BnaAnng03600D
Chr.C01-No.3	BnaC01g38600D
Chr.C01-No.3	BnaC01g38610D
Chr.C01-No.3	BnaC01g38620D
Chr.C01-No.3	BnaC01g38800D
Chr.C01-No.3	BnaC01g38790D
Chr.C01-No.3	BnaC01g38780D
Chr.C01-No.3	BnaC01g38770D
Chr.C01-No.3	BnaC01g38760D
Chr.C01-No.3	BnaC01g38750D
Chr.C01-No.3	BnaC01g38740D
Chr.C01-No.3	BnaC01g38630D
Chr.C01-No.3	BnaC01g38640D
Chr.C01-No.3	BnaC01g38650D
Chr.C01-No.3	BnaC01g38660D
Chr.C01-No.3	BnaC01g38670D
Chr.C01-No.3	BnaC01g38680D
Chr.C01-No.3	BnaC01g38690D
Chr.C01-No.3	BnaC01g38700D
Chr.C01-No.3	BnaC01g38710D
Chr.C01-No.3	BnaC01g38720D
Chr.C01-No.3	BnaC01g38730D
Chr.C01-No.2	BnaC01g33580D
Chr.C01-No.2	BnaC01g33590D
Chr.C01-No.2	BnaC01g33600D
Chr.C01-No.2	BnaC01g33610D
Chr.C01-No.2	BnaC01g33620D
Chr.C01-No.2	BnaC01g33630D
Chr.C01-No.2	BnaC01g33640D
Chr.C01-No.2	BnaC01g33650D
Chr.C01-No.2	BnaC01g33660D
Chr.C01-No.2	BnaC01g33670D
Chr.C01-No.2	BnaC01g33680D
Chr.C01-No.2	BnaC01g33690D
Chr.C02-No.3	BnaC02g38820D
Chr.C02-No.3	BnaC02g38810D
Chr.C02-No.3	BnaC02g38800D
Chr.C02-No.3	BnaC02g38790D
Chr.C02-No.3	BnaC02g38780D
Chr.C02-No.3	BnaC02g38770D
Chr.C02-No.3	BnaC02g38760D
Chr.C02-No.3	BnaC02g38750D
Chr.C02-No.3	BnaC02g38740D
Chr.C02-No.2	BnaC02g35930D
Chr.C02-No.2	BnaC02g35920D
Chr.C02-No.2	BnaC02g35910D
Chr.C02-No.2	BnaC02g35900D
Chr.C02-No.2	BnaC02g35890D
Chr.C02-No.2	BnaC02g35880D
Chr.C02-No.2	BnaC02g35870D
Chr.C02-No.2	BnaC02g35860D
Chr.C02-No.2	BnaC02g35850D
Chr.C02-No.2	BnaC02g35840D
Chr.C02-No.2	BnaC02g35830D
Chr.C02-No.2	BnaC02g35820D
Chr.C02-No.2	BnaC02g35810D
Chr.C02-No.1	BnaC02g11490D
Chr.C02-No.1	BnaC02g11480D
Chr.C02-No.1	BnaC02g11470D
Chr.C02-No.1	BnaC02g11460D
Chr.C02-No.1	BnaC02g11450D
Chr.C02-No.1	BnaC02g11440D
Chr.C02-No.1	BnaC02g11430D
Chr.C02-No.1	BnaC02g11420D
Chr.C02-No.1	BnaC02g11410D
Chr.C03-No.1	BnaC03g45150D
Chr.C03-No.1	BnaC03g45140D
Chr.C03-No.1	BnaC03g45130D
Chr.C03-No.1	BnaC03g45120D
Chr.C03-No.1	BnaC03g45110D
Chr.C03-No.1	BnaC03g45100D
Chr.C03-No.1	BnaC03g45090D
Chr.C03-No.1	BnaC03g45080D
Chr.C03-No.1	BnaC03g45070D
Chr.C03-No.1	BnaC03g45060D
Chr.C03-No.1	BnaC03g45050D
Chr.C03-No.1	BnaC03g45160D
Chr.C03-No.1	BnaC03g45170D
Chr.C03-No.1	BnaC03g45180D
Chr.C03-No.1	BnaC03g45190D
Chr.C04-No.4	BnaC04g47520D
Chr.C04-No.4	BnaC04g47530D
Chr.C04-No.4	BnaC04g47540D
Chr.C04-No.4	BnaC04g47550D
Chr.C04-No.4	BnaC04g47560D
Chr.C04-No.4	BnaC04g47570D
Chr.C04-No.4	BnaC04g47580D
Chr.C04-No.4	BnaC04g47590D
Chr.C04-No.4	BnaC04g47600D
Chr.C04-No.4	BnaC04g47610D
Chr.C04-No.3	BnaC04g41810D
Chr.C04-No.3	BnaC04g41800D
Chr.C04-No.3	BnaC04g41790D
Chr.C04-No.3	BnaC04g41780D
Chr.C04-No.3	BnaC04g41770D
Chr.C04-No.2	BnaC04g20750D
Chr.C04-No.2	BnaC04g20760D
Chr.C04-No.2	BnaC04g20770D
Chr.C04-No.2	BnaC04g20780D
Chr.C04-No.2	BnaC04g20790D
Chr.C04-No.2	BnaC04g20800D
Chr.C04-No.2	BnaC04g20810D
Chr.C04-No.2	BnaC04g20820D
Chr.C04-No.2	BnaC04g20830D
Chr.C04-No.2	BnaC04g20840D
Chr.C04-No.2	BnaC04g20850D
Chr.C04-No.2	BnaC04g20860D
Chr.C04-No.2	BnaC04g20870D
Chr.C04-No.2	BnaC04g20880D
Chr.C04-No.2	BnaC04g20890D
Chr.C04-No.2	BnaC04g20900D
Chr.C04-No.2	BnaC04g20910D
Chr.C04-No.1	BnaC04g03190D
Chr.C04-No.1	BnaC04g03180D
Chr.C04-No.1	BnaC04g03170D
Chr.C04-No.1	BnaC04g03160D
Chr.C04-No.1	BnaC04g03150D
Chr.C04-No.1	BnaC04g03140D
Chr.C04-No.1	BnaC04g03130D
Chr.C04-No.1	BnaC04g03120D
Chr.C04-No.1	BnaC04g03110D
Chr.C04-No.1	BnaC04g03100D
Chr.C04-No.1	BnaC04g03090D
Chr.C04-No.1	BnaC04g03080D
Chr.C04-No.1	BnaC04g03070D
Chr.C04-No.1	BnaC04g03060D
Chr.C04-No.1	BnaC04g03050D
Chr.C04-No.1	BnaC04g03040D
Chr.C04-No.1	BnaC04g03030D
Chr.C04-No.1	BnaC04g03020D
Chr.C04-No.1	BnaC04g03010D
Chr.C04-No.1	BnaC04g03000D
Chr.C05-No.5	BnaC05g47170D
Chr.C05-No.5	BnaC05g47160D
Chr.C05-No.5	BnaC05g47150D
Chr.C05-No.5	BnaC05g47140D
Chr.C05-No.5	BnaC05g47130D
Chr.C05-No.5	BnaC05g47120D
Chr.C05-No.5	BnaC05g47110D
Chr.C05-No.5	BnaC05g47100D
Chr.C05-No.5	BnaC05g47090D
Chr.C05-No.5	BnaC05g47080D
Chr.C05-No.5	BnaC05g47070D
Chr.C05-No.5	BnaC05g47060D
Chr.C05-No.5	BnaC05g47050D
Chr.C05-No.5	BnaC05g47040D
Chr.C05-No.5	BnaC05g47030D
Chr.C05-No.5	BnaC05g47020D
Chr.C05-No.5	BnaC05g47010D
Chr.C05-No.5	BnaC05g47000D
Chr.C05-No.5	BnaC05g46990D
Chr.C05-No.5	BnaC05g46980D
Chr.C05-No.5	BnaC05g46970D
Chr.C05-No.5	BnaC05g46960D
Chr.C05-No.5	BnaC05g46950D
Chr.C05-No.4	BnaC05g46810D
Chr.C05-No.4	BnaC05g46800D
Chr.C05-No.4	BnaC05g46790D
Chr.C05-No.4	BnaC05g46780D
Chr.C05-No.4	BnaC05g46770D
Chr.C05-No.4	BnaC05g46760D
Chr.C05-No.4	BnaC05g46750D
Chr.C05-No.4	BnaC05g46740D
Chr.C05-No.4	BnaC05g46730D
Chr.C05-No.4	BnaC05g46720D
Chr.C05-No.4	BnaC05g46710D
Chr.C05-No.4	BnaC05g46700D
Chr.C05-No.4	BnaC05g46690D
Chr.C05-No.4	BnaC05g46680D
Chr.C05-No.4	BnaC05g46670D
Chr.C05-No.4	BnaC05g46660D
Chr.C05-No.4	BnaC05g46650D
Chr.C05-No.4	BnaC05g46640D
Chr.C05-No.4	BnaC05g46630D
Chr.C05-No.4	BnaC05g46620D
Chr.C05-No.4	BnaC05g46610D
Chr.C05-No.4	BnaC05g46600D
Chr.C05-No.4	BnaC05g46590D
Chr.C05-No.3	BnaC05g44740D
Chr.C05-No.3	BnaC05g44750D
Chr.C05-No.3	BnaC05g44760D
Chr.C05-No.3	BnaC05g44770D
Chr.C05-No.3	BnaC05g44780D
Chr.C05-No.3	BnaC05g44790D
Chr.C05-No.3	BnaC05g44940D
Chr.C05-No.3	BnaC05g44930D
Chr.C05-No.3	BnaC05g44920D
Chr.C05-No.3	BnaC05g44910D
Chr.C05-No.3	BnaC05g44900D
Chr.C05-No.3	BnaC05g44890D
Chr.C05-No.3	BnaC05g44880D
Chr.C05-No.3	BnaC05g44870D
Chr.C05-No.3	BnaC05g44860D
Chr.C05-No.3	BnaC05g44850D
Chr.C05-No.3	BnaC05g44840D
Chr.C05-No.3	BnaC05g44830D
Chr.C05-No.3	BnaC05g44820D
Chr.C05-No.3	BnaC05g44810D
Chr.C05-No.3	BnaC05g44800D
Chr.C05-No.2	BnaC05g36320D
Chr.C05-No.2	BnaC05g36330D
Chr.C05-No.2	BnaC05g36340D
Chr.C05-No.2	BnaC05g36350D
Chr.C05-No.2	BnaC05g36360D
Chr.C05-No.2	BnaC05g36370D
Chr.C05-No.1	BnaC05g02710D
Chr.C05-No.1	BnaC05g02720D
Chr.C05-No.1	BnaC05g02730D
Chr.C05-No.1	BnaC05g02740D
Chr.C05-No.1	BnaC05g02750D
Chr.C05-No.1	BnaC05g02760D
Chr.C05-No.1	BnaC05g02770D
Chr.C05-No.1	BnaC05g02780D
Chr.C05-No.1	BnaC05g02790D
Chr.C05-No.1	BnaC05g02800D
Chr.C05-No.1	BnaC05g02810D
Chr.C05-No.1	BnaC05g02820D
Chr.C05-No.1	BnaC05g02830D
Chr.C05-No.1	BnaC05g02840D
Chr.C05-No.1	BnaC05g02850D
Chr.C05-No.1	BnaC05g02860D
Chr.C05-No.1	BnaC05g02870D
Chr.C05-No.1	BnaC05g02880D
Chr.C05-No.1	BnaC05g02890D
Chr.C05-No.1	BnaC05g02900D
Chr.C06-No.2	BnaC06g36960D
Chr.C06-No.2	BnaC06g36970D
Chr.C06-No.2	BnaC06g36980D
Chr.C06-No.2	BnaC06g36990D
Chr.C06-No.2	BnaC06g37000D
Chr.C06-No.2	BnaC06g37010D
Chr.C06-No.2	BnaC06g37020D
Chr.C06-No.2	BnaC06g37030D
Chr.C06-No.2	BnaC06g37040D
Chr.C06-No.2	BnaC06g37050D
Chr.C06-No.2	BnaC06g37060D
Chr.C06-No.2	BnaC06g37070D
Chr.C06-No.2	BnaC06g37080D
Chr.C06-No.1	BnaC06g15900D
Chr.C06-No.1	BnaC06g15910D
Chr.C06-No.1	BnaC06g15920D
Chr.C06-No.1	BnaC06g15930D
Chr.C06-No.1	BnaC06g15940D
Chr.C06-No.1	BnaC06g15950D
Chr.C06-No.1	BnaC06g15960D
Chr.C06-No.1	BnaC06g15970D
Chr.C06-No.1	BnaC06g15980D
Chr.C06_random-No.2	BnaC06g43580D
Chr.C06_random-No.2	BnaC06g43570D
Chr.C06_random-No.2	BnaC06g43590D
Chr.C06_random-No.2	BnaC06g43560D
Chr.C06_random-No.2	BnaC06g43600D
Chr.C06_random-No.1	BnaC06g43200D
Chr.C06_random-No.1	BnaC06g43120D
Chr.C06_random-No.1	BnaC06g43130D
Chr.C06_random-No.1	BnaC06g43140D
Chr.C06_random-No.1	BnaC06g43150D
Chr.C06_random-No.1	BnaC06g43160D
Chr.C06_random-No.1	BnaC06g43170D
Chr.C06_random-No.1	BnaC06g43180D
Chr.C06_random-No.1	BnaC06g43190D
Chr.C06_random-No.1	BnaC06g43210D
Chr.C06_random-No.1	BnaC06g43220D
Chr.C07-No.4	BnaC07g42920D
Chr.C07-No.4	BnaC07g42930D
Chr.C07-No.4	BnaC07g42940D
Chr.C07-No.4	BnaC07g42950D
Chr.C07-No.4	BnaC07g42960D
Chr.C07-No.4	BnaC07g42970D
Chr.C07-No.4	BnaC07g42980D
Chr.C07-No.4	BnaC07g42990D
Chr.C07-No.4	BnaC07g43000D
Chr.C07-No.4	BnaC07g43010D
Chr.C07-No.4	BnaC07g43020D
Chr.C07-No.4	BnaC07g43030D
Chr.C07-No.4	BnaC07g43040D
Chr.C07-No.4	BnaC07g43050D
Chr.C07-No.4	BnaC07g43060D
Chr.C07-No.3	BnaC07g20870D
Chr.C07-No.3	BnaC07g20880D
Chr.C07-No.3	BnaC07g20890D
Chr.C07-No.3	BnaC07g20900D
Chr.C07-No.3	BnaC07g20910D
Chr.C07-No.3	BnaC07g20920D
Chr.C07-No.3	BnaC07g20930D
Chr.C07-No.3	BnaC07g20940D
Chr.C07-No.3	BnaC07g20950D
Chr.C07-No.2	BnaC07g19220D
Chr.C07-No.2	BnaC07g19230D
Chr.C07-No.2	BnaC07g19240D
Chr.C07-No.2	BnaC07g19250D
Chr.C07-No.2	BnaC07g19260D
Chr.C07-No.2	BnaC07g19270D
Chr.C07-No.2	BnaC07g19280D
Chr.C07-No.2	BnaC07g19290D
Chr.C07-No.2	BnaC07g19300D
Chr.C07-No.1	BnaC07g10450D
Chr.C07-No.1	BnaC07g10440D
Chr.C07-No.1	BnaC07g10430D
Chr.C07-No.1	BnaC07g10420D
Chr.C07-No.1	BnaC07g10410D
Chr.C07-No.1	BnaC07g10400D
Chr.C07-No.1	BnaC07g10390D
Chr.C07-No.1	BnaC07g10380D
Chr.C07-No.1	BnaC07g10370D
Chr.C07-No.1	BnaC07g10360D
Chr.C07-No.1	BnaC07g10350D
Chr.C08-No.3	BnaC08g43130D
Chr.C08-No.3	BnaC08g43140D
Chr.C08-No.3	BnaC08g43150D
Chr.C08-No.3	BnaC08g43160D
Chr.C08-No.3	BnaC08g43170D
Chr.C08-No.3	BnaC08g43180D
Chr.C08-No.3	BnaC08g43190D
Chr.C08-No.3	BnaC08g43200D
Chr.C08-No.3	BnaC08g43210D
Chr.C08-No.3	BnaC08g43220D
Chr.C08-No.3	BnaC08g43230D
Chr.C08-No.3	BnaC08g43240D
Chr.C08-No.3	BnaC08g43250D
Chr.C08-No.3	BnaC08g43260D
Chr.C08-No.3	BnaC08g43270D
Chr.C08-No.3	BnaC08g43280D
Chr.C08-No.3	BnaC08g43290D
Chr.C08-No.3	BnaC08g43300D
Chr.C08-No.3	BnaC08g43310D
Chr.C08-No.3	BnaC08g43320D
Chr.C08-No.3	BnaC08g43330D
Chr.C08-No.2	BnaC08g07600D
Chr.C08-No.1	BnaC08g07250D
Chr.C08-No.1	BnaC08g07260D
Chr.C09-No.1	BnaC09g04240D
Chr.C09-No.1	BnaC09g04250D
Chr.C09-No.1	BnaC09g04260D
Chr.C09-No.1	BnaC09g04270D
Chr.C09-No.1	BnaC09g04280D
Chr.C09-No.1	BnaC09g04290D
Chr.C09-No.1	BnaC09g04300D
Chr.C09-No.1	BnaC09g04310D
Chr.C09-No.1	BnaC09g04320D
Chr.C09-No.1	BnaC09g04330D
Chr.C09-No.1	BnaC09g04340D
Chr.C09-No.1	BnaC09g04350D
Chr.C09-No.1	BnaC09g04360D
Chr.C09-No.1	BnaC09g04370D
Chr.C09-No.1	BnaC09g04380D
Chr.C09-No.1	BnaC09g04390D
Chr.C09_random-No.2	BnaC09g52950D
Chr.C09_random-No.2	BnaC09g52960D
Chr.C09_random-No.2	BnaC09g52970D
Chr.C09_random-No.2	BnaC09g52980D
Chr.C09_random-No.2	BnaC09g52990D
Chr.C09_random-No.2	BnaC09g53000D
Chr.C09_random-No.2	BnaC09g53010D
Chr.C09_random-No.2	BnaC09g53020D
Chr.C09_random-No.2	BnaC09g53030D
Chr.C09_random-No.2	BnaC09g53040D
Chr.C09_random-No.1	BnaC09g51210D
Chr.C09_random-No.1	BnaC09g51220D
Chr.C09_random-No.1	BnaC09g51230D
Chr.C09_random-No.1	BnaC09g51190D
Chr.C09_random-No.1	BnaC09g51200D
Chr.Cnn_random-No.7	BnaCnng78430D
Chr.Cnn_random-No.7	BnaCnng78440D
Chr.Cnn_random-No.7	BnaCnng78450D
Chr.Cnn_random-No.7	BnaCnng78460D
Chr.Cnn_random-No.7	BnaCnng78470D
Chr.Cnn_random-No.7	BnaCnng78480D
Chr.Cnn_random-No.6	BnaCnng61860D
Chr.Cnn_random-No.6	BnaCnng61870D
Chr.Cnn_random-No.6	BnaCnng61880D
Chr.Cnn_random-No.6	BnaCnng61890D
Chr.Cnn_random-No.6	BnaCnng61900D
Chr.Cnn_random-No.6	BnaCnng61910D
Chr.Cnn_random-No.6	BnaCnng61920D
Chr.Cnn_random-No.6	BnaCnng61930D
Chr.Cnn_random-No.6	BnaCnng61940D
Chr.Cnn_random-No.6	BnaCnng61950D
Chr.Cnn_random-No.6	BnaCnng61960D
Chr.Cnn_random-No.5	BnaCnng41080D
Chr.Cnn_random-No.5	BnaCnng41090D
Chr.Cnn_random-No.5	BnaCnng41100D
Chr.Cnn_random-No.5	BnaCnng41110D
Chr.Cnn_random-No.5	BnaCnng41120D
Chr.Cnn_random-No.5	BnaCnng41130D
Chr.Cnn_random-No.4	BnaCnng38840D
Chr.Cnn_random-No.4	BnaCnng38850D
Chr.Cnn_random-No.4	BnaCnng38860D
Chr.Cnn_random-No.4	BnaCnng38870D
Chr.Cnn_random-No.4	BnaCnng38880D
Chr.Cnn_random-No.4	BnaCnng38890D
Chr.Cnn_random-No.4	BnaCnng38900D
Chr.Cnn_random-No.4	BnaCnng38910D
Chr.Cnn_random-No.4	BnaCnng38920D
Chr.Cnn_random-No.4	BnaCnng38930D
Chr.Cnn_random-No.4	BnaCnng38940D
Chr.Cnn_random-No.4	BnaCnng38950D
Chr.Cnn_random-No.3	BnaCnng25110D
Chr.Cnn_random-No.3	BnaCnng25120D
Chr.Cnn_random-No.3	BnaCnng25130D
Chr.Cnn_random-No.3	BnaCnng25140D
Chr.Cnn_random-No.3	BnaCnng25150D
Chr.Cnn_random-No.3	BnaCnng25160D
Chr.Cnn_random-No.2	BnaCnng15910D
Chr.Cnn_random-No.2	BnaCnng15920D
Chr.Cnn_random-No.1	BnaCnng14630D
Chr.Cnn_random-No.1	BnaCnng14640D
Chr.Cnn_random-No.1	BnaCnng14650D
Chr.Cnn_random-No.1	BnaCnng14660D
Chr.Cnn_random-No.1	BnaCnng14670D
Chr.Cnn_random-No.1	BnaCnng14680D
Chr.Cnn_random-No.1	BnaCnng14690D
Chr.Cnn_random-No.1	BnaCnng14700D
Chr.Cnn_random-No.1	BnaCnng14710D
Chr.Cnn_random-No.1	BnaCnng14720D
Chr.Cnn_random-No.1	BnaCnng14730D
Chr.Cnn_random-No.1	BnaCnng14740D
Chr.Unn_random-No.3	BnaUnng03410D
Chr.Unn_random-No.3	BnaUnng03420D
Chr.Unn_random-No.3	BnaUnng03430D
Chr.Unn_random-No.3	BnaUnng03440D
Chr.Unn_random-No.3	BnaUnng03450D
Chr.Unn_random-No.3	BnaUnng03460D
Chr.Unn_random-No.3	BnaUnng03470D
Chr.Unn_random-No.3	BnaUnng03480D
Chr.Unn_random-No.3	BnaUnng03490D
Chr.Unn_random-No.3	BnaUnng03500D
Chr.Unn_random-No.3	BnaUnng03510D
Chr.Unn_random-No.2	BnaUnng03120D
Chr.Unn_random-No.2	BnaUnng03130D
Chr.Unn_random-No.2	BnaUnng03140D
Chr.Unn_random-No.2	BnaUnng03150D
Chr.Unn_random-No.2	BnaUnng03160D
Chr.Unn_random-No.1	BnaUnng02330D
Chr.Unn_random-No.1	BnaUnng02340D
Chr.Unn_random-No.1	BnaUnng02350D
Chr.Unn_random-No.1	BnaUnng02360D
