# Supplementary material for: Prediction of heterosis in the recent rapeseed (Brassica napus) polyploid by pairing parental nucleotide sequences
Source: PLoS Genet. 2021 Nov 4;17(11):e1009879. doi: 10.1371/journal.pgen.1009879 (PMC8608326; doi:10.1371/journal.pgen.1009879)
Supplement: S18 Table — (XLSX) [file pgen.1009879.s025.xlsx]

## Sheet: S18_Table
S18 Table.Genes underlying the h-QTLs for NSP-HPH
h-QTL	Gene
Chr.A01-No.1	BnaA01g09750D
Chr.A01-No.1	BnaA01g09760D
Chr.A01-No.1	BnaA01g09770D
Chr.A01-No.1	BnaA01g09780D
Chr.A01-No.1	BnaA01g09790D
Chr.A01-No.1	BnaA01g09800D
Chr.A01-No.1	BnaA01g09810D
Chr.A01-No.1	BnaA01g09820D
Chr.A01-No.1	BnaA01g09830D
Chr.A01-No.1	BnaA01g09840D
Chr.A01-No.1	BnaA01g09850D
Chr.A01-No.1	BnaA01g09860D
Chr.A01-No.1	BnaA01g09870D
Chr.A01-No.1	BnaA01g09880D
Chr.A01-No.1	BnaA01g09890D
Chr.A01-No.1	BnaA01g09900D
Chr.A01-No.1	BnaA01g09910D
Chr.A01-No.1	BnaA01g09920D
Chr.A01-No.1	BnaA01g09930D
Chr.A01-No.1	BnaA01g09940D
Chr.A01-No.1	BnaA01g09950D
Chr.A01-No.2	BnaA01g30580D
Chr.A01-No.2	BnaA01g30570D
Chr.A01-No.2	BnaA01g30560D
Chr.A01-No.2	BnaA01g30550D
Chr.A01-No.2	BnaA01g30540D
Chr.A01-No.2	BnaA01g30530D
Chr.A01-No.2	BnaA01g30520D
Chr.A01-No.2	BnaA01g30510D
Chr.A01-No.2	BnaA01g30500D
Chr.A01-No.2	BnaA01g30490D
Chr.A01-No.2	BnaA01g30480D
Chr.A01-No.2	BnaA01g30470D
Chr.A01-No.2	BnaA01g30460D
Chr.A01-No.2	BnaA01g30450D
Chr.A01-No.2	BnaA01g30590D
Chr.A01-No.2	BnaA01g30600D
Chr.A01-No.2	BnaA01g30610D
Chr.A01-No.2	BnaA01g30620D
Chr.A01-No.2	BnaA01g30630D
Chr.A01-No.2	BnaA01g30640D
Chr.A01-No.2	BnaA01g30650D
Chr.A01-No.2	BnaA01g30660D
Chr.A01-No.2	BnaA01g30670D
Chr.A01-No.2	BnaA01g30680D
Chr.A01-No.2	BnaA01g30690D
Chr.A01-No.2	BnaA01g30700D
Chr.A01-No.2	BnaA01g30710D
Chr.A02-No.1	BnaA02g06480D
Chr.A02-No.1	BnaA02g06490D
Chr.A02-No.1	BnaA02g06500D
Chr.A02-No.1	BnaA02g06510D
Chr.A02-No.1	BnaA02g06520D
Chr.A02-No.1	BnaA02g06530D
Chr.A02-No.1	BnaA02g06540D
Chr.A02-No.1	BnaA02g06550D
Chr.A02-No.1	BnaA02g06560D
Chr.A02-No.1	BnaA02g06570D
Chr.A02-No.1	BnaA02g06580D
Chr.A02-No.1	BnaA02g06590D
Chr.A02-No.1	BnaA02g06600D
Chr.A02-No.1	BnaA02g06610D
Chr.A02-No.1	BnaA02g06620D
Chr.A02-No.1	BnaA02g06630D
Chr.A02-No.1	BnaA02g06640D
Chr.A02-No.2	BnaA02g24220D
Chr.A02-No.2	BnaA02g24230D
Chr.A02-No.2	BnaA02g24240D
Chr.A02-No.2	BnaA02g24250D
Chr.A02-No.2	BnaA02g24260D
Chr.A02-No.2	BnaA02g24270D
Chr.A02-No.2	BnaA02g24280D
Chr.A02-No.2	BnaA02g24290D
Chr.A02-No.2	BnaA02g24300D
Chr.A02-No.2	BnaA02g24310D
Chr.A02-No.2	BnaA02g24320D
Chr.A02-No.3	BnaA02g30760D
Chr.A02-No.3	BnaA02g30750D
Chr.A02-No.3	BnaA02g30740D
Chr.A02-No.3	BnaA02g30730D
Chr.A02-No.3	BnaA02g30720D
Chr.A02-No.3	BnaA02g30710D
Chr.A02-No.3	BnaA02g30700D
Chr.A02-No.3	BnaA02g30690D
Chr.A02-No.3	BnaA02g30680D
Chr.A02-No.3	BnaA02g30670D
Chr.A02-No.3	BnaA02g30660D
Chr.A02-No.3	BnaA02g30650D
Chr.A02-No.3	BnaA02g30640D
Chr.A02-No.3	BnaA02g30630D
Chr.A02-No.3	BnaA02g30620D
Chr.A02-No.3	BnaA02g30610D
Chr.A02-No.3	BnaA02g30600D
Chr.A02-No.3	BnaA02g30590D
Chr.A02-No.3	BnaA02g30580D
Chr.A02-No.3	BnaA02g30570D
Chr.A02-No.4	BnaA02g31000D
Chr.A02-No.4	BnaA02g30990D
Chr.A02-No.4	BnaA02g30980D
Chr.A02-No.4	BnaA02g30970D
Chr.A02-No.4	BnaA02g30960D
Chr.A02-No.4	BnaA02g30950D
Chr.A02-No.4	BnaA02g30940D
Chr.A02-No.4	BnaA02g30930D
Chr.A02-No.4	BnaA02g30920D
Chr.A02-No.4	BnaA02g30910D
Chr.A03_random-No.1	BnaA03g57330D
Chr.A03_random-No.1	BnaA03g57340D
Chr.A03_random-No.1	BnaA03g57350D
Chr.A03_random-No.1	BnaA03g57360D
Chr.A03_random-No.1	BnaA03g57370D
Chr.A03_random-No.1	BnaA03g57380D
Chr.A03_random-No.1	BnaA03g57390D
Chr.A03_random-No.1	BnaA03g57400D
Chr.A03_random-No.1	BnaA03g57410D
Chr.A03_random-No.1	BnaA03g57420D
Chr.A03_random-No.1	BnaA03g57430D
Chr.A03_random-No.1	BnaA03g57440D
Chr.A03_random-No.1	BnaA03g57470D
Chr.A03_random-No.1	BnaA03g57480D
Chr.A03_random-No.1	BnaA03g57490D
Chr.A03_random-No.1	BnaA03g57500D
Chr.A03_random-No.1	BnaA03g57460D
Chr.A03_random-No.1	BnaA03g57450D
Chr.A03-No.1	BnaA03g06490D
Chr.A03-No.1	BnaA03g06500D
Chr.A03-No.1	BnaA03g06510D
Chr.A03-No.1	BnaA03g06520D
Chr.A03-No.1	BnaA03g06530D
Chr.A03-No.1	BnaA03g06540D
Chr.A03-No.1	BnaA03g06550D
Chr.A03-No.1	BnaA03g06560D
Chr.A03-No.1	BnaA03g06570D
Chr.A03-No.1	BnaA03g06580D
Chr.A03-No.1	BnaA03g06590D
Chr.A03-No.1	BnaA03g06600D
Chr.A03-No.1	BnaA03g06610D
Chr.A03-No.1	BnaA03g06620D
Chr.A03-No.1	BnaA03g06630D
Chr.A03-No.1	BnaA03g06640D
Chr.A03-No.1	BnaA03g06650D
Chr.A03-No.1	BnaA03g06660D
Chr.A03-No.1	BnaA03g06670D
Chr.A03-No.1	BnaA03g06680D
Chr.A03-No.1	BnaA03g06690D
Chr.A03-No.1	BnaA03g06700D
Chr.A03-No.2	BnaA03g12970D
Chr.A03-No.2	BnaA03g12960D
Chr.A03-No.2	BnaA03g12950D
Chr.A03-No.2	BnaA03g12940D
Chr.A03-No.2	BnaA03g12930D
Chr.A03-No.2	BnaA03g12920D
Chr.A03-No.2	BnaA03g12910D
Chr.A03-No.2	BnaA03g12900D
Chr.A03-No.2	BnaA03g12890D
Chr.A03-No.2	BnaA03g12880D
Chr.A03-No.2	BnaA03g12870D
Chr.A03-No.2	BnaA03g12860D
Chr.A03-No.2	BnaA03g12850D
Chr.A03-No.2	BnaA03g12840D
Chr.A03-No.2	BnaA03g12830D
Chr.A03-No.2	BnaA03g12820D
Chr.A03-No.2	BnaA03g12810D
Chr.A03-No.2	BnaA03g12800D
Chr.A03-No.2	BnaA03g12790D
Chr.A03-No.2	BnaA03g12780D
Chr.A03-No.2	BnaA03g12770D
Chr.A03-No.2	BnaA03g12760D
Chr.A03-No.2	BnaA03g12750D
Chr.A03-No.2	BnaA03g12740D
Chr.A03-No.2	BnaA03g12730D
Chr.A03-No.3	BnaA03g23250D
Chr.A03-No.3	BnaA03g23240D
Chr.A03-No.3	BnaA03g23230D
Chr.A03-No.3	BnaA03g23220D
Chr.A03-No.3	BnaA03g23210D
Chr.A03-No.3	BnaA03g23200D
Chr.A03-No.3	BnaA03g23190D
Chr.A03-No.3	BnaA03g23180D
Chr.A03-No.3	BnaA03g23170D
Chr.A03-No.3	BnaA03g23160D
Chr.A03-No.3	BnaA03g23150D
Chr.A03-No.3	BnaA03g23140D
Chr.A03-No.3	BnaA03g23130D
Chr.A03-No.3	BnaA03g23120D
Chr.A03-No.3	BnaA03g23110D
Chr.A03-No.3	BnaA03g23100D
Chr.A03-No.3	BnaA03g23090D
Chr.A03-No.3	BnaA03g23080D
Chr.A03-No.4	BnaA03g29400D
Chr.A03-No.4	BnaA03g29390D
Chr.A03-No.4	BnaA03g29380D
Chr.A03-No.4	BnaA03g29370D
Chr.A03-No.4	BnaA03g29360D
Chr.A03-No.4	BnaA03g29350D
Chr.A03-No.4	BnaA03g29340D
Chr.A03-No.4	BnaA03g29330D
Chr.A03-No.4	BnaA03g29320D
Chr.A03-No.4	BnaA03g29310D
Chr.A03-No.4	BnaA03g29300D
Chr.A03-No.4	BnaA03g29290D
Chr.A03-No.4	BnaA03g29280D
Chr.A03-No.4	BnaA03g29270D
Chr.A03-No.4	BnaA03g29260D
Chr.A03-No.4	BnaA03g29250D
Chr.A03-No.4	BnaA03g29240D
Chr.A03-No.4	BnaA03g29230D
Chr.A03-No.4	BnaA03g29220D
Chr.A03-No.4	BnaA03g29210D
Chr.A03-No.4	BnaA03g29200D
Chr.A03-No.4	BnaA03g29190D
Chr.A03-No.4	BnaA03g29180D
Chr.A04-No.1	BnaA04g01420D
Chr.A04-No.1	BnaA04g01410D
Chr.A04-No.1	BnaA04g01400D
Chr.A04-No.1	BnaA04g01390D
Chr.A04-No.1	BnaA04g01380D
Chr.A04-No.1	BnaA04g01370D
Chr.A04-No.1	BnaA04g01360D
Chr.A04-No.1	BnaA04g01350D
Chr.A04-No.1	BnaA04g01340D
Chr.A04-No.1	BnaA04g01330D
Chr.A04-No.1	BnaA04g01320D
Chr.A04-No.1	BnaA04g01310D
Chr.A04-No.1	BnaA04g01300D
Chr.A04-No.1	BnaA04g01290D
Chr.A04-No.1	BnaA04g01280D
Chr.A04-No.1	BnaA04g01270D
Chr.A04-No.1	BnaA04g01260D
Chr.A04-No.1	BnaA04g01250D
Chr.A04-No.2	BnaA04g17880D
Chr.A04-No.2	BnaA04g17870D
Chr.A04-No.2	BnaA04g17860D
Chr.A04-No.2	BnaA04g17850D
Chr.A04-No.2	BnaA04g17840D
Chr.A04-No.2	BnaA04g17830D
Chr.A04-No.2	BnaA04g17820D
Chr.A04-No.2	BnaA04g17810D
Chr.A04-No.2	BnaA04g17800D
Chr.A04-No.2	BnaA04g17790D
Chr.A04-No.2	BnaA04g17780D
Chr.A04-No.2	BnaA04g17770D
Chr.A04-No.2	BnaA04g17760D
Chr.A04-No.2	BnaA04g17750D
Chr.A04-No.2	BnaA04g17740D
Chr.A04-No.2	BnaA04g17730D
Chr.A04-No.2	BnaA04g17720D
Chr.A04-No.2	BnaA04g17710D
Chr.A04-No.2	BnaA04g17700D
Chr.A04-No.2	BnaA04g17690D
Chr.A04-No.2	BnaA04g17680D
Chr.A04-No.3	BnaA04g26210D
Chr.A04-No.3	BnaA04g26220D
Chr.A04-No.3	BnaA04g26230D
Chr.A04-No.3	BnaA04g26240D
Chr.A04-No.3	BnaA04g26250D
Chr.A04-No.3	BnaA04g26260D
Chr.A04-No.3	BnaA04g26270D
Chr.A04-No.3	BnaA04g26280D
Chr.A04-No.3	BnaA04g26290D
Chr.A04-No.3	BnaA04g26300D
Chr.A04-No.3	BnaA04g26310D
Chr.A04-No.3	BnaA04g26320D
Chr.A04-No.3	BnaA04g26330D
Chr.A04-No.3	BnaA04g26340D
Chr.A04-No.3	BnaA04g26350D
Chr.A04-No.3	BnaA04g26360D
Chr.A04-No.3	BnaA04g26370D
Chr.A04-No.3	BnaA04g26380D
Chr.A04-No.3	BnaA04g26390D
Chr.A04-No.3	BnaA04g26400D
Chr.A04-No.3	BnaA04g26410D
Chr.A04-No.3	BnaA04g26420D
Chr.A04-No.3	BnaA04g26430D
Chr.A04-No.3	BnaA04g26440D
Chr.A04-No.3	BnaA04g26450D
Chr.A04-No.3	BnaA04g26460D
Chr.A04-No.3	BnaA04g26470D
Chr.A04-No.3	BnaA04g26480D
Chr.A04-No.3	BnaA04g26490D
Chr.A04-No.3	BnaA04g26500D
Chr.A04-No.3	BnaA04g26510D
Chr.A04-No.3	BnaA04g26520D
Chr.A04-No.3	BnaA04g26530D
Chr.A04-No.3	BnaA04g26540D
Chr.A05-No.1	BnaA05g01960D
Chr.A05-No.1	BnaA05g01950D
Chr.A05-No.1	BnaA05g01940D
Chr.A05-No.1	BnaA05g01930D
Chr.A05-No.1	BnaA05g01920D
Chr.A05-No.1	BnaA05g01910D
Chr.A05-No.1	BnaA05g01900D
Chr.A05-No.1	BnaA05g01890D
Chr.A05-No.1	BnaA05g01880D
Chr.A05-No.1	BnaA05g01870D
Chr.A05-No.1	BnaA05g01860D
Chr.A05-No.1	BnaA05g01850D
Chr.A05-No.1	BnaA05g01840D
Chr.A05-No.1	BnaA05g01830D
Chr.A05-No.1	BnaA05g01820D
Chr.A05-No.1	BnaA05g01810D
Chr.A05-No.1	BnaA05g01800D
Chr.A05-No.1	BnaA05g01790D
Chr.A05-No.1	BnaA05g01780D
Chr.A05-No.1	BnaA05g01770D
Chr.A05-No.1	BnaA05g01760D
Chr.A05-No.1	BnaA05g01750D
Chr.A05-No.1	BnaA05g01740D
Chr.A05-No.2	BnaA05g26300D
Chr.A05-No.2	BnaA05g26310D
Chr.A05-No.2	BnaA05g26320D
Chr.A05-No.2	BnaA05g26330D
Chr.A05-No.2	BnaA05g26340D
Chr.A05-No.2	BnaA05g26350D
Chr.A05-No.2	BnaA05g26360D
Chr.A05-No.2	BnaA05g26370D
Chr.A05-No.2	BnaA05g26380D
Chr.A05-No.2	BnaA05g26390D
Chr.A05-No.2	BnaA05g26400D
Chr.A05-No.2	BnaA05g26410D
Chr.A05-No.2	BnaA05g26420D
Chr.A05-No.2	BnaA05g26430D
Chr.A05-No.2	BnaA05g26440D
Chr.A05-No.2	BnaA05g26450D
Chr.A05-No.2	BnaA05g26460D
Chr.A05-No.2	BnaA05g26470D
Chr.A05-No.2	BnaA05g26480D
Chr.A05-No.2	BnaA05g26490D
Chr.A05-No.3	BnaA05g33980D
Chr.A05-No.3	BnaA05g33990D
Chr.A05-No.3	BnaA05g34000D
Chr.A05-No.3	BnaA05g34010D
Chr.A05-No.3	BnaA05g34020D
Chr.A05-No.3	BnaA05g34030D
Chr.A06-No.1	BnaA06g01640D
Chr.A06-No.1	BnaA06g01650D
Chr.A06-No.1	BnaA06g01660D
Chr.A06-No.1	BnaA06g01670D
Chr.A06-No.1	BnaA06g01680D
Chr.A06-No.1	BnaA06g01690D
Chr.A06-No.1	BnaA06g01850D
Chr.A06-No.1	BnaA06g01840D
Chr.A06-No.1	BnaA06g01830D
Chr.A06-No.1	BnaA06g01820D
Chr.A06-No.1	BnaA06g01810D
Chr.A06-No.1	BnaA06g01800D
Chr.A06-No.1	BnaA06g01790D
Chr.A06-No.1	BnaA06g01780D
Chr.A06-No.1	BnaA06g01770D
Chr.A06-No.1	BnaA06g01760D
Chr.A06-No.1	BnaA06g01750D
Chr.A06-No.1	BnaA06g01740D
Chr.A06-No.1	BnaA06g01730D
Chr.A06-No.1	BnaA06g01720D
Chr.A06-No.1	BnaA06g01710D
Chr.A06-No.1	BnaA06g01700D
Chr.A06-No.1	BnaA06g01860D
Chr.A06-No.1	BnaA06g01870D
Chr.A06-No.1	BnaA06g01880D
Chr.A06-No.1	BnaA06g01890D
Chr.A06-No.1	BnaA06g01900D
Chr.A06-No.2	BnaA06g03960D
Chr.A06-No.2	BnaA06g03950D
Chr.A06-No.2	BnaA06g03940D
Chr.A06-No.2	BnaA06g03930D
Chr.A06-No.2	BnaA06g03920D
Chr.A06-No.2	BnaA06g03910D
Chr.A06-No.2	BnaA06g03900D
Chr.A06-No.2	BnaA06g03890D
Chr.A06-No.2	BnaA06g03880D
Chr.A06-No.2	BnaA06g03870D
Chr.A06-No.2	BnaA06g03860D
Chr.A06-No.2	BnaA06g03850D
Chr.A06-No.2	BnaA06g03840D
Chr.A06-No.2	BnaA06g03830D
Chr.A06-No.2	BnaA06g03820D
Chr.A06-No.2	BnaA06g03810D
Chr.A06-No.2	BnaA06g03800D
Chr.A06-No.2	BnaA06g03790D
Chr.A06-No.2	BnaA06g03780D
Chr.A06-No.3	BnaA06g04850D
Chr.A06-No.3	BnaA06g04840D
Chr.A06-No.3	BnaA06g04830D
Chr.A06-No.3	BnaA06g04820D
Chr.A06-No.3	BnaA06g04810D
Chr.A06-No.3	BnaA06g04800D
Chr.A06-No.3	BnaA06g04790D
Chr.A06-No.3	BnaA06g04780D
Chr.A06-No.3	BnaA06g04770D
Chr.A06-No.3	BnaA06g04760D
Chr.A06-No.3	BnaA06g04750D
Chr.A06-No.3	BnaA06g04740D
Chr.A06-No.3	BnaA06g04730D
Chr.A06-No.3	BnaA06g04720D
Chr.A06-No.3	BnaA06g04710D
Chr.A06-No.3	BnaA06g04700D
Chr.A06-No.3	BnaA06g04690D
Chr.A06-No.3	BnaA06g04680D
Chr.A06-No.3	BnaA06g04670D
Chr.A06-No.3	BnaA06g04660D
Chr.A06-No.3	BnaA06g04650D
Chr.A06-No.3	BnaA06g04640D
Chr.A06-No.3	BnaA06g04630D
Chr.A06-No.3	BnaA06g04620D
Chr.A06-No.3	BnaA06g04610D
Chr.A06-No.3	BnaA06g04600D
Chr.A06-No.3	BnaA06g04590D
Chr.A06-No.3	BnaA06g04580D
Chr.A06-No.3	BnaA06g04570D
Chr.A06-No.3	BnaA06g04560D
Chr.A06-No.4	BnaA06g13940D
Chr.A06-No.4	BnaA06g13930D
Chr.A06-No.4	BnaA06g13920D
Chr.A06-No.4	BnaA06g13910D
Chr.A06-No.4	BnaA06g13900D
Chr.A06-No.4	BnaA06g13890D
Chr.A06-No.4	BnaA06g13880D
Chr.A06-No.4	BnaA06g13870D
Chr.A06-No.4	BnaA06g13860D
Chr.A06-No.4	BnaA06g13850D
Chr.A06-No.4	BnaA06g13840D
Chr.A06-No.4	BnaA06g13830D
Chr.A06-No.4	BnaA06g13820D
Chr.A06-No.4	BnaA06g13810D
Chr.A06-No.4	BnaA06g13800D
Chr.A06-No.4	BnaA06g13790D
Chr.A06-No.4	BnaA06g13780D
Chr.A06-No.4	BnaA06g13770D
Chr.A06-No.4	BnaA06g13760D
Chr.A06-No.4	BnaA06g13750D
Chr.A06-No.4	BnaA06g13740D
Chr.A06-No.4	BnaA06g13730D
Chr.A06-No.4	BnaA06g13720D
Chr.A06-No.4	BnaA06g13710D
Chr.A06-No.4	BnaA06g13700D
Chr.A06-No.4	BnaA06g13690D
Chr.A06-No.4	BnaA06g13680D
Chr.A07_random-No.1	BnaA07g37390D
Chr.A07_random-No.1	BnaA07g37400D
Chr.A07_random-No.1	BnaA07g37410D
Chr.A07_random-No.1	BnaA07g37420D
Chr.A07_random-No.1	BnaA07g37430D
Chr.A07_random-No.1	BnaA07g37440D
Chr.A07_random-No.1	BnaA07g37450D
Chr.A07_random-No.1	BnaA07g37460D
Chr.A07_random-No.1	BnaA07g37470D
Chr.A07_random-No.1	BnaA07g37480D
Chr.A07_random-No.1	BnaA07g37370D
Chr.A07_random-No.1	BnaA07g37310D
Chr.A07_random-No.1	BnaA07g37320D
Chr.A07_random-No.1	BnaA07g37330D
Chr.A07_random-No.1	BnaA07g37340D
Chr.A07_random-No.1	BnaA07g37360D
Chr.A07_random-No.1	BnaA07g37350D
Chr.A07_random-No.1	BnaA07g37380D
Chr.A07-No.1	BnaA07g12470D
Chr.A07-No.1	BnaA07g12460D
Chr.A07-No.1	BnaA07g12450D
Chr.A07-No.1	BnaA07g12440D
Chr.A07-No.1	BnaA07g12430D
Chr.A07-No.1	BnaA07g12420D
Chr.A07-No.1	BnaA07g12410D
Chr.A07-No.1	BnaA07g12400D
Chr.A07-No.1	BnaA07g12390D
Chr.A07-No.1	BnaA07g12270D
Chr.A07-No.1	BnaA07g12280D
Chr.A07-No.1	BnaA07g12290D
Chr.A07-No.1	BnaA07g12300D
Chr.A07-No.1	BnaA07g12310D
Chr.A07-No.1	BnaA07g12320D
Chr.A07-No.1	BnaA07g12330D
Chr.A07-No.1	BnaA07g12340D
Chr.A07-No.1	BnaA07g12350D
Chr.A07-No.1	BnaA07g12360D
Chr.A07-No.1	BnaA07g12370D
Chr.A07-No.1	BnaA07g12380D
Chr.A07-No.2	BnaA07g30770D
Chr.A07-No.2	BnaA07g30780D
Chr.A07-No.2	BnaA07g30790D
Chr.A07-No.2	BnaA07g30800D
Chr.A07-No.2	BnaA07g30810D
Chr.A07-No.2	BnaA07g30820D
Chr.A07-No.2	BnaA07g30830D
Chr.A07-No.2	BnaA07g30840D
Chr.A07-No.2	BnaA07g30850D
Chr.A07-No.2	BnaA07g30860D
Chr.A07-No.2	BnaA07g30870D
Chr.A07-No.2	BnaA07g30880D
Chr.A07-No.2	BnaA07g30890D
Chr.A07-No.2	BnaA07g30900D
Chr.A07-No.2	BnaA07g30910D
Chr.A07-No.2	BnaA07g30920D
Chr.A07-No.2	BnaA07g30930D
Chr.A07-No.2	BnaA07g30940D
Chr.A07-No.2	BnaA07g30950D
Chr.A07-No.2	BnaA07g30960D
Chr.A07-No.2	BnaA07g30970D
Chr.A07-No.2	BnaA07g30980D
Chr.A07-No.2	BnaA07g30990D
Chr.A07-No.2	BnaA07g31000D
Chr.A07-No.2	BnaA07g31010D
Chr.A07-No.3	BnaA07g33580D
Chr.A07-No.3	BnaA07g33570D
Chr.A07-No.3	BnaA07g33560D
Chr.A07-No.3	BnaA07g33550D
Chr.A07-No.3	BnaA07g33540D
Chr.A07-No.3	BnaA07g33530D
Chr.A07-No.3	BnaA07g33520D
Chr.A07-No.3	BnaA07g33510D
Chr.A07-No.3	BnaA07g33500D
Chr.A07-No.3	BnaA07g33490D
Chr.A07-No.3	BnaA07g33480D
Chr.A07-No.3	BnaA07g33470D
Chr.A07-No.3	BnaA07g33460D
Chr.A07-No.3	BnaA07g33450D
Chr.A07-No.3	BnaA07g33440D
Chr.A07-No.3	BnaA07g33430D
Chr.A07-No.3	BnaA07g33420D
Chr.A07-No.3	BnaA07g33410D
Chr.A07-No.3	BnaA07g33400D
Chr.A07-No.3	BnaA07g33390D
Chr.A07-No.3	BnaA07g33380D
Chr.A07-No.3	BnaA07g33370D
Chr.A07-No.3	BnaA07g33360D
Chr.A07-No.3	BnaA07g33350D
Chr.A08_random-No.1	BnaA08g31710D
Chr.A08_random-No.1	BnaA08g31720D
Chr.A08_random-No.1	BnaA08g31730D
Chr.A08_random-No.1	BnaA08g31740D
Chr.A08_random-No.1	BnaA08g31750D
Chr.A08_random-No.1	BnaA08g31760D
Chr.A08_random-No.1	BnaA08g31770D
Chr.A08-No.1	BnaA08g26930D
Chr.A08-No.1	BnaA08g26940D
Chr.A08-No.1	BnaA08g26950D
Chr.A08-No.1	BnaA08g26960D
Chr.A08-No.1	BnaA08g26970D
Chr.A08-No.1	BnaA08g26980D
Chr.A08-No.1	BnaA08g26990D
Chr.A08-No.1	BnaA08g27000D
Chr.A08-No.1	BnaA08g27010D
Chr.A08-No.1	BnaA08g27020D
Chr.A08-No.1	BnaA08g27030D
Chr.A08-No.1	BnaA08g27040D
Chr.A08-No.1	BnaA08g27050D
Chr.A08-No.1	BnaA08g27060D
Chr.A08-No.1	BnaA08g27070D
Chr.A08-No.1	BnaA08g27080D
Chr.A08-No.1	BnaA08g27090D
Chr.A08-No.1	BnaA08g27100D
Chr.A08-No.1	BnaA08g27110D
Chr.A08-No.1	BnaA08g27120D
Chr.A08-No.1	BnaA08g27130D
Chr.A08-No.1	BnaA08g27140D
Chr.A08-No.1	BnaA08g27150D
Chr.A08-No.1	BnaA08g27160D
Chr.A08-No.1	BnaA08g27170D
Chr.A08-No.1	BnaA08g27180D
Chr.A08-No.1	BnaA08g27190D
Chr.A09-No.1	BnaA09g23340D
Chr.A09-No.1	BnaA09g23350D
Chr.A09-No.1	BnaA09g23360D
Chr.A09-No.1	BnaA09g23370D
Chr.A09-No.1	BnaA09g23380D
Chr.A09-No.1	BnaA09g23390D
Chr.A09-No.1	BnaA09g23400D
Chr.A09-No.1	BnaA09g23410D
Chr.A09-No.1	BnaA09g23420D
Chr.A09-No.1	BnaA09g23430D
Chr.A09-No.1	BnaA09g23440D
Chr.A09-No.1	BnaA09g23450D
Chr.A09-No.1	BnaA09g23460D
Chr.A09-No.1	BnaA09g23470D
Chr.A09-No.2	BnaA09g25010D
Chr.A09-No.3	BnaA09g42360D
Chr.A09-No.3	BnaA09g42350D
Chr.A09-No.3	BnaA09g42340D
Chr.A09-No.3	BnaA09g42330D
Chr.A09-No.3	BnaA09g42320D
Chr.A09-No.3	BnaA09g42310D
Chr.A09-No.3	BnaA09g42300D
Chr.A09-No.3	BnaA09g42290D
Chr.A09-No.3	BnaA09g42280D
Chr.A09-No.3	BnaA09g42270D
Chr.A09-No.4	BnaA09g42990D
Chr.A09-No.4	BnaA09g43000D
Chr.A09-No.4	BnaA09g43010D
Chr.A09-No.4	BnaA09g43020D
Chr.A09-No.4	BnaA09g43030D
Chr.A09-No.4	BnaA09g43040D
Chr.A09-No.4	BnaA09g43050D
Chr.A09-No.4	BnaA09g43060D
Chr.A09-No.4	BnaA09g43070D
Chr.A09-No.4	BnaA09g43080D
Chr.A09-No.4	BnaA09g43090D
Chr.A09-No.4	BnaA09g43100D
Chr.A09-No.4	BnaA09g43110D
Chr.A09-No.4	BnaA09g43120D
Chr.A09-No.4	BnaA09g43130D
Chr.A09-No.4	BnaA09g43140D
Chr.A09-No.4	BnaA09g43150D
Chr.A09-No.4	BnaA09g43160D
Chr.A09-No.4	BnaA09g43170D
Chr.A09-No.4	BnaA09g43180D
Chr.A09-No.4	BnaA09g43190D
Chr.A09-No.4	BnaA09g43200D
Chr.A09-No.4	BnaA09g43210D
Chr.A09-No.4	BnaA09g43220D
Chr.A09-No.4	BnaA09g43230D
Chr.A09-No.5	BnaA09g47880D
Chr.A09-No.5	BnaA09g47890D
Chr.A09-No.5	BnaA09g47900D
Chr.A09-No.5	BnaA09g47910D
Chr.A09-No.5	BnaA09g47920D
Chr.A09-No.5	BnaA09g47930D
Chr.A09-No.5	BnaA09g47940D
Chr.A09-No.5	BnaA09g47950D
Chr.A09-No.5	BnaA09g47960D
Chr.A09-No.5	BnaA09g47970D
Chr.A09-No.5	BnaA09g47980D
Chr.A09-No.5	BnaA09g47990D
Chr.A09-No.5	BnaA09g48000D
Chr.A09-No.5	BnaA09g48010D
Chr.A09-No.5	BnaA09g48020D
Chr.A09-No.5	BnaA09g48030D
Chr.A09-No.5	BnaA09g48040D
Chr.A09-No.5	BnaA09g48050D
Chr.A09-No.5	BnaA09g48060D
Chr.A09-No.5	BnaA09g48070D
Chr.A09-No.5	BnaA09g48080D
Chr.A09-No.5	BnaA09g48090D
Chr.A09-No.5	BnaA09g48100D
Chr.A09-No.5	BnaA09g48110D
Chr.A09-No.5	BnaA09g48120D
Chr.A09-No.5	BnaA09g48130D
Chr.A09-No.5	BnaA09g48140D
Chr.A09-No.6	BnaA09g49420D
Chr.A09-No.6	BnaA09g49410D
Chr.A09-No.6	BnaA09g49400D
Chr.A09-No.6	BnaA09g49390D
Chr.A09-No.6	BnaA09g49380D
Chr.A09-No.6	BnaA09g49370D
Chr.A09-No.6	BnaA09g49360D
Chr.A09-No.6	BnaA09g49350D
Chr.A09-No.6	BnaA09g49340D
Chr.A09-No.6	BnaA09g49330D
Chr.A09-No.6	BnaA09g49320D
Chr.A09-No.6	BnaA09g49310D
Chr.A09-No.6	BnaA09g49300D
Chr.A09-No.6	BnaA09g49290D
Chr.A09-No.6	BnaA09g49280D
Chr.A09-No.6	BnaA09g49270D
Chr.A09-No.6	BnaA09g49260D
Chr.A09-No.6	BnaA09g49250D
Chr.A09-No.6	BnaA09g49240D
Chr.A09-No.6	BnaA09g49230D
Chr.A10-No.1	BnaA10g02630D
Chr.A10-No.1	BnaA10g02620D
Chr.A10-No.1	BnaA10g02610D
Chr.A10-No.1	BnaA10g02600D
Chr.A10-No.1	BnaA10g02590D
Chr.A10-No.1	BnaA10g02580D
Chr.A10-No.1	BnaA10g02570D
Chr.A10-No.1	BnaA10g02560D
Chr.A10-No.1	BnaA10g02550D
Chr.A10-No.1	BnaA10g02540D
Chr.A10-No.1	BnaA10g02530D
Chr.A10-No.1	BnaA10g02520D
Chr.A10-No.1	BnaA10g02510D
Chr.A10-No.1	BnaA10g02500D
Chr.A10-No.2	BnaA10g02900D
Chr.A10-No.2	BnaA10g02890D
Chr.A10-No.2	BnaA10g02880D
Chr.A10-No.2	BnaA10g02870D
Chr.A10-No.2	BnaA10g02860D
Chr.A10-No.2	BnaA10g02850D
Chr.A10-No.2	BnaA10g02840D
Chr.A10-No.2	BnaA10g02830D
Chr.A10-No.2	BnaA10g02820D
Chr.A10-No.2	BnaA10g02810D
Chr.A10-No.2	BnaA10g02800D
Chr.A10-No.2	BnaA10g02790D
Chr.A10-No.2	BnaA10g02780D
Chr.A10-No.2	BnaA10g02770D
Chr.A10-No.2	BnaA10g02760D
Chr.A10-No.2	BnaA10g02750D
Chr.A10-No.2	BnaA10g02740D
Chr.A10-No.2	BnaA10g02730D
Chr.A10-No.2	BnaA10g02720D
Chr.A10-No.2	BnaA10g02710D
Chr.A10-No.2	BnaA10g02700D
Chr.A10-No.2	BnaA10g02690D
Chr.A10-No.2	BnaA10g02680D
Chr.A10-No.2	BnaA10g02670D
Chr.A10-No.2	BnaA10g02660D
Chr.A10-No.2	BnaA10g02650D
Chr.A10-No.2	BnaA10g02640D
Chr.A10-No.3	BnaA10g13550D
Chr.A10-No.3	BnaA10g13560D
Chr.A10-No.3	BnaA10g13570D
Chr.A10-No.3	BnaA10g13580D
Chr.A10-No.3	BnaA10g13590D
Chr.A10-No.3	BnaA10g13600D
Chr.A10-No.3	BnaA10g13610D
Chr.A10-No.3	BnaA10g13620D
Chr.A10-No.3	BnaA10g13630D
Chr.A10-No.3	BnaA10g13640D
Chr.A10-No.3	BnaA10g13650D
Chr.A10-No.4	BnaA10g14630D
Chr.A10-No.4	BnaA10g14640D
Chr.A10-No.4	BnaA10g14650D
Chr.A10-No.4	BnaA10g14660D
Chr.A10-No.4	BnaA10g14670D
Chr.A10-No.4	BnaA10g14680D
Chr.A10-No.4	BnaA10g14690D
Chr.A10-No.4	BnaA10g14700D
Chr.A10-No.4	BnaA10g14710D
Chr.A10-No.4	BnaA10g14720D
Chr.A10-No.4	BnaA10g14730D
Chr.A10-No.4	BnaA10g14740D
Chr.A10-No.4	BnaA10g14750D
Chr.A10-No.4	BnaA10g14760D
Chr.A10-No.4	BnaA10g14770D
Chr.A10-No.4	BnaA10g14780D
Chr.A10-No.4	BnaA10g14790D
Chr.A10-No.4	BnaA10g14800D
Chr.A10-No.4	BnaA10g14810D
Chr.A10-No.4	BnaA10g14820D
Chr.A10-No.5	BnaA10g19680D
Chr.A10-No.5	BnaA10g19690D
Chr.A10-No.5	BnaA10g19700D
Chr.A10-No.5	BnaA10g19710D
Chr.A10-No.5	BnaA10g19720D
Chr.A10-No.5	BnaA10g19730D
Chr.A10-No.5	BnaA10g19740D
Chr.A10-No.5	BnaA10g19750D
Chr.A10-No.5	BnaA10g19760D
Chr.A10-No.5	BnaA10g19770D
Chr.A10-No.5	BnaA10g19780D
Chr.A10-No.5	BnaA10g19790D
Chr.A10-No.5	BnaA10g19800D
Chr.A10-No.5	BnaA10g19810D
Chr.A10-No.5	BnaA10g19820D
Chr.A10-No.5	BnaA10g19830D
Chr.A10-No.5	BnaA10g19840D
Chr.A10-No.5	BnaA10g19850D
Chr.A10-No.5	BnaA10g19860D
Chr.A10-No.5	BnaA10g19870D
Chr.A10-No.5	BnaA10g19880D
Chr.A10-No.5	BnaA10g19890D
Chr.A10-No.5	BnaA10g19900D
Chr.A10-No.5	BnaA10g19910D
Chr.C01_random-No.1	BnaC01g44330D
Chr.C01_random-No.1	BnaC01g44340D
Chr.C01_random-No.1	BnaC01g44350D
Chr.C01_random-No.1	BnaC01g44360D
Chr.C01_random-No.1	BnaC01g44370D
Chr.C01_random-No.1	BnaC01g44380D
Chr.C01_random-No.1	BnaC01g44390D
Chr.C01_random-No.1	BnaC01g44400D
Chr.C01_random-No.1	BnaC01g44410D
Chr.C01_random-No.1	BnaC01g44420D
Chr.C01_random-No.1	BnaC01g44430D
Chr.C01_random-No.1	BnaC01g44320D
Chr.C01-No.1	BnaC01g19840D
Chr.C01-No.1	BnaC01g19830D
Chr.C01-No.1	BnaC01g19820D
Chr.C01-No.1	BnaC01g19810D
Chr.C01-No.1	BnaC01g19800D
Chr.C01-No.1	BnaC01g19790D
Chr.C01-No.1	BnaC01g19780D
Chr.C01-No.1	BnaC01g19770D
Chr.C01-No.1	BnaC01g19760D
Chr.C01-No.1	BnaC01g19750D
Chr.C01-No.1	BnaC01g19740D
Chr.C01-No.1	BnaC01g19730D
Chr.C01-No.1	BnaC01g19720D
Chr.C01-No.1	BnaC01g19710D
Chr.C01-No.1	BnaC01g19700D
Chr.C01-No.2	BnaC01g29370D
Chr.C01-No.2	BnaC01g29380D
Chr.C01-No.2	BnaC01g29390D
Chr.C01-No.2	BnaC01g29400D
Chr.C01-No.2	BnaC01g29410D
Chr.C01-No.2	BnaC01g29420D
Chr.C01-No.2	BnaC01g29430D
Chr.C01-No.2	BnaC01g29440D
Chr.C01-No.3	BnaC01g33120D
Chr.C01-No.3	BnaC01g33110D
Chr.C01-No.3	BnaC01g33100D
Chr.C01-No.3	BnaC01g33090D
Chr.C01-No.3	BnaC01g33080D
Chr.C01-No.3	BnaC01g33070D
Chr.C01-No.3	BnaC01g33060D
Chr.C01-No.3	BnaC01g33050D
Chr.C01-No.3	BnaC01g33040D
Chr.C01-No.3	BnaC01g33030D
Chr.C01-No.3	BnaC01g33020D
Chr.C01-No.3	BnaC01g33010D
Chr.C01-No.3	BnaC01g33000D
Chr.C01-No.3	BnaC01g33130D
Chr.C01-No.3	BnaC01g33140D
Chr.C01-No.3	BnaC01g33150D
Chr.C01-No.3	BnaC01g33160D
Chr.C01-No.3	BnaC01g33170D
Chr.C01-No.3	BnaC01g33180D
Chr.C01-No.4	BnaC01g36020D
Chr.C01-No.4	BnaC01g36010D
Chr.C01-No.4	BnaC01g36000D
Chr.C01-No.4	BnaC01g35990D
Chr.C01-No.4	BnaC01g35980D
Chr.C01-No.4	BnaC01g35970D
Chr.C01-No.4	BnaC01g35960D
Chr.C01-No.4	BnaC01g35950D
Chr.C01-No.4	BnaC01g35940D
Chr.C01-No.4	BnaC01g35930D
Chr.C01-No.4	BnaC01g35920D
Chr.C01-No.4	BnaC01g35910D
Chr.C01-No.4	BnaC01g35900D
Chr.C01-No.4	BnaC01g35890D
Chr.C01-No.4	BnaC01g35880D
Chr.C01-No.4	BnaC01g35870D
Chr.C01-No.4	BnaC01g35860D
Chr.C01-No.4	BnaC01g35850D
Chr.C01-No.4	BnaC01g35840D
Chr.C02-No.1	BnaC02g15500D
Chr.C02-No.1	BnaC02g15490D
Chr.C02-No.1	BnaC02g15480D
Chr.C02-No.1	BnaC02g15470D
Chr.C02-No.1	BnaC02g15460D
Chr.C02-No.1	BnaC02g15450D
Chr.C02-No.1	BnaC02g15440D
Chr.C02-No.1	BnaC02g15430D
Chr.C02-No.2	BnaC02g15590D
Chr.C02-No.2	BnaC02g15580D
Chr.C02-No.2	BnaC02g15570D
Chr.C02-No.2	BnaC02g15560D
Chr.C02-No.2	BnaC02g15550D
Chr.C02-No.2	BnaC02g15540D
Chr.C02-No.2	BnaC02g15530D
Chr.C02-No.2	BnaC02g15520D
Chr.C02-No.2	BnaC02g15510D
Chr.C02-No.3	BnaC02g15940D
Chr.C02-No.3	BnaC02g15930D
Chr.C02-No.3	BnaC02g15920D
Chr.C02-No.3	BnaC02g15910D
Chr.C02-No.3	BnaC02g15900D
Chr.C02-No.3	BnaC02g15890D
Chr.C02-No.3	BnaC02g15880D
Chr.C02-No.3	BnaC02g15870D
Chr.C02-No.3	BnaC02g15860D
Chr.C02-No.3	BnaC02g15850D
Chr.C02-No.4	BnaC02g18080D
Chr.C02-No.4	BnaC02g18090D
Chr.C02-No.4	BnaC02g18100D
Chr.C02-No.4	BnaC02g18110D
Chr.C02-No.4	BnaC02g18120D
Chr.C02-No.5	BnaC02g27500D
Chr.C02-No.5	BnaC02g27490D
Chr.C02-No.5	BnaC02g27480D
Chr.C02-No.5	BnaC02g27470D
Chr.C02-No.5	BnaC02g27460D
Chr.C02-No.5	BnaC02g27450D
Chr.C02-No.5	BnaC02g27440D
Chr.C02-No.5	BnaC02g27430D
Chr.C02-No.5	BnaC02g27420D
Chr.C02-No.5	BnaC02g27410D
Chr.C02-No.5	BnaC02g27400D
Chr.C03-No.1	BnaC03g23100D
Chr.C03-No.1	BnaC03g23110D
Chr.C03-No.1	BnaC03g23120D
Chr.C03-No.1	BnaC03g23130D
Chr.C03-No.1	BnaC03g23140D
Chr.C03-No.1	BnaC03g23150D
Chr.C03-No.1	BnaC03g23160D
Chr.C03-No.1	BnaC03g23170D
Chr.C03-No.1	BnaC03g23180D
Chr.C03-No.1	BnaC03g23190D
Chr.C03-No.1	BnaC03g23200D
Chr.C03-No.1	BnaC03g23210D
Chr.C03-No.1	BnaC03g23220D
Chr.C03-No.1	BnaC03g23230D
Chr.C03-No.2	BnaC03g29570D
Chr.C03-No.2	BnaC03g29580D
Chr.C03-No.2	BnaC03g29590D
Chr.C03-No.2	BnaC03g29600D
Chr.C03-No.2	BnaC03g29610D
Chr.C04-No.1	BnaC04g01020D
Chr.C04-No.1	BnaC04g01030D
Chr.C04-No.1	BnaC04g01040D
Chr.C04-No.1	BnaC04g01050D
Chr.C04-No.1	BnaC04g01060D
Chr.C04-No.1	BnaC04g01070D
Chr.C04-No.2	BnaC04g12680D
Chr.C04-No.2	BnaC04g12690D
Chr.C04-No.2	BnaC04g12700D
Chr.C04-No.2	BnaC04g12710D
Chr.C04-No.2	BnaC04g12720D
Chr.C04-No.3	BnaC04g13270D
Chr.C04-No.3	BnaC04g13280D
Chr.C04-No.3	BnaC04g13290D
Chr.C04-No.3	BnaC04g13300D
Chr.C04-No.4	BnaC04g29940D
Chr.C04-No.4	BnaC04g29950D
Chr.C04-No.4	BnaC04g29960D
Chr.C04-No.4	BnaC04g29970D
Chr.C04-No.4	BnaC04g29980D
Chr.C04-No.4	BnaC04g29990D
Chr.C04-No.4	BnaC04g30000D
Chr.C04-No.4	BnaC04g30010D
Chr.C04-No.4	BnaC04g30020D
Chr.C04-No.4	BnaC04g30030D
Chr.C04-No.4	BnaC04g30040D
Chr.C04-No.5	BnaC04g31420D
Chr.C04-No.5	BnaC04g31410D
Chr.C04-No.5	BnaC04g31400D
Chr.C04-No.5	BnaC04g31390D
Chr.C04-No.5	BnaC04g31380D
Chr.C04-No.5	BnaC04g31370D
Chr.C04-No.5	BnaC04g31360D
Chr.C04-No.5	BnaC04g31350D
Chr.C04-No.5	BnaC04g31340D
Chr.C04-No.5	BnaC04g31330D
Chr.C04-No.5	BnaC04g31320D
Chr.C04-No.5	BnaC04g31310D
Chr.C04-No.5	BnaC04g31300D
Chr.C04-No.5	BnaC04g31290D
Chr.C04-No.5	BnaC04g31280D
Chr.C04-No.5	BnaC04g31270D
Chr.C04-No.6	BnaC04g47520D
Chr.C04-No.6	BnaC04g47530D
Chr.C04-No.6	BnaC04g47540D
Chr.C04-No.6	BnaC04g47550D
Chr.C04-No.6	BnaC04g47560D
Chr.C04-No.6	BnaC04g47570D
Chr.C04-No.6	BnaC04g47580D
Chr.C04-No.6	BnaC04g47590D
Chr.C04-No.6	BnaC04g47600D
Chr.C04-No.6	BnaC04g47610D
Chr.C05_random-No.1	BnaC05g50450D
Chr.C05_random-No.1	BnaC05g50460D
Chr.C05_random-No.1	BnaC05g50470D
Chr.C05_random-No.1	BnaC05g50480D
Chr.C05_random-No.1	BnaC05g50490D
Chr.C05_random-No.1	BnaC05g50500D
Chr.C05_random-No.1	BnaC05g50510D
Chr.C05_random-No.1	BnaC05g50520D
Chr.C05_random-No.1	BnaC05g50530D
Chr.C05-No.1	BnaC05g03490D
Chr.C05-No.1	BnaC05g03500D
Chr.C05-No.1	BnaC05g03510D
Chr.C05-No.1	BnaC05g03520D
Chr.C05-No.1	BnaC05g03530D
Chr.C05-No.1	BnaC05g03540D
Chr.C05-No.1	BnaC05g03550D
Chr.C05-No.1	BnaC05g03560D
Chr.C05-No.1	BnaC05g03570D
Chr.C05-No.1	BnaC05g03580D
Chr.C05-No.1	BnaC05g03590D
Chr.C05-No.1	BnaC05g03600D
Chr.C05-No.1	BnaC05g03610D
Chr.C05-No.1	BnaC05g03620D
Chr.C05-No.1	BnaC05g03630D
Chr.C05-No.1	BnaC05g03640D
Chr.C05-No.1	BnaC05g03650D
Chr.C05-No.1	BnaC05g03660D
Chr.C05-No.1	BnaC05g03670D
Chr.C05-No.1	BnaC05g03680D
Chr.C05-No.1	BnaC05g03690D
Chr.C05-No.1	BnaC05g03700D
Chr.C05-No.10	BnaC05g44560D
Chr.C05-No.10	BnaC05g44570D
Chr.C05-No.10	BnaC05g44580D
Chr.C05-No.10	BnaC05g44590D
Chr.C05-No.10	BnaC05g44600D
Chr.C05-No.10	BnaC05g44610D
Chr.C05-No.10	BnaC05g44620D
Chr.C05-No.10	BnaC05g44630D
Chr.C05-No.10	BnaC05g44640D
Chr.C05-No.10	BnaC05g44650D
Chr.C05-No.10	BnaC05g44660D
Chr.C05-No.10	BnaC05g44670D
Chr.C05-No.10	BnaC05g44680D
Chr.C05-No.10	BnaC05g44690D
Chr.C05-No.10	BnaC05g44700D
Chr.C05-No.10	BnaC05g44710D
Chr.C05-No.10	BnaC05g44720D
Chr.C05-No.10	BnaC05g44730D
Chr.C05-No.2	BnaC05g10780D
Chr.C05-No.2	BnaC05g10770D
Chr.C05-No.2	BnaC05g10760D
Chr.C05-No.2	BnaC05g10750D
Chr.C05-No.2	BnaC05g10740D
Chr.C05-No.2	BnaC05g10730D
Chr.C05-No.2	BnaC05g10720D
Chr.C05-No.2	BnaC05g10710D
Chr.C05-No.2	BnaC05g10700D
Chr.C05-No.2	BnaC05g10690D
Chr.C05-No.2	BnaC05g10680D
Chr.C05-No.2	BnaC05g10670D
Chr.C05-No.2	BnaC05g10660D
Chr.C05-No.2	BnaC05g10650D
Chr.C05-No.2	BnaC05g10640D
Chr.C05-No.2	BnaC05g10630D
Chr.C05-No.2	BnaC05g10620D
Chr.C05-No.2	BnaC05g10610D
Chr.C05-No.3	BnaC05g15750D
Chr.C05-No.3	BnaC05g15760D
Chr.C05-No.3	BnaC05g15770D
Chr.C05-No.3	BnaC05g15780D
Chr.C05-No.3	BnaC05g15790D
Chr.C05-No.3	BnaC05g15800D
Chr.C05-No.3	BnaC05g15810D
Chr.C05-No.3	BnaC05g15820D
Chr.C05-No.3	BnaC05g15830D
Chr.C05-No.3	BnaC05g15840D
Chr.C05-No.3	BnaC05g15850D
Chr.C05-No.3	BnaC05g15860D
Chr.C05-No.3	BnaC05g15870D
Chr.C05-No.3	BnaC05g15880D
Chr.C05-No.3	BnaC05g15890D
Chr.C05-No.3	BnaC05g15900D
Chr.C05-No.3	BnaC05g15910D
Chr.C05-No.3	BnaC05g15920D
Chr.C05-No.3	BnaC05g15930D
Chr.C05-No.4	BnaC05g20270D
Chr.C05-No.4	BnaC05g20260D
Chr.C05-No.4	BnaC05g20250D
Chr.C05-No.4	BnaC05g20240D
Chr.C05-No.4	BnaC05g20230D
Chr.C05-No.4	BnaC05g20220D
Chr.C05-No.4	BnaC05g20210D
Chr.C05-No.4	BnaC05g20200D
Chr.C05-No.4	BnaC05g20190D
Chr.C05-No.4	BnaC05g20180D
Chr.C05-No.4	BnaC05g20170D
Chr.C05-No.4	BnaC05g20160D
Chr.C05-No.4	BnaC05g20150D
Chr.C05-No.4	BnaC05g20140D
Chr.C05-No.4	BnaC05g20130D
Chr.C05-No.4	BnaC05g20120D
Chr.C05-No.4	BnaC05g20110D
Chr.C05-No.5	BnaC05g21770D
Chr.C05-No.5	BnaC05g21780D
Chr.C05-No.5	BnaC05g21790D
Chr.C05-No.5	BnaC05g21800D
Chr.C05-No.5	BnaC05g21810D
Chr.C05-No.5	BnaC05g21820D
Chr.C05-No.6	BnaC05g25020D
Chr.C05-No.6	BnaC05g25010D
Chr.C05-No.6	BnaC05g25000D
Chr.C05-No.6	BnaC05g24990D
Chr.C05-No.7	BnaC05g30620D
Chr.C05-No.7	BnaC05g30610D
Chr.C05-No.7	BnaC05g30600D
Chr.C05-No.7	BnaC05g30590D
Chr.C05-No.7	BnaC05g30580D
Chr.C05-No.7	BnaC05g30570D
Chr.C05-No.7	BnaC05g30560D
Chr.C05-No.7	BnaC05g30550D
Chr.C05-No.7	BnaC05g30540D
Chr.C05-No.8	BnaC05g37540D
Chr.C05-No.8	BnaC05g37530D
Chr.C05-No.8	BnaC05g37520D
Chr.C05-No.8	BnaC05g37510D
Chr.C05-No.8	BnaC05g37500D
Chr.C05-No.8	BnaC05g37490D
Chr.C05-No.8	BnaC05g37480D
Chr.C05-No.8	BnaC05g37470D
Chr.C05-No.8	BnaC05g37460D
Chr.C05-No.8	BnaC05g37450D
Chr.C05-No.8	BnaC05g37440D
Chr.C05-No.8	BnaC05g37430D
Chr.C05-No.8	BnaC05g37420D
Chr.C05-No.8	BnaC05g37410D
Chr.C05-No.8	BnaC05g37400D
Chr.C05-No.8	BnaC05g37390D
Chr.C05-No.8	BnaC05g37380D
Chr.C05-No.8	BnaC05g37370D
Chr.C05-No.8	BnaC05g37360D
Chr.C05-No.9	BnaC05g37760D
Chr.C05-No.9	BnaC05g37770D
Chr.C05-No.9	BnaC05g37780D
Chr.C05-No.9	BnaC05g37790D
Chr.C05-No.9	BnaC05g37800D
Chr.C05-No.9	BnaC05g37810D
Chr.C05-No.9	BnaC05g37820D
Chr.C05-No.9	BnaC05g37830D
Chr.C05-No.9	BnaC05g37750D
Chr.C05-No.9	BnaC05g37740D
Chr.C05-No.9	BnaC05g37730D
Chr.C05-No.9	BnaC05g37720D
Chr.C05-No.9	BnaC05g37710D
Chr.C05-No.9	BnaC05g37700D
Chr.C05-No.9	BnaC05g37690D
Chr.C05-No.9	BnaC05g37680D
Chr.C05-No.9	BnaC05g37670D
Chr.C05-No.9	BnaC05g37840D
Chr.C06-No.1	BnaC06g09750D
Chr.C06-No.1	BnaC06g09760D
Chr.C06-No.1	BnaC06g09770D
Chr.C06-No.1	BnaC06g09780D
Chr.C06-No.1	BnaC06g09790D
Chr.C06-No.1	BnaC06g09800D
Chr.C06-No.1	BnaC06g09810D
Chr.C06-No.1	BnaC06g09820D
Chr.C06-No.1	BnaC06g09830D
Chr.C06-No.1	BnaC06g09840D
Chr.C06-No.1	BnaC06g09850D
Chr.C06-No.1	BnaC06g09860D
Chr.C06-No.1	BnaC06g09870D
Chr.C06-No.1	BnaC06g09880D
Chr.C06-No.2	BnaC06g32980D
Chr.C06-No.2	BnaC06g32990D
Chr.C06-No.2	BnaC06g33000D
Chr.C06-No.2	BnaC06g33010D
Chr.C06-No.2	BnaC06g33020D
Chr.C06-No.2	BnaC06g33030D
Chr.C06-No.2	BnaC06g33040D
Chr.C06-No.2	BnaC06g33050D
Chr.C06-No.2	BnaC06g33060D
Chr.C06-No.2	BnaC06g33070D
Chr.C06-No.2	BnaC06g33080D
Chr.C06-No.2	BnaC06g33090D
Chr.C06-No.2	BnaC06g33100D
Chr.C06-No.2	BnaC06g33110D
Chr.C06-No.2	BnaC06g33120D
Chr.C06-No.3	BnaC06g34600D
Chr.C06-No.3	BnaC06g34610D
Chr.C06-No.3	BnaC06g34620D
Chr.C06-No.3	BnaC06g34630D
Chr.C06-No.3	BnaC06g34640D
Chr.C06-No.3	BnaC06g34650D
Chr.C06-No.3	BnaC06g34660D
Chr.C06-No.3	BnaC06g34670D
Chr.C06-No.3	BnaC06g34680D
Chr.C06-No.3	BnaC06g34690D
Chr.C06-No.3	BnaC06g34700D
Chr.C06-No.3	BnaC06g34710D
Chr.C06-No.3	BnaC06g34720D
Chr.C06-No.3	BnaC06g34730D
Chr.C06-No.3	BnaC06g34740D
Chr.C06-No.3	BnaC06g34750D
Chr.C06-No.3	BnaC06g34760D
Chr.C06-No.3	BnaC06g34770D
Chr.C06-No.3	BnaC06g34780D
Chr.C06-No.3	BnaC06g34790D
Chr.C06-No.3	BnaC06g34800D
Chr.C06-No.3	BnaC06g34810D
Chr.C07_random-No.1	BnaC07g49360D
Chr.C07_random-No.1	BnaC07g49370D
Chr.C07_random-No.1	BnaC07g49380D
Chr.C07_random-No.1	BnaC07g49390D
Chr.C07_random-No.1	BnaC07g49400D
Chr.C07_random-No.1	BnaC07g49410D
Chr.C07_random-No.1	BnaC07g49420D
Chr.C07_random-No.1	BnaC07g49430D
Chr.C07_random-No.1	BnaC07g49440D
Chr.C07_random-No.1	BnaC07g49450D
Chr.C07_random-No.1	BnaC07g49460D
Chr.C07_random-No.1	BnaC07g49340D
Chr.C07_random-No.1	BnaC07g49350D
Chr.C07-No.1	BnaC07g03160D
Chr.C07-No.1	BnaC07g03170D
Chr.C07-No.1	BnaC07g03180D
Chr.C07-No.1	BnaC07g03190D
Chr.C07-No.1	BnaC07g03200D
Chr.C07-No.1	BnaC07g03210D
Chr.C07-No.1	BnaC07g03220D
Chr.C07-No.1	BnaC07g03230D
Chr.C07-No.2	BnaC07g17840D
Chr.C07-No.2	BnaC07g17850D
Chr.C07-No.2	BnaC07g17860D
Chr.C07-No.2	BnaC07g17870D
Chr.C07-No.2	BnaC07g17880D
Chr.C07-No.2	BnaC07g17890D
Chr.C07-No.2	BnaC07g17900D
Chr.C07-No.2	BnaC07g17910D
Chr.C07-No.2	BnaC07g17920D
Chr.C07-No.2	BnaC07g17930D
Chr.C07-No.3	BnaC07g18600D
Chr.C07-No.3	BnaC07g18590D
Chr.C07-No.3	BnaC07g18580D
Chr.C07-No.3	BnaC07g18570D
Chr.C07-No.3	BnaC07g18560D
Chr.C07-No.3	BnaC07g18550D
Chr.C07-No.3	BnaC07g18540D
Chr.C07-No.3	BnaC07g18530D
Chr.C07-No.3	BnaC07g18610D
Chr.C07-No.3	BnaC07g18620D
Chr.C07-No.3	BnaC07g18630D
Chr.C07-No.3	BnaC07g18640D
Chr.C07-No.3	BnaC07g18650D
Chr.C07-No.3	BnaC07g18660D
Chr.C07-No.3	BnaC07g18670D
Chr.C07-No.4	BnaC07g21970D
Chr.C07-No.4	BnaC07g21960D
Chr.C07-No.4	BnaC07g21950D
Chr.C07-No.4	BnaC07g21940D
Chr.C07-No.4	BnaC07g21930D
Chr.C07-No.4	BnaC07g21920D
Chr.C07-No.4	BnaC07g21910D
Chr.C07-No.4	BnaC07g21900D
Chr.C07-No.4	BnaC07g21890D
Chr.C07-No.4	BnaC07g21880D
Chr.C07-No.4	BnaC07g21870D
Chr.C07-No.4	BnaC07g21860D
Chr.C07-No.4	BnaC07g21850D
Chr.C07-No.4	BnaC07g21840D
Chr.C07-No.4	BnaC07g21830D
Chr.C07-No.4	BnaC07g21820D
Chr.C07-No.4	BnaC07g21810D
Chr.C07-No.5	BnaC07g27590D
Chr.C07-No.5	BnaC07g27580D
Chr.C07-No.5	BnaC07g27570D
Chr.C07-No.5	BnaC07g27560D
Chr.C07-No.5	BnaC07g27550D
Chr.C07-No.5	BnaC07g27540D
Chr.C07-No.5	BnaC07g27530D
Chr.C07-No.5	BnaC07g27520D
Chr.C07-No.5	BnaC07g27510D
Chr.C07-No.5	BnaC07g27660D
Chr.C07-No.5	BnaC07g27650D
Chr.C07-No.5	BnaC07g27640D
Chr.C07-No.5	BnaC07g27630D
Chr.C07-No.5	BnaC07g27620D
Chr.C07-No.5	BnaC07g27610D
Chr.C07-No.5	BnaC07g27600D
Chr.C08_random-No.1	BnaC08g47830D
Chr.C08_random-No.1	BnaC08g47840D
Chr.C08_random-No.1	BnaC08g47810D
Chr.C08_random-No.1	BnaC08g47820D
Chr.C08_random-No.1	BnaC08g47760D
Chr.C08_random-No.1	BnaC08g47770D
Chr.C08_random-No.1	BnaC08g47780D
Chr.C08_random-No.1	BnaC08g47790D
Chr.C08_random-No.1	BnaC08g47800D
Chr.C08-No.1	BnaC08g00340D
Chr.C08-No.1	BnaC08g00330D
Chr.C08-No.1	BnaC08g00320D
Chr.C08-No.1	BnaC08g00310D
Chr.C08-No.1	BnaC08g00300D
Chr.C08-No.2	BnaC08g07290D
Chr.C08-No.2	BnaC08g07300D
Chr.C08-No.2	BnaC08g07310D
Chr.C08-No.2	BnaC08g07320D
Chr.C08-No.2	BnaC08g07330D
Chr.C08-No.2	BnaC08g07340D
Chr.C08-No.2	BnaC08g07350D
Chr.C08-No.2	BnaC08g07360D
Chr.C08-No.3	BnaC08g09920D
Chr.C08-No.3	BnaC08g09930D
Chr.C08-No.3	BnaC08g09910D
Chr.C08-No.3	BnaC08g09900D
Chr.C08-No.3	BnaC08g09890D
Chr.C08-No.3	BnaC08g09880D
Chr.C08-No.3	BnaC08g09870D
Chr.C08-No.3	BnaC08g09860D
Chr.C08-No.3	BnaC08g09850D
Chr.C08-No.3	BnaC08g09840D
Chr.C08-No.3	BnaC08g09830D
Chr.C08-No.3	BnaC08g09820D
Chr.C08-No.3	BnaC08g09810D
Chr.C08-No.3	BnaC08g09800D
Chr.C08-No.4	BnaC08g18430D
Chr.C08-No.4	BnaC08g18420D
Chr.C08-No.4	BnaC08g18410D
Chr.C08-No.4	BnaC08g18400D
Chr.C08-No.4	BnaC08g18390D
Chr.C08-No.4	BnaC08g18380D
Chr.C08-No.4	BnaC08g18370D
Chr.C08-No.4	BnaC08g18360D
Chr.C08-No.4	BnaC08g18350D
Chr.C08-No.4	BnaC08g18340D
Chr.C08-No.4	BnaC08g18330D
Chr.C08-No.4	BnaC08g18320D
Chr.C08-No.4	BnaC08g18310D
Chr.C08-No.4	BnaC08g18300D
Chr.C08-No.4	BnaC08g18290D
Chr.C08-No.4	BnaC08g18280D
Chr.C08-No.4	BnaC08g18270D
Chr.C08-No.4	BnaC08g18260D
Chr.C08-No.5	BnaC08g42350D
Chr.C08-No.5	BnaC08g42360D
Chr.C08-No.5	BnaC08g42370D
Chr.C08-No.5	BnaC08g42380D
Chr.C08-No.5	BnaC08g42390D
Chr.C08-No.5	BnaC08g42220D
Chr.C08-No.5	BnaC08g42230D
Chr.C08-No.5	BnaC08g42240D
Chr.C08-No.5	BnaC08g42250D
Chr.C08-No.5	BnaC08g42260D
Chr.C08-No.5	BnaC08g42270D
Chr.C08-No.5	BnaC08g42280D
Chr.C08-No.5	BnaC08g42290D
Chr.C08-No.5	BnaC08g42300D
Chr.C08-No.5	BnaC08g42310D
Chr.C08-No.5	BnaC08g42320D
Chr.C08-No.5	BnaC08g42330D
Chr.C08-No.5	BnaC08g42340D
Chr.C08-No.6	BnaC08g42540D
Chr.C08-No.6	BnaC08g42550D
Chr.C08-No.6	BnaC08g42560D
Chr.C08-No.6	BnaC08g42570D
Chr.C08-No.6	BnaC08g42580D
Chr.C08-No.6	BnaC08g42590D
Chr.C08-No.6	BnaC08g42600D
Chr.C08-No.6	BnaC08g42610D
Chr.C08-No.6	BnaC08g42620D
Chr.C08-No.6	BnaC08g42630D
Chr.C08-No.6	BnaC08g42640D
Chr.C08-No.6	BnaC08g42650D
Chr.C08-No.6	BnaC08g42660D
Chr.C08-No.6	BnaC08g42670D
Chr.C08-No.6	BnaC08g42680D
Chr.C08-No.6	BnaC08g42690D
Chr.C08-No.6	BnaC08g42700D
Chr.C08-No.6	BnaC08g42710D
Chr.C08-No.6	BnaC08g42720D
Chr.C08-No.6	BnaC08g42730D
Chr.C08-No.7	BnaC08g45690D
Chr.C08-No.7	BnaC08g45700D
Chr.C08-No.7	BnaC08g45710D
Chr.C08-No.7	BnaC08g45720D
Chr.C08-No.7	BnaC08g45730D
Chr.C08-No.7	BnaC08g45740D
Chr.C08-No.7	BnaC08g45750D
Chr.C08-No.7	BnaC08g45760D
Chr.C08-No.7	BnaC08g45770D
Chr.C08-No.7	BnaC08g45780D
Chr.C08-No.7	BnaC08g45790D
Chr.C08-No.7	BnaC08g45800D
Chr.C08-No.7	BnaC08g45810D
Chr.C08-No.7	BnaC08g45820D
Chr.C08-No.7	BnaC08g45830D
Chr.C08-No.7	BnaC08g45840D
Chr.C08-No.7	BnaC08g45850D
Chr.C08-No.7	BnaC08g45860D
Chr.C08-No.7	BnaC08g45870D
Chr.C08-No.7	BnaC08g45880D
Chr.C09_random-No.1	BnaC09g51040D
Chr.C09_random-No.1	BnaC09g51050D
Chr.C09_random-No.1	BnaC09g51060D
Chr.C09_random-No.1	BnaC09g51070D
Chr.C09_random-No.1	BnaC09g51080D
Chr.C09_random-No.1	BnaC09g50990D
Chr.C09_random-No.1	BnaC09g51000D
Chr.C09_random-No.1	BnaC09g51010D
Chr.C09_random-No.1	BnaC09g51020D
Chr.C09_random-No.1	BnaC09g51030D
Chr.C09_random-No.2	BnaC09g52880D
Chr.C09_random-No.2	BnaC09g52890D
Chr.C09_random-No.2	BnaC09g52900D
Chr.C09_random-No.2	BnaC09g52910D
Chr.C09_random-No.2	BnaC09g52920D
Chr.C09-No.1	BnaC09g01630D
Chr.C09-No.1	BnaC09g01620D
Chr.C09-No.1	BnaC09g01610D
Chr.C09-No.1	BnaC09g01600D
Chr.C09-No.1	BnaC09g01590D
Chr.C09-No.1	BnaC09g01580D
Chr.C09-No.1	BnaC09g01570D
Chr.C09-No.1	BnaC09g01560D
Chr.C09-No.1	BnaC09g01550D
Chr.C09-No.1	BnaC09g01540D
Chr.C09-No.1	BnaC09g01530D
Chr.C09-No.1	BnaC09g01520D
Chr.C09-No.1	BnaC09g01510D
Chr.C09-No.1	BnaC09g01500D
Chr.C09-No.1	BnaC09g01490D
Chr.C09-No.1	BnaC09g01480D
Chr.C09-No.1	BnaC09g01470D
Chr.C09-No.1	BnaC09g01460D
Chr.C09-No.2	BnaC09g08810D
Chr.C09-No.2	BnaC09g08820D
Chr.C09-No.2	BnaC09g08830D
Chr.C09-No.2	BnaC09g08840D
Chr.C09-No.2	BnaC09g08850D
Chr.C09-No.2	BnaC09g08860D
Chr.C09-No.2	BnaC09g08870D
Chr.C09-No.2	BnaC09g08880D
Chr.C09-No.2	BnaC09g08890D
Chr.C09-No.2	BnaC09g08900D
Chr.C09-No.2	BnaC09g08910D
Chr.C09-No.3	BnaC09g26780D
Chr.C09-No.3	BnaC09g26790D
Chr.C09-No.3	BnaC09g26800D
Chr.C09-No.3	BnaC09g26810D
Chr.C09-No.3	BnaC09g26820D
Chr.C09-No.3	BnaC09g26830D
Chr.C09-No.3	BnaC09g26840D
Chr.C09-No.3	BnaC09g26850D
Chr.C09-No.3	BnaC09g26860D
Chr.C09-No.3	BnaC09g26870D
Chr.C09-No.3	BnaC09g26880D
Chr.C09-No.3	BnaC09g26890D
Chr.C09-No.3	BnaC09g26900D
Chr.C09-No.3	BnaC09g26910D
Chr.C09-No.4	BnaC09g29550D
Chr.C09-No.4	BnaC09g29560D
Chr.C09-No.4	BnaC09g29570D
Chr.C09-No.4	BnaC09g29580D
Chr.C09-No.4	BnaC09g29590D
Chr.C09-No.4	BnaC09g29600D
Chr.C09-No.4	BnaC09g29610D
Chr.C09-No.4	BnaC09g29620D
Chr.C09-No.4	BnaC09g29630D
Chr.C09-No.4	BnaC09g29640D
Chr.C09-No.4	BnaC09g29650D
Chr.C09-No.4	BnaC09g29660D
Chr.C09-No.4	BnaC09g29670D
Chr.C09-No.5	BnaC09g40770D
Chr.C09-No.5	BnaC09g40780D
Chr.C09-No.5	BnaC09g40790D
Chr.C09-No.5	BnaC09g40800D
Chr.C09-No.5	BnaC09g40810D
Chr.C09-No.5	BnaC09g40820D
Chr.C09-No.5	BnaC09g40830D
Chr.C09-No.5	BnaC09g40840D
Chr.C09-No.5	BnaC09g40850D
Chr.C09-No.5	BnaC09g40860D
Chr.C09-No.5	BnaC09g40870D
Chr.C09-No.5	BnaC09g40880D
Chr.C09-No.5	BnaC09g40890D
Chr.C09-No.5	BnaC09g40900D
Chr.C09-No.5	BnaC09g40910D
Chr.C09-No.5	BnaC09g40920D
Chr.C09-No.5	BnaC09g40930D
Chr.C09-No.5	BnaC09g40940D
Chr.C09-No.5	BnaC09g40950D
Chr.C09-No.5	BnaC09g40960D
Chr.C09-No.5	BnaC09g40970D
Chr.C09-No.5	BnaC09g40980D
Chr.C09-No.5	BnaC09g40990D
Chr.C09-No.5	BnaC09g41000D
Chr.C09-No.6	BnaC09g46840D
Chr.C09-No.6	BnaC09g46830D
Chr.C09-No.6	BnaC09g46820D
Chr.C09-No.6	BnaC09g46810D
Chr.C09-No.6	BnaC09g46800D
Chr.C09-No.6	BnaC09g46790D
Chr.C09-No.6	BnaC09g46780D
Chr.C09-No.6	BnaC09g46770D
Chr.C09-No.6	BnaC09g46760D
Chr.C09-No.6	BnaC09g46750D
Chr.C09-No.6	BnaC09g46740D
Chr.C09-No.6	BnaC09g46730D
Chr.C09-No.6	BnaC09g46720D
Chr.C09-No.6	BnaC09g46710D
Chr.C09-No.6	BnaC09g46700D
Chr.C09-No.6	BnaC09g46690D
Chr.C09-No.6	BnaC09g46680D
Chr.C09-No.6	BnaC09g46670D
Chr.C09-No.6	BnaC09g46660D
Chr.C09-No.6	BnaC09g46650D
Chr.C09-No.6	BnaC09g46640D
Chr.C09-No.6	BnaC09g46630D
Chr.C09-No.6	BnaC09g46620D
Chr.C09-No.6	BnaC09g46610D
Chr.C09-No.6	BnaC09g46600D
Chr.C09-No.6	BnaC09g46590D
Chr.C09-No.6	BnaC09g46580D
Chr.Cnn_random-No.1	BnaCnng11160D
Chr.Cnn_random-No.1	BnaCnng11170D
Chr.Cnn_random-No.1	BnaCnng11180D
Chr.Cnn_random-No.1	BnaCnng11190D
Chr.Cnn_random-No.1	BnaCnng11200D
Chr.Cnn_random-No.1	BnaCnng11210D
Chr.Cnn_random-No.1	BnaCnng11220D
Chr.Cnn_random-No.1	BnaCnng11230D
Chr.Cnn_random-No.1	BnaCnng11240D
Chr.Cnn_random-No.1	BnaCnng11250D
Chr.Cnn_random-No.1	BnaCnng11260D
Chr.Cnn_random-No.1	BnaCnng11270D
Chr.Cnn_random-No.1	BnaCnng11280D
Chr.Cnn_random-No.1	BnaCnng11290D
Chr.Cnn_random-No.10	BnaCnng73360D
Chr.Cnn_random-No.10	BnaCnng73370D
Chr.Cnn_random-No.10	BnaCnng73380D
Chr.Cnn_random-No.10	BnaCnng73390D
Chr.Cnn_random-No.10	BnaCnng73400D
Chr.Cnn_random-No.10	BnaCnng73410D
Chr.Cnn_random-No.10	BnaCnng73420D
Chr.Cnn_random-No.2	BnaCnng14280D
Chr.Cnn_random-No.2	BnaCnng14290D
Chr.Cnn_random-No.2	BnaCnng14300D
Chr.Cnn_random-No.2	BnaCnng14310D
Chr.Cnn_random-No.2	BnaCnng14320D
Chr.Cnn_random-No.2	BnaCnng14330D
Chr.Cnn_random-No.2	BnaCnng14340D
Chr.Cnn_random-No.2	BnaCnng14350D
Chr.Cnn_random-No.3	BnaCnng15630D
Chr.Cnn_random-No.3	BnaCnng15640D
Chr.Cnn_random-No.3	BnaCnng15650D
Chr.Cnn_random-No.3	BnaCnng15660D
Chr.Cnn_random-No.3	BnaCnng15670D
Chr.Cnn_random-No.3	BnaCnng15680D
Chr.Cnn_random-No.3	BnaCnng15690D
Chr.Cnn_random-No.3	BnaCnng15700D
Chr.Cnn_random-No.3	BnaCnng15710D
Chr.Cnn_random-No.3	BnaCnng15720D
Chr.Cnn_random-No.3	BnaCnng15730D
Chr.Cnn_random-No.3	BnaCnng15740D
Chr.Cnn_random-No.3	BnaCnng15750D
Chr.Cnn_random-No.3	BnaCnng15760D
Chr.Cnn_random-No.3	BnaCnng15770D
Chr.Cnn_random-No.3	BnaCnng15780D
Chr.Cnn_random-No.3	BnaCnng15790D
Chr.Cnn_random-No.3	BnaCnng15800D
Chr.Cnn_random-No.4	BnaCnng16930D
Chr.Cnn_random-No.4	BnaCnng16940D
Chr.Cnn_random-No.4	BnaCnng16950D
Chr.Cnn_random-No.4	BnaCnng16960D
Chr.Cnn_random-No.5	BnaCnng24020D
Chr.Cnn_random-No.5	BnaCnng24030D
Chr.Cnn_random-No.5	BnaCnng24040D
Chr.Cnn_random-No.5	BnaCnng24050D
Chr.Cnn_random-No.6	BnaCnng42070D
Chr.Cnn_random-No.6	BnaCnng42080D
Chr.Cnn_random-No.6	BnaCnng42090D
Chr.Cnn_random-No.6	BnaCnng42100D
Chr.Cnn_random-No.6	BnaCnng42110D
Chr.Cnn_random-No.6	BnaCnng42120D
Chr.Cnn_random-No.6	BnaCnng42130D
Chr.Cnn_random-No.6	BnaCnng42140D
Chr.Cnn_random-No.6	BnaCnng42150D
Chr.Cnn_random-No.6	BnaCnng42160D
Chr.Cnn_random-No.6	BnaCnng42170D
Chr.Cnn_random-No.6	BnaCnng42180D
Chr.Cnn_random-No.7	BnaCnng48700D
Chr.Cnn_random-No.7	BnaCnng48710D
Chr.Cnn_random-No.7	BnaCnng48720D
Chr.Cnn_random-No.7	BnaCnng48730D
Chr.Cnn_random-No.7	BnaCnng48740D
Chr.Cnn_random-No.7	BnaCnng48750D
Chr.Cnn_random-No.7	BnaCnng48760D
Chr.Cnn_random-No.8	BnaCnng58290D
Chr.Cnn_random-No.8	BnaCnng58300D
Chr.Cnn_random-No.8	BnaCnng58310D
Chr.Cnn_random-No.8	BnaCnng58320D
Chr.Cnn_random-No.8	BnaCnng58330D
Chr.Cnn_random-No.8	BnaCnng58340D
Chr.Cnn_random-No.8	BnaCnng58350D
Chr.Cnn_random-No.9	BnaCnng71340D
Chr.Cnn_random-No.9	BnaCnng71350D
Chr.Cnn_random-No.9	BnaCnng71360D
Chr.Cnn_random-No.9	BnaCnng71370D
