# Supplementary material for: Prediction of heterosis in the recent rapeseed (Brassica napus) polyploid by pairing parental nucleotide sequences
Source: PLoS Genet. 2021 Nov 4;17(11):e1009879. doi: 10.1371/journal.pgen.1009879 (PMC8608326; doi:10.1371/journal.pgen.1009879)
Supplement: S19 Table — (XLSX) [file pgen.1009879.s026.xlsx]

## Sheet: S19_Table
S19 Table.Genes underlying the h-QTLs for NBP-HPH
h-QTL	Gene
Chr.A01-No.1	BnaA01g16300D
Chr.A01-No.1	BnaA01g16290D
Chr.A01-No.1	BnaA01g16280D
Chr.A01-No.1	BnaA01g16270D
Chr.A01-No.1	BnaA01g16260D
Chr.A01-No.1	BnaA01g16250D
Chr.A01-No.1	BnaA01g16240D
Chr.A01-No.1	BnaA01g16230D
Chr.A01-No.2	BnaA01g21960D
Chr.A01-No.2	BnaA01g21970D
Chr.A01-No.2	BnaA01g21980D
Chr.A01-No.2	BnaA01g21990D
Chr.A01-No.2	BnaA01g22000D
Chr.A01-No.2	BnaA01g22010D
Chr.A01-No.2	BnaA01g22020D
Chr.A01-No.2	BnaA01g22030D
Chr.A01-No.2	BnaA01g22040D
Chr.A01-No.2	BnaA01g22050D
Chr.A01-No.2	BnaA01g22060D
Chr.A01-No.2	BnaA01g22070D
Chr.A01-No.2	BnaA01g22080D
Chr.A01-No.3	BnaA01g25020D
Chr.A01-No.3	BnaA01g25030D
Chr.A01-No.3	BnaA01g25040D
Chr.A01-No.3	BnaA01g25050D
Chr.A01-No.3	BnaA01g25060D
Chr.A01-No.3	BnaA01g25070D
Chr.A01-No.3	BnaA01g25080D
Chr.A01-No.3	BnaA01g25090D
Chr.A01-No.3	BnaA01g25100D
Chr.A01-No.3	BnaA01g25110D
Chr.A01-No.3	BnaA01g25120D
Chr.A01-No.3	BnaA01g25130D
Chr.A01-No.3	BnaA01g25140D
Chr.A01-No.3	BnaA01g25150D
Chr.A01-No.3	BnaA01g25160D
Chr.A01-No.3	BnaA01g25170D
Chr.A01-No.4	BnaA01g25180D
Chr.A01-No.4	BnaA01g25190D
Chr.A01-No.4	BnaA01g25200D
Chr.A01-No.4	BnaA01g25210D
Chr.A01-No.4	BnaA01g25220D
Chr.A01-No.4	BnaA01g25230D
Chr.A01-No.4	BnaA01g25240D
Chr.A01-No.4	BnaA01g25250D
Chr.A01-No.4	BnaA01g25260D
Chr.A01-No.4	BnaA01g25270D
Chr.A01-No.4	BnaA01g25280D
Chr.A01-No.4	BnaA01g25290D
Chr.A01-No.5	BnaA01g29310D
Chr.A01-No.5	BnaA01g29300D
Chr.A01-No.5	BnaA01g29290D
Chr.A01-No.5	BnaA01g29280D
Chr.A01-No.5	BnaA01g29270D
Chr.A01-No.5	BnaA01g29260D
Chr.A01-No.5	BnaA01g29250D
Chr.A01-No.5	BnaA01g29240D
Chr.A01-No.5	BnaA01g29230D
Chr.A01-No.5	BnaA01g29220D
Chr.A01-No.5	BnaA01g29210D
Chr.A01-No.5	BnaA01g29200D
Chr.A01-No.5	BnaA01g29190D
Chr.A01-No.5	BnaA01g29360D
Chr.A01-No.5	BnaA01g29350D
Chr.A01-No.5	BnaA01g29340D
Chr.A01-No.5	BnaA01g29330D
Chr.A01-No.5	BnaA01g29320D
Chr.A01-No.6	BnaA01g34310D
Chr.A01-No.6	BnaA01g34320D
Chr.A01-No.6	BnaA01g34330D
Chr.A01-No.6	BnaA01g34340D
Chr.A02-No.1	BnaA02g05450D
Chr.A02-No.1	BnaA02g05460D
Chr.A02-No.1	BnaA02g05470D
Chr.A02-No.1	BnaA02g05480D
Chr.A02-No.1	BnaA02g05490D
Chr.A02-No.1	BnaA02g05500D
Chr.A02-No.1	BnaA02g05510D
Chr.A02-No.1	BnaA02g05520D
Chr.A02-No.1	BnaA02g05530D
Chr.A02-No.1	BnaA02g05540D
Chr.A02-No.1	BnaA02g05550D
Chr.A02-No.1	BnaA02g05560D
Chr.A02-No.1	BnaA02g05570D
Chr.A02-No.1	BnaA02g05580D
Chr.A02-No.1	BnaA02g05590D
Chr.A02-No.1	BnaA02g05600D
Chr.A02-No.1	BnaA02g05610D
Chr.A02-No.1	BnaA02g05620D
Chr.A02-No.1	BnaA02g05630D
Chr.A02-No.1	BnaA02g05640D
Chr.A02-No.1	BnaA02g05650D
Chr.A02-No.1	BnaA02g05660D
Chr.A02-No.2	BnaA02g27900D
Chr.A02-No.2	BnaA02g27910D
Chr.A02-No.2	BnaA02g27920D
Chr.A02-No.2	BnaA02g27930D
Chr.A02-No.2	BnaA02g27940D
Chr.A02-No.2	BnaA02g27950D
Chr.A02-No.2	BnaA02g27960D
Chr.A02-No.2	BnaA02g27970D
Chr.A02-No.2	BnaA02g27980D
Chr.A02-No.2	BnaA02g27990D
Chr.A03-No.1	BnaA03g04070D
Chr.A03-No.1	BnaA03g04080D
Chr.A03-No.1	BnaA03g04090D
Chr.A03-No.1	BnaA03g04100D
Chr.A03-No.1	BnaA03g04110D
Chr.A03-No.1	BnaA03g04120D
Chr.A03-No.1	BnaA03g04130D
Chr.A03-No.1	BnaA03g04140D
Chr.A03-No.1	BnaA03g04150D
Chr.A03-No.1	BnaA03g04160D
Chr.A03-No.1	BnaA03g04170D
Chr.A03-No.1	BnaA03g04180D
Chr.A03-No.1	BnaA03g04190D
Chr.A03-No.1	BnaA03g04200D
Chr.A03-No.1	BnaA03g04210D
Chr.A03-No.1	BnaA03g04220D
Chr.A03-No.1	BnaA03g04230D
Chr.A03-No.1	BnaA03g04240D
Chr.A03-No.1	BnaA03g04250D
Chr.A03-No.1	BnaA03g04260D
Chr.A03-No.1	BnaA03g04270D
Chr.A03-No.2	BnaA03g18080D
Chr.A03-No.2	BnaA03g18070D
Chr.A03-No.2	BnaA03g18060D
Chr.A03-No.2	BnaA03g18050D
Chr.A03-No.2	BnaA03g18040D
Chr.A03-No.2	BnaA03g18030D
Chr.A03-No.2	BnaA03g18020D
Chr.A03-No.2	BnaA03g18010D
Chr.A03-No.2	BnaA03g18000D
Chr.A03-No.2	BnaA03g17990D
Chr.A03-No.2	BnaA03g17980D
Chr.A03-No.2	BnaA03g17970D
Chr.A03-No.2	BnaA03g17960D
Chr.A03-No.2	BnaA03g17950D
Chr.A03-No.2	BnaA03g17940D
Chr.A03-No.2	BnaA03g17930D
Chr.A03-No.2	BnaA03g17920D
Chr.A03-No.2	BnaA03g17910D
Chr.A03-No.2	BnaA03g17900D
Chr.A03-No.2	BnaA03g17890D
Chr.A03-No.2	BnaA03g17880D
Chr.A03-No.2	BnaA03g17870D
Chr.A03-No.2	BnaA03g17860D
Chr.A03-No.2	BnaA03g17850D
Chr.A03-No.2	BnaA03g17840D
Chr.A03-No.2	BnaA03g17830D
Chr.A03-No.2	BnaA03g17820D
Chr.A03-No.2	BnaA03g17810D
Chr.A03-No.2	BnaA03g17800D
Chr.A03-No.2	BnaA03g17790D
Chr.A03-No.2	BnaA03g17780D
Chr.A03-No.2	BnaA03g17770D
Chr.A03-No.2	BnaA03g17760D
Chr.A03-No.3	BnaA03g18700D
Chr.A03-No.3	BnaA03g18690D
Chr.A03-No.3	BnaA03g18680D
Chr.A03-No.3	BnaA03g18670D
Chr.A03-No.3	BnaA03g18660D
Chr.A03-No.3	BnaA03g18650D
Chr.A03-No.3	BnaA03g18640D
Chr.A03-No.3	BnaA03g18630D
Chr.A03-No.3	BnaA03g18620D
Chr.A03-No.3	BnaA03g18610D
Chr.A03-No.3	BnaA03g18600D
Chr.A03-No.3	BnaA03g18590D
Chr.A03-No.3	BnaA03g18580D
Chr.A03-No.3	BnaA03g18570D
Chr.A03-No.3	BnaA03g18560D
Chr.A03-No.3	BnaA03g18550D
Chr.A03-No.3	BnaA03g18540D
Chr.A03-No.3	BnaA03g18530D
Chr.A03-No.3	BnaA03g18520D
Chr.A03-No.3	BnaA03g18510D
Chr.A03-No.3	BnaA03g18500D
Chr.A03-No.3	BnaA03g18490D
Chr.A03-No.4	BnaA03g21800D
Chr.A03-No.4	BnaA03g21790D
Chr.A03-No.4	BnaA03g21780D
Chr.A03-No.4	BnaA03g21770D
Chr.A03-No.4	BnaA03g21760D
Chr.A03-No.4	BnaA03g21750D
Chr.A03-No.4	BnaA03g21740D
Chr.A03-No.4	BnaA03g21730D
Chr.A03-No.4	BnaA03g21720D
Chr.A03-No.4	BnaA03g21710D
Chr.A03-No.4	BnaA03g21700D
Chr.A03-No.4	BnaA03g21690D
Chr.A03-No.4	BnaA03g21680D
Chr.A03-No.4	BnaA03g21670D
Chr.A03-No.4	BnaA03g21660D
Chr.A03-No.4	BnaA03g21650D
Chr.A03-No.4	BnaA03g21640D
Chr.A03-No.4	BnaA03g21630D
Chr.A03-No.4	BnaA03g21620D
Chr.A03-No.4	BnaA03g21610D
Chr.A03-No.4	BnaA03g21600D
Chr.A03-No.4	BnaA03g21590D
Chr.A03-No.4	BnaA03g21580D
Chr.A03-No.4	BnaA03g21570D
Chr.A03-No.4	BnaA03g21560D
Chr.A03-No.4	BnaA03g21550D
Chr.A03-No.4	BnaA03g21540D
Chr.A03-No.4	BnaA03g21530D
Chr.A03-No.4	BnaA03g21520D
Chr.A03-No.5	BnaA03g33050D
Chr.A03-No.5	BnaA03g33040D
Chr.A03-No.5	BnaA03g33030D
Chr.A03-No.5	BnaA03g33020D
Chr.A03-No.5	BnaA03g33010D
Chr.A03-No.5	BnaA03g33000D
Chr.A03-No.5	BnaA03g32990D
Chr.A03-No.5	BnaA03g32980D
Chr.A03-No.5	BnaA03g32970D
Chr.A03-No.5	BnaA03g32960D
Chr.A03-No.5	BnaA03g32950D
Chr.A03-No.5	BnaA03g32940D
Chr.A03-No.5	BnaA03g32930D
Chr.A03-No.5	BnaA03g32920D
Chr.A03-No.5	BnaA03g32910D
Chr.A03-No.5	BnaA03g32900D
Chr.A03-No.5	BnaA03g32890D
Chr.A03-No.6	BnaA03g40900D
Chr.A03-No.6	BnaA03g40890D
Chr.A03-No.6	BnaA03g40880D
Chr.A03-No.6	BnaA03g40870D
Chr.A03-No.6	BnaA03g40860D
Chr.A03-No.6	BnaA03g40850D
Chr.A03-No.6	BnaA03g40840D
Chr.A03-No.6	BnaA03g40830D
Chr.A03-No.6	BnaA03g40820D
Chr.A03-No.6	BnaA03g40810D
Chr.A03-No.6	BnaA03g40800D
Chr.A03-No.6	BnaA03g40790D
Chr.A03-No.6	BnaA03g40780D
Chr.A03-No.6	BnaA03g40960D
Chr.A03-No.6	BnaA03g40950D
Chr.A03-No.6	BnaA03g40940D
Chr.A03-No.6	BnaA03g40930D
Chr.A03-No.6	BnaA03g40920D
Chr.A03-No.6	BnaA03g40910D
Chr.A03-No.7	BnaA03g48540D
Chr.A03-No.7	BnaA03g48530D
Chr.A03-No.7	BnaA03g48520D
Chr.A03-No.7	BnaA03g48510D
Chr.A03-No.7	BnaA03g48500D
Chr.A03-No.7	BnaA03g48490D
Chr.A03-No.7	BnaA03g48480D
Chr.A03-No.7	BnaA03g48470D
Chr.A03-No.7	BnaA03g48460D
Chr.A03-No.7	BnaA03g48450D
Chr.A03-No.7	BnaA03g48440D
Chr.A03-No.7	BnaA03g48430D
Chr.A03-No.7	BnaA03g48420D
Chr.A03-No.7	BnaA03g48410D
Chr.A03-No.7	BnaA03g48400D
Chr.A03-No.7	BnaA03g48390D
Chr.A03-No.7	BnaA03g48380D
Chr.A03-No.7	BnaA03g48370D
Chr.A03-No.7	BnaA03g48360D
Chr.A03-No.7	BnaA03g48350D
Chr.A03-No.7	BnaA03g48340D
Chr.A03-No.7	BnaA03g48330D
Chr.A03-No.7	BnaA03g48320D
Chr.A03-No.7	BnaA03g48310D
Chr.A03-No.7	BnaA03g48300D
Chr.A03-No.7	BnaA03g48290D
Chr.A04-No.1	BnaA04g00470D
Chr.A04-No.1	BnaA04g00460D
Chr.A04-No.1	BnaA04g00450D
Chr.A04-No.1	BnaA04g00440D
Chr.A04-No.1	BnaA04g00430D
Chr.A04-No.1	BnaA04g00420D
Chr.A04-No.1	BnaA04g00410D
Chr.A04-No.1	BnaA04g00400D
Chr.A04-No.1	BnaA04g00390D
Chr.A04-No.1	BnaA04g00380D
Chr.A04-No.1	BnaA04g00370D
Chr.A04-No.1	BnaA04g00360D
Chr.A04-No.1	BnaA04g00350D
Chr.A04-No.1	BnaA04g00340D
Chr.A04-No.1	BnaA04g00330D
Chr.A04-No.1	BnaA04g00320D
Chr.A04-No.1	BnaA04g00310D
Chr.A04-No.2	BnaA04g04920D
Chr.A04-No.2	BnaA04g04930D
Chr.A04-No.2	BnaA04g04940D
Chr.A04-No.2	BnaA04g04950D
Chr.A04-No.2	BnaA04g04960D
Chr.A04-No.2	BnaA04g04970D
Chr.A04-No.2	BnaA04g04980D
Chr.A04-No.2	BnaA04g04990D
Chr.A04-No.2	BnaA04g05000D
Chr.A04-No.2	BnaA04g05010D
Chr.A04-No.2	BnaA04g05020D
Chr.A04-No.2	BnaA04g05030D
Chr.A04-No.3	BnaA04g18730D
Chr.A04-No.3	BnaA04g18740D
Chr.A04-No.3	BnaA04g18750D
Chr.A04-No.3	BnaA04g18760D
Chr.A04-No.3	BnaA04g18770D
Chr.A04-No.3	BnaA04g18780D
Chr.A04-No.3	BnaA04g18790D
Chr.A04-No.3	BnaA04g18800D
Chr.A04-No.3	BnaA04g18810D
Chr.A04-No.3	BnaA04g18820D
Chr.A04-No.3	BnaA04g18830D
Chr.A04-No.3	BnaA04g18840D
Chr.A04-No.3	BnaA04g18850D
Chr.A04-No.3	BnaA04g18860D
Chr.A05-No.1	BnaA05g10770D
Chr.A05-No.1	BnaA05g10760D
Chr.A05-No.1	BnaA05g10750D
Chr.A05-No.1	BnaA05g10740D
Chr.A05-No.1	BnaA05g10730D
Chr.A05-No.1	BnaA05g10720D
Chr.A05-No.1	BnaA05g10710D
Chr.A05-No.1	BnaA05g10700D
Chr.A05-No.1	BnaA05g10690D
Chr.A05-No.1	BnaA05g10680D
Chr.A05-No.1	BnaA05g10670D
Chr.A05-No.1	BnaA05g10660D
Chr.A05-No.1	BnaA05g10650D
Chr.A05-No.1	BnaA05g10640D
Chr.A05-No.1	BnaA05g10630D
Chr.A06-No.1	BnaA06g15500D
Chr.A06-No.1	BnaA06g15490D
Chr.A06-No.1	BnaA06g15480D
Chr.A06-No.1	BnaA06g15470D
Chr.A06-No.1	BnaA06g15460D
Chr.A06-No.1	BnaA06g15450D
Chr.A06-No.1	BnaA06g15440D
Chr.A06-No.1	BnaA06g15430D
Chr.A06-No.1	BnaA06g15420D
Chr.A06-No.1	BnaA06g15410D
Chr.A06-No.1	BnaA06g15400D
Chr.A06-No.1	BnaA06g15390D
Chr.A06-No.1	BnaA06g15380D
Chr.A06-No.1	BnaA06g15370D
Chr.A06-No.1	BnaA06g15360D
Chr.A06-No.1	BnaA06g15350D
Chr.A06-No.1	BnaA06g15340D
Chr.A06-No.1	BnaA06g15330D
Chr.A06-No.1	BnaA06g15320D
Chr.A06-No.1	BnaA06g15310D
Chr.A07-No.1	BnaA07g11790D
Chr.A07-No.1	BnaA07g11800D
Chr.A07-No.1	BnaA07g11810D
Chr.A07-No.1	BnaA07g11820D
Chr.A07-No.1	BnaA07g11830D
Chr.A07-No.1	BnaA07g11840D
Chr.A07-No.1	BnaA07g11850D
Chr.A07-No.1	BnaA07g11860D
Chr.A07-No.1	BnaA07g11870D
Chr.A07-No.1	BnaA07g11880D
Chr.A07-No.1	BnaA07g11890D
Chr.A07-No.2	BnaA07g12920D
Chr.A07-No.2	BnaA07g12930D
Chr.A07-No.2	BnaA07g12940D
Chr.A07-No.2	BnaA07g12950D
Chr.A07-No.2	BnaA07g12960D
Chr.A07-No.2	BnaA07g12970D
Chr.A07-No.2	BnaA07g12980D
Chr.A07-No.2	BnaA07g12990D
Chr.A07-No.2	BnaA07g13000D
Chr.A07-No.2	BnaA07g13010D
Chr.A07-No.2	BnaA07g13020D
Chr.A07-No.2	BnaA07g13030D
Chr.A07-No.2	BnaA07g13040D
Chr.A07-No.2	BnaA07g13050D
Chr.A07-No.2	BnaA07g13060D
Chr.A07-No.3	BnaA07g14520D
Chr.A07-No.3	BnaA07g14530D
Chr.A07-No.3	BnaA07g14540D
Chr.A07-No.3	BnaA07g14550D
Chr.A07-No.3	BnaA07g14560D
Chr.A07-No.3	BnaA07g14570D
Chr.A07-No.3	BnaA07g14580D
Chr.A07-No.3	BnaA07g14590D
Chr.A07-No.3	BnaA07g14600D
Chr.A07-No.3	BnaA07g14610D
Chr.A07-No.3	BnaA07g14620D
Chr.A07-No.3	BnaA07g14630D
Chr.A07-No.3	BnaA07g14640D
Chr.A07-No.3	BnaA07g14650D
Chr.A07-No.3	BnaA07g14660D
Chr.A07-No.3	BnaA07g14670D
Chr.A07-No.3	BnaA07g14680D
Chr.A07-No.4	BnaA07g23720D
Chr.A07-No.4	BnaA07g23730D
Chr.A07-No.4	BnaA07g23740D
Chr.A07-No.4	BnaA07g23750D
Chr.A07-No.4	BnaA07g23760D
Chr.A07-No.4	BnaA07g23770D
Chr.A07-No.4	BnaA07g23780D
Chr.A07-No.4	BnaA07g23790D
Chr.A07-No.4	BnaA07g23800D
Chr.A07-No.4	BnaA07g23810D
Chr.A07-No.4	BnaA07g23820D
Chr.A07-No.4	BnaA07g23830D
Chr.A07-No.4	BnaA07g23840D
Chr.A07-No.4	BnaA07g23850D
Chr.A07-No.4	BnaA07g23860D
Chr.A07-No.4	BnaA07g23870D
Chr.A07-No.4	BnaA07g23880D
Chr.A07-No.4	BnaA07g23890D
Chr.A07-No.4	BnaA07g23900D
Chr.A07-No.4	BnaA07g23910D
Chr.A07-No.4	BnaA07g23920D
Chr.A07-No.4	BnaA07g23930D
Chr.A07-No.4	BnaA07g23940D
Chr.A07-No.5	BnaA07g34830D
Chr.A07-No.5	BnaA07g34820D
Chr.A07-No.5	BnaA07g34810D
Chr.A07-No.5	BnaA07g34800D
Chr.A07-No.5	BnaA07g34790D
Chr.A07-No.5	BnaA07g34780D
Chr.A07-No.5	BnaA07g34770D
Chr.A07-No.5	BnaA07g34760D
Chr.A07-No.5	BnaA07g34750D
Chr.A07-No.5	BnaA07g34740D
Chr.A07-No.5	BnaA07g34730D
Chr.A07-No.5	BnaA07g34720D
Chr.A07-No.5	BnaA07g34710D
Chr.A07-No.5	BnaA07g34700D
Chr.A07-No.5	BnaA07g34690D
Chr.A07-No.5	BnaA07g34680D
Chr.A07-No.5	BnaA07g34670D
Chr.A07-No.5	BnaA07g34660D
Chr.A07-No.5	BnaA07g34650D
Chr.A07-No.5	BnaA07g34640D
Chr.A07-No.5	BnaA07g34630D
Chr.A07-No.5	BnaA07g34620D
Chr.A08-No.1	BnaA08g00490D
Chr.A08-No.1	BnaA08g00500D
Chr.A08-No.1	BnaA08g00510D
Chr.A08-No.1	BnaA08g00520D
Chr.A08-No.1	BnaA08g00530D
Chr.A08-No.1	BnaA08g00540D
Chr.A08-No.1	BnaA08g00550D
Chr.A08-No.1	BnaA08g00560D
Chr.A08-No.1	BnaA08g00570D
Chr.A08-No.1	BnaA08g00580D
Chr.A08-No.1	BnaA08g00590D
Chr.A08-No.1	BnaA08g00600D
Chr.A08-No.2	BnaA08g17360D
Chr.A08-No.2	BnaA08g17350D
Chr.A08-No.2	BnaA08g17340D
Chr.A08-No.2	BnaA08g17330D
Chr.A08-No.2	BnaA08g17320D
Chr.A08-No.2	BnaA08g17310D
Chr.A08-No.2	BnaA08g17300D
Chr.A08-No.2	BnaA08g17290D
Chr.A08-No.2	BnaA08g17280D
Chr.A08-No.2	BnaA08g17270D
Chr.A08-No.2	BnaA08g17260D
Chr.A08-No.2	BnaA08g17250D
Chr.A08-No.2	BnaA08g17240D
Chr.A08-No.2	BnaA08g17230D
Chr.A08-No.2	BnaA08g17220D
Chr.A08-No.2	BnaA08g17210D
Chr.A08-No.2	BnaA08g17200D
Chr.A08-No.2	BnaA08g17190D
Chr.A08-No.2	BnaA08g17180D
Chr.A08-No.2	BnaA08g17170D
Chr.A08-No.2	BnaA08g17160D
Chr.A08-No.2	BnaA08g17150D
Chr.A08-No.2	BnaA08g17140D
Chr.A08-No.2	BnaA08g17130D
Chr.A08-No.2	BnaA08g17120D
Chr.A08-No.3	BnaA08g26930D
Chr.A08-No.3	BnaA08g26940D
Chr.A08-No.3	BnaA08g26950D
Chr.A08-No.3	BnaA08g26960D
Chr.A08-No.3	BnaA08g26970D
Chr.A08-No.3	BnaA08g26980D
Chr.A08-No.3	BnaA08g26990D
Chr.A08-No.3	BnaA08g27000D
Chr.A08-No.3	BnaA08g27010D
Chr.A08-No.3	BnaA08g27020D
Chr.A08-No.3	BnaA08g27030D
Chr.A08-No.3	BnaA08g27040D
Chr.A08-No.3	BnaA08g27050D
Chr.A08-No.3	BnaA08g27060D
Chr.A08-No.3	BnaA08g27070D
Chr.A08-No.3	BnaA08g27080D
Chr.A08-No.3	BnaA08g27090D
Chr.A08-No.3	BnaA08g27100D
Chr.A08-No.3	BnaA08g27110D
Chr.A08-No.3	BnaA08g27120D
Chr.A08-No.3	BnaA08g27130D
Chr.A08-No.3	BnaA08g27140D
Chr.A08-No.3	BnaA08g27150D
Chr.A08-No.3	BnaA08g27160D
Chr.A08-No.3	BnaA08g27170D
Chr.A08-No.3	BnaA08g27180D
Chr.A08-No.3	BnaA08g27190D
Chr.A09-No.1	BnaA09g04670D
Chr.A09-No.1	BnaA09g04680D
Chr.A09-No.1	BnaA09g04690D
Chr.A09-No.1	BnaA09g04700D
Chr.A09-No.1	BnaA09g04710D
Chr.A09-No.1	BnaA09g04720D
Chr.A09-No.1	BnaA09g04730D
Chr.A09-No.1	BnaA09g04740D
Chr.A09-No.1	BnaA09g04750D
Chr.A09-No.1	BnaA09g04760D
Chr.A09-No.1	BnaA09g04770D
Chr.A09-No.1	BnaA09g04780D
Chr.A09-No.1	BnaA09g04790D
Chr.A09-No.1	BnaA09g04800D
Chr.A09-No.1	BnaA09g04810D
Chr.A09-No.1	BnaA09g04820D
Chr.A09-No.1	BnaA09g04830D
Chr.A09-No.1	BnaA09g04840D
Chr.A09-No.1	BnaA09g04850D
Chr.A09-No.1	BnaA09g04860D
Chr.A09-No.1	BnaA09g04870D
Chr.A09-No.2	BnaA09g07140D
Chr.A09-No.2	BnaA09g07130D
Chr.A09-No.2	BnaA09g07120D
Chr.A09-No.2	BnaA09g07110D
Chr.A09-No.2	BnaA09g07100D
Chr.A09-No.2	BnaA09g07090D
Chr.A09-No.2	BnaA09g07080D
Chr.A09-No.2	BnaA09g07070D
Chr.A09-No.2	BnaA09g07060D
Chr.A09-No.2	BnaA09g07050D
Chr.A09-No.2	BnaA09g07040D
Chr.A09-No.2	BnaA09g07030D
Chr.A09-No.2	BnaA09g07020D
Chr.A09-No.2	BnaA09g07010D
Chr.A09-No.2	BnaA09g07000D
Chr.A09-No.2	BnaA09g06990D
Chr.A09-No.3	BnaA09g09830D
Chr.A09-No.3	BnaA09g09820D
Chr.A09-No.3	BnaA09g09810D
Chr.A09-No.3	BnaA09g09800D
Chr.A09-No.3	BnaA09g09790D
Chr.A09-No.3	BnaA09g09780D
Chr.A09-No.3	BnaA09g09770D
Chr.A09-No.3	BnaA09g09760D
Chr.A09-No.3	BnaA09g09750D
Chr.A09-No.3	BnaA09g09740D
Chr.A09-No.3	BnaA09g09730D
Chr.A09-No.3	BnaA09g09720D
Chr.A09-No.4	BnaA09g12350D
Chr.A09-No.4	BnaA09g12360D
Chr.A09-No.4	BnaA09g12370D
Chr.A09-No.4	BnaA09g12380D
Chr.A09-No.4	BnaA09g12390D
Chr.A09-No.4	BnaA09g12400D
Chr.A09-No.4	BnaA09g12410D
Chr.A09-No.4	BnaA09g12420D
Chr.A09-No.4	BnaA09g12430D
Chr.A09-No.4	BnaA09g12440D
Chr.A09-No.4	BnaA09g12450D
Chr.A09-No.4	BnaA09g12460D
Chr.A10-No.1	BnaA10g00380D
Chr.A10-No.1	BnaA10g00370D
Chr.A10-No.1	BnaA10g00360D
Chr.A10-No.1	BnaA10g00350D
Chr.A10-No.1	BnaA10g00340D
Chr.A10-No.1	BnaA10g00330D
Chr.A10-No.1	BnaA10g00320D
Chr.A10-No.1	BnaA10g00310D
Chr.A10-No.1	BnaA10g00300D
Chr.A10-No.1	BnaA10g00290D
Chr.A10-No.1	BnaA10g00280D
Chr.A10-No.1	BnaA10g00270D
Chr.A10-No.1	BnaA10g00260D
Chr.A10-No.1	BnaA10g00250D
Chr.A10-No.1	BnaA10g00240D
Chr.A10-No.1	BnaA10g00230D
Chr.A10-No.1	BnaA10g00220D
Chr.A10-No.1	BnaA10g00210D
Chr.A10-No.1	BnaA10g00200D
Chr.A10-No.1	BnaA10g00190D
Chr.A10-No.1	BnaA10g00180D
Chr.A10-No.2	BnaA10g24350D
Chr.A10-No.2	BnaA10g24360D
Chr.A10-No.2	BnaA10g24370D
Chr.A10-No.2	BnaA10g24380D
Chr.A10-No.2	BnaA10g24390D
Chr.A10-No.2	BnaA10g24400D
Chr.A10-No.2	BnaA10g24410D
Chr.A10-No.2	BnaA10g24420D
Chr.A10-No.2	BnaA10g24430D
Chr.A10-No.2	BnaA10g24440D
Chr.A10-No.2	BnaA10g24450D
Chr.A10-No.2	BnaA10g24460D
Chr.A10-No.2	BnaA10g24470D
Chr.A10-No.2	BnaA10g24480D
Chr.Ann_random-No.2	BnaAnng14370D
Chr.Ann_random-No.2	BnaAnng14380D
Chr.Ann_random-No.2	BnaAnng14390D
Chr.Ann_random-No.2	BnaAnng14400D
Chr.Ann_random-No.2	BnaAnng14410D
Chr.Ann_random-No.2	BnaAnng14420D
Chr.Ann_random-No.2	BnaAnng14430D
Chr.Ann_random-No.2	BnaAnng14440D
Chr.Ann_random-No.2	BnaAnng14450D
Chr.Ann_random-No.2	BnaAnng14460D
Chr.Ann_random-No.2	BnaAnng14470D
Chr.Ann_random-No.3	BnaAnng25780D
Chr.Ann_random-No.3	BnaAnng25790D
Chr.Ann_random-No.3	BnaAnng25800D
Chr.Ann_random-No.3	BnaAnng25810D
Chr.Ann_random-No.3	BnaAnng25820D
Chr.Ann_random-No.3	BnaAnng25830D
Chr.Ann_random-No.3	BnaAnng25840D
Chr.Ann_random-No.3	BnaAnng25850D
Chr.Ann_random-No.3	BnaAnng25860D
Chr.Ann_random-No.3	BnaAnng25870D
Chr.Ann_random-No.3	BnaAnng25880D
Chr.Ann_random-No.4	BnaAnng26780D
Chr.Ann_random-No.4	BnaAnng26790D
Chr.Ann_random-No.4	BnaAnng26800D
Chr.Ann_random-No.4	BnaAnng26810D
Chr.Ann_random-No.4	BnaAnng26820D
Chr.Ann_random-No.5	BnaAnng33840D
Chr.Ann_random-No.5	BnaAnng33850D
Chr.Ann_random-No.5	BnaAnng33860D
Chr.Ann_random-No.5	BnaAnng33870D
Chr.Ann_random-No.5	BnaAnng33880D
Chr.Ann_random-No.5	BnaAnng33890D
Chr.Ann_random-No.5	BnaAnng33900D
Chr.Ann_random-No.5	BnaAnng33910D
Chr.Ann_random-No.5	BnaAnng33920D
Chr.Ann_random-No.5	BnaAnng33930D
Chr.Ann_random-No.5	BnaAnng33940D
Chr.Ann_random-No.5	BnaAnng33950D
Chr.Ann_random-No.5	BnaAnng33960D
Chr.Ann_random-No.6	BnaAnng36300D
Chr.Ann_random-No.6	BnaAnng36310D
Chr.Ann_random-No.6	BnaAnng36320D
Chr.Ann_random-No.6	BnaAnng36330D
Chr.Ann_random-No.6	BnaAnng36340D
Chr.Ann_random-No.6	BnaAnng36350D
Chr.Ann_random-No.6	BnaAnng36360D
Chr.Ann_random-No.6	BnaAnng36370D
Chr.Ann_random-No.6	BnaAnng36380D
Chr.Ann_random-No.6	BnaAnng36390D
Chr.C01_random-No.1	BnaC01g43230D
Chr.C01_random-No.1	BnaC01g43240D
Chr.C01_random-No.1	BnaC01g43250D
Chr.C01_random-No.1	BnaC01g43260D
Chr.C01_random-No.2	BnaC01g44330D
Chr.C01_random-No.2	BnaC01g44340D
Chr.C01_random-No.2	BnaC01g44350D
Chr.C01_random-No.2	BnaC01g44360D
Chr.C01_random-No.2	BnaC01g44370D
Chr.C01_random-No.2	BnaC01g44380D
Chr.C01_random-No.2	BnaC01g44390D
Chr.C01_random-No.2	BnaC01g44400D
Chr.C01_random-No.2	BnaC01g44410D
Chr.C01_random-No.2	BnaC01g44420D
Chr.C01_random-No.2	BnaC01g44430D
Chr.C01_random-No.2	BnaC01g44320D
Chr.C01-No.1	BnaC01g10210D
Chr.C01-No.1	BnaC01g10220D
Chr.C01-No.1	BnaC01g10230D
Chr.C01-No.1	BnaC01g10240D
Chr.C01-No.1	BnaC01g10250D
Chr.C01-No.1	BnaC01g10260D
Chr.C01-No.1	BnaC01g10270D
Chr.C01-No.1	BnaC01g10280D
Chr.C01-No.1	BnaC01g10290D
Chr.C01-No.1	BnaC01g10300D
Chr.C01-No.1	BnaC01g10320D
Chr.C01-No.1	BnaC01g10310D
Chr.C01-No.2	BnaC01g11280D
Chr.C01-No.2	BnaC01g11270D
Chr.C01-No.2	BnaC01g11260D
Chr.C01-No.2	BnaC01g11250D
Chr.C01-No.2	BnaC01g11240D
Chr.C01-No.2	BnaC01g11230D
Chr.C01-No.2	BnaC01g11220D
Chr.C01-No.2	BnaC01g11210D
Chr.C01-No.2	BnaC01g11200D
Chr.C01-No.2	BnaC01g11190D
Chr.C01-No.2	BnaC01g11180D
Chr.C01-No.2	BnaC01g11170D
Chr.C01-No.2	BnaC01g11160D
Chr.C01-No.2	BnaC01g11150D
Chr.C01-No.2	BnaC01g11140D
Chr.C01-No.2	BnaC01g11130D
Chr.C01-No.2	BnaC01g11120D
Chr.C01-No.2	BnaC01g11110D
Chr.C01-No.2	BnaC01g11100D
Chr.C01-No.2	BnaC01g11090D
Chr.C01-No.2	BnaC01g11080D
Chr.C01-No.3	BnaC01g15750D
Chr.C01-No.3	BnaC01g15740D
Chr.C01-No.3	BnaC01g15730D
Chr.C01-No.3	BnaC01g15720D
Chr.C01-No.3	BnaC01g15710D
Chr.C01-No.3	BnaC01g15700D
Chr.C01-No.3	BnaC01g15690D
Chr.C01-No.3	BnaC01g15680D
Chr.C01-No.3	BnaC01g15670D
Chr.C01-No.3	BnaC01g15660D
Chr.C01-No.3	BnaC01g15650D
Chr.C01-No.3	BnaC01g15640D
Chr.C01-No.3	BnaC01g15630D
Chr.C01-No.3	BnaC01g15620D
Chr.C01-No.3	BnaC01g15610D
Chr.C01-No.4	BnaC01g32150D
Chr.C01-No.4	BnaC01g32160D
Chr.C01-No.4	BnaC01g32170D
Chr.C01-No.4	BnaC01g32180D
Chr.C01-No.4	BnaC01g32190D
Chr.C01-No.4	BnaC01g32200D
Chr.C01-No.4	BnaC01g32210D
Chr.C01-No.4	BnaC01g32220D
Chr.C01-No.4	BnaC01g32230D
Chr.C01-No.4	BnaC01g32240D
Chr.C01-No.4	BnaC01g32250D
Chr.C01-No.4	BnaC01g32260D
Chr.C01-No.4	BnaC01g32270D
Chr.C01-No.4	BnaC01g32280D
Chr.C01-No.4	BnaC01g32290D
Chr.C01-No.5	BnaC01g33950D
Chr.C01-No.5	BnaC01g33960D
Chr.C01-No.5	BnaC01g33970D
Chr.C01-No.5	BnaC01g33980D
Chr.C01-No.5	BnaC01g33990D
Chr.C01-No.5	BnaC01g34000D
Chr.C01-No.6	BnaC01g35100D
Chr.C01-No.6	BnaC01g35110D
Chr.C01-No.6	BnaC01g35120D
Chr.C01-No.6	BnaC01g35130D
Chr.C01-No.6	BnaC01g35140D
Chr.C01-No.6	BnaC01g35150D
Chr.C01-No.6	BnaC01g35160D
Chr.C01-No.6	BnaC01g35170D
Chr.C01-No.6	BnaC01g35180D
Chr.C01-No.6	BnaC01g35190D
Chr.C01-No.6	BnaC01g35200D
Chr.C01-No.6	BnaC01g35210D
Chr.C01-No.6	BnaC01g35220D
Chr.C01-No.6	BnaC01g35230D
Chr.C01-No.7	BnaC01g36020D
Chr.C01-No.7	BnaC01g36010D
Chr.C01-No.7	BnaC01g36000D
Chr.C01-No.7	BnaC01g35990D
Chr.C01-No.7	BnaC01g35980D
Chr.C01-No.7	BnaC01g35970D
Chr.C01-No.7	BnaC01g35960D
Chr.C01-No.7	BnaC01g35950D
Chr.C01-No.7	BnaC01g35940D
Chr.C01-No.7	BnaC01g35930D
Chr.C01-No.7	BnaC01g35920D
Chr.C01-No.7	BnaC01g35910D
Chr.C01-No.7	BnaC01g35900D
Chr.C01-No.7	BnaC01g35890D
Chr.C01-No.7	BnaC01g35880D
Chr.C01-No.7	BnaC01g35870D
Chr.C01-No.7	BnaC01g35860D
Chr.C01-No.7	BnaC01g35850D
Chr.C01-No.7	BnaC01g35840D
Chr.C01-No.8	BnaC01g36150D
Chr.C01-No.8	BnaC01g36140D
Chr.C01-No.8	BnaC01g36130D
Chr.C01-No.8	BnaC01g36120D
Chr.C01-No.8	BnaC01g36110D
Chr.C01-No.8	BnaC01g36100D
Chr.C01-No.8	BnaC01g36090D
Chr.C01-No.8	BnaC01g36080D
Chr.C01-No.8	BnaC01g36070D
Chr.C01-No.8	BnaC01g36060D
Chr.C01-No.8	BnaC01g36050D
Chr.C01-No.8	BnaC01g36040D
Chr.C02-No.1	BnaC02g13510D
Chr.C02-No.1	BnaC02g13520D
Chr.C02-No.1	BnaC02g13530D
Chr.C02-No.1	BnaC02g13540D
Chr.C02-No.2	BnaC02g34610D
Chr.C02-No.2	BnaC02g34540D
Chr.C02-No.2	BnaC02g34550D
Chr.C02-No.2	BnaC02g34560D
Chr.C02-No.2	BnaC02g34570D
Chr.C02-No.2	BnaC02g34580D
Chr.C02-No.2	BnaC02g34590D
Chr.C02-No.2	BnaC02g34600D
Chr.C02-No.3	BnaC02g34850D
Chr.C02-No.3	BnaC02g34860D
Chr.C02-No.3	BnaC02g34840D
Chr.C02-No.3	BnaC02g34830D
Chr.C02-No.3	BnaC02g34820D
Chr.C02-No.3	BnaC02g34810D
Chr.C02-No.3	BnaC02g34800D
Chr.C02-No.3	BnaC02g34790D
Chr.C02-No.3	BnaC02g34780D
Chr.C02-No.3	BnaC02g34770D
Chr.C02-No.4	BnaC02g35930D
Chr.C02-No.4	BnaC02g35920D
Chr.C02-No.4	BnaC02g35910D
Chr.C02-No.4	BnaC02g35900D
Chr.C02-No.4	BnaC02g35890D
Chr.C02-No.4	BnaC02g35880D
Chr.C02-No.4	BnaC02g35870D
Chr.C02-No.4	BnaC02g35860D
Chr.C02-No.4	BnaC02g35850D
Chr.C02-No.4	BnaC02g35840D
Chr.C02-No.4	BnaC02g35830D
Chr.C02-No.4	BnaC02g35820D
Chr.C02-No.4	BnaC02g35810D
Chr.C02-No.5	BnaC02g36110D
Chr.C02-No.5	BnaC02g36100D
Chr.C03-No.1	BnaC03g40850D
Chr.C03-No.1	BnaC03g40840D
Chr.C03-No.1	BnaC03g40830D
Chr.C03-No.1	BnaC03g40820D
Chr.C03-No.1	BnaC03g40810D
Chr.C03-No.1	BnaC03g40800D
Chr.C03-No.1	BnaC03g40790D
Chr.C03-No.1	BnaC03g40780D
Chr.C03-No.1	BnaC03g40770D
Chr.C03-No.1	BnaC03g40760D
Chr.C03-No.2	BnaC03g41970D
Chr.C03-No.2	BnaC03g41980D
Chr.C03-No.2	BnaC03g41990D
Chr.C03-No.2	BnaC03g42000D
Chr.C03-No.2	BnaC03g42010D
Chr.C03-No.2	BnaC03g42020D
Chr.C03-No.2	BnaC03g42030D
Chr.C03-No.2	BnaC03g42040D
Chr.C03-No.2	BnaC03g42050D
Chr.C03-No.2	BnaC03g42060D
Chr.C03-No.2	BnaC03g42070D
Chr.C03-No.2	BnaC03g42080D
Chr.C03-No.3	BnaC03g57150D
Chr.C03-No.3	BnaC03g57140D
Chr.C03-No.3	BnaC03g57130D
Chr.C03-No.3	BnaC03g57120D
Chr.C03-No.3	BnaC03g57110D
Chr.C03-No.3	BnaC03g57100D
Chr.C03-No.3	BnaC03g57090D
Chr.C03-No.3	BnaC03g57080D
Chr.C03-No.4	BnaC03g67520D
Chr.C03-No.4	BnaC03g67530D
Chr.C03-No.4	BnaC03g67540D
Chr.C03-No.4	BnaC03g67550D
Chr.C03-No.4	BnaC03g67560D
Chr.C03-No.4	BnaC03g67570D
Chr.C03-No.4	BnaC03g67580D
Chr.C03-No.4	BnaC03g67590D
Chr.C03-No.4	BnaC03g67600D
Chr.C03-No.4	BnaC03g67610D
Chr.C03-No.4	BnaC03g67510D
Chr.C03-No.4	BnaC03g67500D
Chr.C03-No.4	BnaC03g67490D
Chr.C03-No.4	BnaC03g67480D
Chr.C03-No.4	BnaC03g67470D
Chr.C03-No.4	BnaC03g67460D
Chr.C03-No.4	BnaC03g67450D
Chr.C03-No.4	BnaC03g67440D
Chr.C03-No.4	BnaC03g67430D
Chr.C03-No.4	BnaC03g67420D
Chr.C03-No.4	BnaC03g67410D
Chr.C03-No.4	BnaC03g67400D
Chr.C04_random-No.1	BnaC04g55690D
Chr.C04_random-No.1	BnaC04g55700D
Chr.C04_random-No.1	BnaC04g55710D
Chr.C04_random-No.1	BnaC04g55720D
Chr.C04_random-No.1	BnaC04g55730D
Chr.C04_random-No.1	BnaC04g55740D
Chr.C04_random-No.1	BnaC04g55660D
Chr.C04_random-No.1	BnaC04g55670D
Chr.C04_random-No.1	BnaC04g55640D
Chr.C04_random-No.1	BnaC04g55650D
Chr.C04_random-No.1	BnaC04g55680D
Chr.C04-No.1	BnaC04g13240D
Chr.C04-No.1	BnaC04g13250D
Chr.C04-No.1	BnaC04g13260D
Chr.C04-No.1	BnaC04g13230D
Chr.C04-No.1	BnaC04g13220D
Chr.C04-No.1	BnaC04g13210D
Chr.C04-No.1	BnaC04g13200D
Chr.C04-No.1	BnaC04g13190D
Chr.C04-No.1	BnaC04g13180D
Chr.C04-No.1	BnaC04g13170D
Chr.C04-No.1	BnaC04g13160D
Chr.C04-No.1	BnaC04g13150D
Chr.C04-No.1	BnaC04g13140D
Chr.C04-No.1	BnaC04g13130D
Chr.C04-No.1	BnaC04g13120D
Chr.C04-No.1	BnaC04g13110D
Chr.C04-No.1	BnaC04g13100D
Chr.C04-No.1	BnaC04g13090D
Chr.C04-No.1	BnaC04g13080D
Chr.C04-No.1	BnaC04g13070D
Chr.C04-No.1	BnaC04g13060D
Chr.C04-No.1	BnaC04g13050D
Chr.C04-No.1	BnaC04g13040D
Chr.C04-No.2	BnaC04g20890D
Chr.C04-No.2	BnaC04g20900D
Chr.C04-No.2	BnaC04g20910D
Chr.C04-No.2	BnaC04g20920D
Chr.C04-No.2	BnaC04g20930D
Chr.C04-No.2	BnaC04g20940D
Chr.C04-No.2	BnaC04g20950D
Chr.C04-No.2	BnaC04g20960D
Chr.C04-No.2	BnaC04g20970D
Chr.C04-No.2	BnaC04g20980D
Chr.C04-No.2	BnaC04g20990D
Chr.C04-No.2	BnaC04g21000D
Chr.C04-No.2	BnaC04g21010D
Chr.C04-No.2	BnaC04g21020D
Chr.C04-No.2	BnaC04g21030D
Chr.C04-No.2	BnaC04g21040D
Chr.C04-No.2	BnaC04g21050D
Chr.C04-No.3	BnaC04g23060D
Chr.C04-No.3	BnaC04g23050D
Chr.C04-No.3	BnaC04g23040D
Chr.C04-No.3	BnaC04g23030D
Chr.C04-No.3	BnaC04g23020D
Chr.C04-No.3	BnaC04g23010D
Chr.C04-No.3	BnaC04g23000D
Chr.C04-No.4	BnaC04g26650D
Chr.C04-No.4	BnaC04g26640D
Chr.C04-No.4	BnaC04g26630D
Chr.C04-No.4	BnaC04g26620D
Chr.C04-No.4	BnaC04g26610D
Chr.C04-No.4	BnaC04g26600D
Chr.C04-No.4	BnaC04g26590D
Chr.C04-No.4	BnaC04g26580D
Chr.C04-No.4	BnaC04g26570D
Chr.C04-No.4	BnaC04g26560D
Chr.C04-No.4	BnaC04g26550D
Chr.C04-No.4	BnaC04g26540D
Chr.C04-No.4	BnaC04g26530D
Chr.C04-No.4	BnaC04g26520D
Chr.C04-No.4	BnaC04g26510D
Chr.C04-No.4	BnaC04g26500D
Chr.C04-No.5	BnaC04g31210D
Chr.C04-No.5	BnaC04g31200D
Chr.C04-No.5	BnaC04g31190D
Chr.C04-No.5	BnaC04g31180D
Chr.C04-No.5	BnaC04g31170D
Chr.C04-No.5	BnaC04g31160D
Chr.C04-No.5	BnaC04g31150D
Chr.C04-No.5	BnaC04g31140D
Chr.C04-No.5	BnaC04g31130D
Chr.C04-No.5	BnaC04g31120D
Chr.C04-No.5	BnaC04g31110D
Chr.C04-No.6	BnaC04g47920D
Chr.C04-No.6	BnaC04g47930D
Chr.C04-No.6	BnaC04g47940D
Chr.C04-No.6	BnaC04g47950D
Chr.C04-No.6	BnaC04g47960D
Chr.C04-No.6	BnaC04g47970D
Chr.C04-No.6	BnaC04g47980D
Chr.C04-No.6	BnaC04g47990D
Chr.C04-No.6	BnaC04g48000D
Chr.C04-No.6	BnaC04g48010D
Chr.C04-No.6	BnaC04g48020D
Chr.C04-No.6	BnaC04g48030D
Chr.C04-No.6	BnaC04g48040D
Chr.C04-No.6	BnaC04g48050D
Chr.C04-No.6	BnaC04g48060D
Chr.C04-No.6	BnaC04g48070D
Chr.C04-No.6	BnaC04g48080D
Chr.C04-No.6	BnaC04g48090D
Chr.C04-No.6	BnaC04g48100D
Chr.C04-No.6	BnaC04g48110D
Chr.C05_random-No.1	BnaC05g50420D
Chr.C05_random-No.1	BnaC05g50430D
Chr.C05_random-No.1	BnaC05g50440D
Chr.C05_random-No.2	BnaC05g50900D
Chr.C05_random-No.2	BnaC05g50910D
Chr.C05-No.1	BnaC05g08190D
Chr.C05-No.1	BnaC05g08180D
Chr.C05-No.1	BnaC05g08170D
Chr.C05-No.1	BnaC05g08160D
Chr.C05-No.1	BnaC05g08150D
Chr.C05-No.1	BnaC05g08140D
Chr.C05-No.1	BnaC05g08130D
Chr.C05-No.1	BnaC05g08120D
Chr.C05-No.1	BnaC05g08110D
Chr.C05-No.1	BnaC05g08100D
Chr.C05-No.1	BnaC05g08090D
Chr.C05-No.1	BnaC05g08080D
Chr.C05-No.1	BnaC05g08070D
Chr.C05-No.1	BnaC05g08060D
Chr.C05-No.10	BnaC05g48790D
Chr.C05-No.10	BnaC05g48800D
Chr.C05-No.10	BnaC05g48810D
Chr.C05-No.10	BnaC05g48820D
Chr.C05-No.10	BnaC05g48830D
Chr.C05-No.10	BnaC05g48840D
Chr.C05-No.10	BnaC05g48850D
Chr.C05-No.10	BnaC05g48860D
Chr.C05-No.10	BnaC05g48870D
Chr.C05-No.10	BnaC05g48880D
Chr.C05-No.10	BnaC05g48890D
Chr.C05-No.10	BnaC05g48900D
Chr.C05-No.10	BnaC05g48910D
Chr.C05-No.10	BnaC05g48920D
Chr.C05-No.10	BnaC05g48930D
Chr.C05-No.10	BnaC05g48940D
Chr.C05-No.10	BnaC05g48950D
Chr.C05-No.2	BnaC05g09620D
Chr.C05-No.2	BnaC05g09610D
Chr.C05-No.2	BnaC05g09600D
Chr.C05-No.2	BnaC05g09590D
Chr.C05-No.2	BnaC05g09580D
Chr.C05-No.2	BnaC05g09570D
Chr.C05-No.2	BnaC05g09560D
Chr.C05-No.2	BnaC05g09550D
Chr.C05-No.2	BnaC05g09540D
Chr.C05-No.2	BnaC05g09530D
Chr.C05-No.2	BnaC05g09520D
Chr.C05-No.2	BnaC05g09510D
Chr.C05-No.2	BnaC05g09500D
Chr.C05-No.2	BnaC05g09490D
Chr.C05-No.2	BnaC05g09480D
Chr.C05-No.2	BnaC05g09470D
Chr.C05-No.2	BnaC05g09460D
Chr.C05-No.3	BnaC05g20420D
Chr.C05-No.3	BnaC05g20410D
Chr.C05-No.3	BnaC05g20400D
Chr.C05-No.3	BnaC05g20390D
Chr.C05-No.3	BnaC05g20380D
Chr.C05-No.3	BnaC05g20370D
Chr.C05-No.3	BnaC05g20360D
Chr.C05-No.3	BnaC05g20350D
Chr.C05-No.3	BnaC05g20340D
Chr.C05-No.3	BnaC05g20330D
Chr.C05-No.3	BnaC05g20320D
Chr.C05-No.3	BnaC05g20310D
Chr.C05-No.3	BnaC05g20300D
Chr.C05-No.3	BnaC05g20290D
Chr.C05-No.3	BnaC05g20280D
Chr.C05-No.4	BnaC05g22020D
Chr.C05-No.4	BnaC05g22030D
Chr.C05-No.4	BnaC05g22040D
Chr.C05-No.4	BnaC05g22050D
Chr.C05-No.4	BnaC05g22060D
Chr.C05-No.5	BnaC05g25580D
Chr.C05-No.5	BnaC05g25590D
Chr.C05-No.5	BnaC05g25600D
Chr.C05-No.5	BnaC05g25610D
Chr.C05-No.6	BnaC05g28550D
Chr.C05-No.6	BnaC05g28560D
Chr.C05-No.6	BnaC05g28570D
Chr.C05-No.6	BnaC05g28580D
Chr.C05-No.6	BnaC05g28590D
Chr.C05-No.6	BnaC05g28540D
Chr.C05-No.6	BnaC05g28530D
Chr.C05-No.6	BnaC05g28520D
Chr.C05-No.6	BnaC05g28510D
Chr.C05-No.7	BnaC05g39960D
Chr.C05-No.7	BnaC05g39950D
Chr.C05-No.7	BnaC05g39940D
Chr.C05-No.7	BnaC05g39930D
Chr.C05-No.7	BnaC05g39920D
Chr.C05-No.7	BnaC05g39910D
Chr.C05-No.7	BnaC05g39900D
Chr.C05-No.7	BnaC05g39890D
Chr.C05-No.7	BnaC05g39880D
Chr.C05-No.7	BnaC05g39870D
Chr.C05-No.7	BnaC05g39860D
Chr.C05-No.7	BnaC05g39850D
Chr.C05-No.7	BnaC05g39840D
Chr.C05-No.7	BnaC05g39830D
Chr.C05-No.7	BnaC05g39820D
Chr.C05-No.7	BnaC05g39810D
Chr.C05-No.7	BnaC05g39800D
Chr.C05-No.7	BnaC05g39790D
Chr.C05-No.7	BnaC05g39780D
Chr.C05-No.7	BnaC05g39770D
Chr.C05-No.8	BnaC05g41310D
Chr.C05-No.8	BnaC05g41300D
Chr.C05-No.8	BnaC05g41290D
Chr.C05-No.8	BnaC05g41280D
Chr.C05-No.8	BnaC05g41270D
Chr.C05-No.8	BnaC05g41260D
Chr.C05-No.8	BnaC05g41250D
Chr.C05-No.8	BnaC05g41240D
Chr.C05-No.8	BnaC05g41230D
Chr.C05-No.8	BnaC05g41220D
Chr.C05-No.8	BnaC05g41210D
Chr.C05-No.8	BnaC05g41200D
Chr.C05-No.8	BnaC05g41190D
Chr.C05-No.8	BnaC05g41180D
Chr.C05-No.8	BnaC05g41170D
Chr.C05-No.8	BnaC05g41160D
Chr.C05-No.8	BnaC05g41150D
Chr.C05-No.8	BnaC05g41140D
Chr.C05-No.8	BnaC05g41130D
Chr.C05-No.8	BnaC05g41120D
Chr.C05-No.8	BnaC05g41110D
Chr.C05-No.9	BnaC05g44560D
Chr.C05-No.9	BnaC05g44570D
Chr.C05-No.9	BnaC05g44580D
Chr.C05-No.9	BnaC05g44590D
Chr.C05-No.9	BnaC05g44600D
Chr.C05-No.9	BnaC05g44610D
Chr.C05-No.9	BnaC05g44620D
Chr.C05-No.9	BnaC05g44630D
Chr.C05-No.9	BnaC05g44640D
Chr.C05-No.9	BnaC05g44650D
Chr.C05-No.9	BnaC05g44660D
Chr.C05-No.9	BnaC05g44670D
Chr.C05-No.9	BnaC05g44680D
Chr.C05-No.9	BnaC05g44690D
Chr.C05-No.9	BnaC05g44700D
Chr.C05-No.9	BnaC05g44710D
Chr.C05-No.9	BnaC05g44720D
Chr.C05-No.9	BnaC05g44730D
Chr.C06-No.1	BnaC06g03860D
Chr.C06-No.1	BnaC06g03850D
Chr.C06-No.1	BnaC06g03840D
Chr.C06-No.1	BnaC06g03830D
Chr.C06-No.1	BnaC06g03820D
Chr.C06-No.1	BnaC06g03810D
Chr.C06-No.1	BnaC06g03800D
Chr.C06-No.1	BnaC06g03790D
Chr.C06-No.1	BnaC06g03780D
Chr.C06-No.1	BnaC06g03770D
Chr.C06-No.1	BnaC06g03760D
Chr.C06-No.1	BnaC06g03750D
Chr.C06-No.2	BnaC06g10010D
Chr.C06-No.2	BnaC06g10020D
Chr.C06-No.2	BnaC06g10030D
Chr.C06-No.2	BnaC06g10040D
Chr.C06-No.2	BnaC06g10050D
Chr.C06-No.2	BnaC06g10060D
Chr.C06-No.2	BnaC06g10100D
Chr.C06-No.2	BnaC06g10090D
Chr.C06-No.2	BnaC06g10080D
Chr.C06-No.2	BnaC06g10070D
Chr.C06-No.3	BnaC06g12670D
Chr.C06-No.3	BnaC06g12660D
Chr.C06-No.3	BnaC06g12650D
Chr.C06-No.3	BnaC06g12640D
Chr.C06-No.3	BnaC06g12630D
Chr.C06-No.3	BnaC06g12620D
Chr.C06-No.4	BnaC06g21690D
Chr.C06-No.4	BnaC06g21680D
Chr.C06-No.4	BnaC06g21670D
Chr.C06-No.4	BnaC06g21660D
Chr.C06-No.4	BnaC06g21650D
Chr.C06-No.4	BnaC06g21640D
Chr.C06-No.4	BnaC06g21630D
Chr.C06-No.4	BnaC06g21620D
Chr.C06-No.4	BnaC06g21610D
Chr.C06-No.4	BnaC06g21600D
Chr.C06-No.4	BnaC06g21590D
Chr.C06-No.4	BnaC06g21580D
Chr.C07_random-No.1	BnaC07g51060D
Chr.C07_random-No.1	BnaC07g51070D
Chr.C07_random-No.1	BnaC07g51080D
Chr.C07_random-No.1	BnaC07g51090D
Chr.C07_random-No.1	BnaC07g51100D
Chr.C07_random-No.1	BnaC07g51110D
Chr.C07_random-No.1	BnaC07g51120D
Chr.C07_random-No.1	BnaC07g51130D
Chr.C07_random-No.1	BnaC07g51140D
Chr.C07_random-No.1	BnaC07g51150D
Chr.C07_random-No.1	BnaC07g51160D
Chr.C07_random-No.1	BnaC07g51170D
Chr.C07_random-No.1	BnaC07g51180D
Chr.C07_random-No.1	BnaC07g50940D
Chr.C07_random-No.1	BnaC07g50950D
Chr.C07_random-No.1	BnaC07g50960D
Chr.C07_random-No.1	BnaC07g50970D
Chr.C07_random-No.1	BnaC07g50980D
Chr.C07_random-No.1	BnaC07g50990D
Chr.C07_random-No.1	BnaC07g51000D
Chr.C07_random-No.1	BnaC07g51010D
Chr.C07_random-No.1	BnaC07g51020D
Chr.C07_random-No.1	BnaC07g51190D
Chr.C07_random-No.1	BnaC07g51030D
Chr.C07_random-No.1	BnaC07g51040D
Chr.C07_random-No.1	BnaC07g51050D
Chr.C07-No.1	BnaC07g18600D
Chr.C07-No.1	BnaC07g18590D
Chr.C07-No.1	BnaC07g18580D
Chr.C07-No.1	BnaC07g18570D
Chr.C07-No.1	BnaC07g18560D
Chr.C07-No.1	BnaC07g18550D
Chr.C07-No.1	BnaC07g18540D
Chr.C07-No.1	BnaC07g18530D
Chr.C07-No.1	BnaC07g18610D
Chr.C07-No.1	BnaC07g18620D
Chr.C07-No.1	BnaC07g18630D
Chr.C07-No.1	BnaC07g18640D
Chr.C07-No.1	BnaC07g18650D
Chr.C07-No.1	BnaC07g18660D
Chr.C07-No.1	BnaC07g18670D
Chr.C07-No.2	BnaC07g37480D
Chr.C07-No.2	BnaC07g37490D
Chr.C07-No.2	BnaC07g37500D
Chr.C07-No.2	BnaC07g37510D
Chr.C07-No.2	BnaC07g37520D
Chr.C07-No.2	BnaC07g37530D
Chr.C07-No.2	BnaC07g37540D
Chr.C07-No.2	BnaC07g37550D
Chr.C07-No.2	BnaC07g37560D
Chr.C07-No.2	BnaC07g37570D
Chr.C07-No.2	BnaC07g37580D
Chr.C07-No.2	BnaC07g37590D
Chr.C07-No.2	BnaC07g37600D
Chr.C07-No.2	BnaC07g37610D
Chr.C08_random-No.1	BnaC08g49810D
Chr.C08_random-No.1	BnaC08g49820D
Chr.C08_random-No.1	BnaC08g49830D
Chr.C08_random-No.1	BnaC08g49840D
Chr.C08_random-No.1	BnaC08g49850D
Chr.C08_random-No.1	BnaC08g49860D
Chr.C08_random-No.1	BnaC08g49870D
Chr.C08_random-No.1	BnaC08g49650D
Chr.C08_random-No.1	BnaC08g49660D
Chr.C08_random-No.1	BnaC08g49670D
Chr.C08_random-No.1	BnaC08g49680D
Chr.C08_random-No.1	BnaC08g49690D
Chr.C08_random-No.1	BnaC08g49700D
Chr.C08_random-No.1	BnaC08g49710D
Chr.C08_random-No.1	BnaC08g49720D
Chr.C08_random-No.1	BnaC08g49730D
Chr.C08_random-No.1	BnaC08g49740D
Chr.C08_random-No.1	BnaC08g49750D
Chr.C08_random-No.1	BnaC08g49760D
Chr.C08_random-No.1	BnaC08g49770D
Chr.C08_random-No.1	BnaC08g49780D
Chr.C08_random-No.1	BnaC08g49790D
Chr.C08_random-No.1	BnaC08g49800D
Chr.C08-No.1	BnaC08g06200D
Chr.C08-No.1	BnaC08g06210D
Chr.C08-No.1	BnaC08g06220D
Chr.C08-No.1	BnaC08g06230D
Chr.C08-No.1	BnaC08g06240D
Chr.C08-No.1	BnaC08g06250D
Chr.C08-No.1	BnaC08g06260D
Chr.C08-No.1	BnaC08g06270D
Chr.C08-No.1	BnaC08g06280D
Chr.C08-No.1	BnaC08g06290D
Chr.C08-No.1	BnaC08g06300D
Chr.C08-No.1	BnaC08g06310D
Chr.C08-No.1	BnaC08g06320D
Chr.C08-No.1	BnaC08g06330D
Chr.C08-No.1	BnaC08g06340D
Chr.C08-No.1	BnaC08g06350D
Chr.C08-No.2	BnaC08g09920D
Chr.C08-No.2	BnaC08g09930D
Chr.C08-No.2	BnaC08g09910D
Chr.C08-No.2	BnaC08g09900D
Chr.C08-No.2	BnaC08g09890D
Chr.C08-No.2	BnaC08g09880D
Chr.C08-No.2	BnaC08g09870D
Chr.C08-No.2	BnaC08g09860D
Chr.C08-No.2	BnaC08g09850D
Chr.C08-No.2	BnaC08g09840D
Chr.C08-No.2	BnaC08g09830D
Chr.C08-No.2	BnaC08g09820D
Chr.C08-No.2	BnaC08g09810D
Chr.C08-No.2	BnaC08g09800D
Chr.C08-No.3	BnaC08g13290D
Chr.C08-No.3	BnaC08g13300D
Chr.C08-No.3	BnaC08g13310D
Chr.C08-No.3	BnaC08g13320D
Chr.C08-No.3	BnaC08g13330D
Chr.C08-No.3	BnaC08g13340D
Chr.C08-No.3	BnaC08g13350D
Chr.C08-No.3	BnaC08g13360D
Chr.C08-No.4	BnaC08g16660D
Chr.C08-No.4	BnaC08g16650D
Chr.C08-No.4	BnaC08g16640D
Chr.C08-No.4	BnaC08g16630D
Chr.C08-No.4	BnaC08g16620D
Chr.C08-No.4	BnaC08g16610D
Chr.C08-No.4	BnaC08g16600D
Chr.C08-No.4	BnaC08g16590D
Chr.C08-No.4	BnaC08g16580D
Chr.C08-No.4	BnaC08g16570D
Chr.C08-No.4	BnaC08g16560D
Chr.C08-No.4	BnaC08g16550D
Chr.C08-No.4	BnaC08g16540D
Chr.C08-No.4	BnaC08g16530D
Chr.C08-No.5	BnaC08g22110D
Chr.C08-No.5	BnaC08g22100D
Chr.C08-No.5	BnaC08g22090D
Chr.C08-No.5	BnaC08g22080D
Chr.C08-No.5	BnaC08g22070D
Chr.C08-No.5	BnaC08g22060D
Chr.C08-No.5	BnaC08g22050D
Chr.C08-No.5	BnaC08g22040D
Chr.C08-No.6	BnaC08g23970D
Chr.C08-No.6	BnaC08g23960D
Chr.C08-No.6	BnaC08g23950D
Chr.C08-No.6	BnaC08g23940D
Chr.C08-No.6	BnaC08g23930D
Chr.C08-No.6	BnaC08g23920D
Chr.C08-No.6	BnaC08g23910D
Chr.C08-No.6	BnaC08g23900D
Chr.C08-No.6	BnaC08g23890D
Chr.C08-No.6	BnaC08g23880D
Chr.C08-No.6	BnaC08g23870D
Chr.C08-No.6	BnaC08g23860D
Chr.C08-No.6	BnaC08g23850D
Chr.C08-No.6	BnaC08g23840D
Chr.C08-No.6	BnaC08g23830D
Chr.C08-No.6	BnaC08g23820D
Chr.C08-No.7	BnaC08g35950D
Chr.C08-No.7	BnaC08g35940D
Chr.C08-No.7	BnaC08g35930D
Chr.C08-No.7	BnaC08g35920D
Chr.C08-No.7	BnaC08g35910D
Chr.C08-No.7	BnaC08g35900D
Chr.C08-No.7	BnaC08g35890D
Chr.C08-No.7	BnaC08g35880D
Chr.C08-No.7	BnaC08g35870D
Chr.C08-No.7	BnaC08g35860D
Chr.C08-No.7	BnaC08g35850D
Chr.C08-No.7	BnaC08g35840D
Chr.C08-No.7	BnaC08g35830D
Chr.C08-No.7	BnaC08g35820D
Chr.C08-No.7	BnaC08g35810D
Chr.C08-No.7	BnaC08g35800D
Chr.C08-No.7	BnaC08g35790D
Chr.C08-No.7	BnaC08g35780D
Chr.C08-No.7	BnaC08g35770D
Chr.C08-No.7	BnaC08g35760D
Chr.C08-No.7	BnaC08g35750D
Chr.C08-No.7	BnaC08g35740D
Chr.C08-No.7	BnaC08g35730D
Chr.C08-No.7	BnaC08g35720D
Chr.C08-No.7	BnaC08g35710D
Chr.C08-No.7	BnaC08g35700D
Chr.C08-No.7	BnaC08g35690D
Chr.C08-No.8	BnaC08g40330D
Chr.C08-No.8	BnaC08g40320D
Chr.C08-No.8	BnaC08g40310D
Chr.C08-No.8	BnaC08g40300D
Chr.C08-No.8	BnaC08g40290D
Chr.C08-No.8	BnaC08g40280D
Chr.C08-No.8	BnaC08g40270D
Chr.C08-No.8	BnaC08g40260D
Chr.C08-No.8	BnaC08g40250D
Chr.C08-No.8	BnaC08g40240D
Chr.C08-No.8	BnaC08g40230D
Chr.C08-No.8	BnaC08g40220D
Chr.C08-No.8	BnaC08g40210D
Chr.C09-No.1	BnaC09g05830D
Chr.C09-No.1	BnaC09g05840D
Chr.C09-No.1	BnaC09g05850D
Chr.C09-No.1	BnaC09g05860D
Chr.C09-No.1	BnaC09g05870D
Chr.C09-No.1	BnaC09g05880D
Chr.C09-No.1	BnaC09g05890D
Chr.C09-No.1	BnaC09g05900D
Chr.C09-No.1	BnaC09g05910D
Chr.C09-No.1	BnaC09g05920D
Chr.C09-No.1	BnaC09g05930D
Chr.C09-No.1	BnaC09g05940D
Chr.C09-No.2	BnaC09g14860D
Chr.C09-No.2	BnaC09g14850D
Chr.C09-No.2	BnaC09g14840D
Chr.C09-No.2	BnaC09g14830D
Chr.C09-No.2	BnaC09g14710D
Chr.C09-No.2	BnaC09g14720D
Chr.C09-No.2	BnaC09g14730D
Chr.C09-No.2	BnaC09g14740D
Chr.C09-No.2	BnaC09g14750D
Chr.C09-No.2	BnaC09g14760D
Chr.C09-No.2	BnaC09g14770D
Chr.C09-No.2	BnaC09g14780D
Chr.C09-No.2	BnaC09g14790D
Chr.C09-No.2	BnaC09g14800D
Chr.C09-No.2	BnaC09g14810D
Chr.C09-No.2	BnaC09g14820D
Chr.C09-No.3	BnaC09g22650D
Chr.C09-No.3	BnaC09g22640D
Chr.C09-No.3	BnaC09g22630D
Chr.C09-No.3	BnaC09g22620D
Chr.C09-No.3	BnaC09g22610D
Chr.C09-No.3	BnaC09g22600D
Chr.C09-No.3	BnaC09g22590D
Chr.C09-No.3	BnaC09g22580D
Chr.C09-No.3	BnaC09g22570D
Chr.C09-No.3	BnaC09g22560D
Chr.C09-No.3	BnaC09g22550D
Chr.C09-No.3	BnaC09g22540D
Chr.C09-No.3	BnaC09g22530D
Chr.C09-No.3	BnaC09g22520D
Chr.C09-No.4	BnaC09g26780D
Chr.C09-No.4	BnaC09g26790D
Chr.C09-No.4	BnaC09g26800D
Chr.C09-No.4	BnaC09g26810D
Chr.C09-No.4	BnaC09g26820D
Chr.C09-No.4	BnaC09g26830D
Chr.C09-No.4	BnaC09g26840D
Chr.C09-No.4	BnaC09g26850D
Chr.C09-No.4	BnaC09g26860D
Chr.C09-No.4	BnaC09g26870D
Chr.C09-No.4	BnaC09g26880D
Chr.C09-No.4	BnaC09g26890D
Chr.C09-No.4	BnaC09g26900D
Chr.C09-No.4	BnaC09g26910D
Chr.C09-No.5	BnaC09g35350D
Chr.C09-No.5	BnaC09g35340D
Chr.C09-No.5	BnaC09g35330D
Chr.C09-No.5	BnaC09g35320D
Chr.C09-No.5	BnaC09g35310D
Chr.C09-No.5	BnaC09g35300D
Chr.C09-No.5	BnaC09g35290D
Chr.C09-No.5	BnaC09g35280D
Chr.C09-No.5	BnaC09g35270D
Chr.C09-No.5	BnaC09g35260D
Chr.C09-No.5	BnaC09g35250D
Chr.C09-No.5	BnaC09g35240D
Chr.C09-No.5	BnaC09g35230D
Chr.C09-No.5	BnaC09g35220D
Chr.C09-No.5	BnaC09g35210D
Chr.C09-No.5	BnaC09g35200D
Chr.C09-No.5	BnaC09g35190D
Chr.C09-No.6	BnaC09g40770D
Chr.C09-No.6	BnaC09g40780D
Chr.C09-No.6	BnaC09g40790D
Chr.C09-No.6	BnaC09g40800D
Chr.C09-No.6	BnaC09g40810D
Chr.C09-No.6	BnaC09g40820D
Chr.C09-No.6	BnaC09g40830D
Chr.C09-No.6	BnaC09g40840D
Chr.C09-No.6	BnaC09g40850D
Chr.C09-No.6	BnaC09g40860D
Chr.C09-No.6	BnaC09g40870D
Chr.C09-No.6	BnaC09g40880D
Chr.C09-No.6	BnaC09g40890D
Chr.C09-No.6	BnaC09g40900D
Chr.C09-No.6	BnaC09g40910D
Chr.C09-No.6	BnaC09g40920D
Chr.C09-No.6	BnaC09g40930D
Chr.C09-No.6	BnaC09g40940D
Chr.C09-No.6	BnaC09g40950D
Chr.C09-No.6	BnaC09g40960D
Chr.C09-No.6	BnaC09g40970D
Chr.C09-No.6	BnaC09g40980D
Chr.C09-No.6	BnaC09g40990D
Chr.C09-No.6	BnaC09g41000D
Chr.Cnn_random-No.1	BnaCnng07540D
Chr.Cnn_random-No.1	BnaCnng07550D
Chr.Cnn_random-No.1	BnaCnng07560D
Chr.Cnn_random-No.1	BnaCnng07570D
Chr.Cnn_random-No.1	BnaCnng07580D
Chr.Cnn_random-No.1	BnaCnng07590D
Chr.Cnn_random-No.1	BnaCnng07600D
Chr.Cnn_random-No.1	BnaCnng07610D
Chr.Cnn_random-No.1	BnaCnng07620D
Chr.Cnn_random-No.10	BnaCnng71340D
Chr.Cnn_random-No.10	BnaCnng71350D
Chr.Cnn_random-No.10	BnaCnng71360D
Chr.Cnn_random-No.10	BnaCnng71370D
Chr.Cnn_random-No.2	BnaCnng14180D
Chr.Cnn_random-No.2	BnaCnng14190D
Chr.Cnn_random-No.2	BnaCnng14200D
Chr.Cnn_random-No.2	BnaCnng14210D
Chr.Cnn_random-No.2	BnaCnng14220D
Chr.Cnn_random-No.2	BnaCnng14230D
Chr.Cnn_random-No.2	BnaCnng14240D
Chr.Cnn_random-No.2	BnaCnng14250D
Chr.Cnn_random-No.2	BnaCnng14260D
Chr.Cnn_random-No.2	BnaCnng14270D
Chr.Cnn_random-No.3	BnaCnng18110D
Chr.Cnn_random-No.3	BnaCnng18120D
Chr.Cnn_random-No.3	BnaCnng18130D
Chr.Cnn_random-No.3	BnaCnng18140D
Chr.Cnn_random-No.3	BnaCnng18150D
Chr.Cnn_random-No.3	BnaCnng18160D
Chr.Cnn_random-No.3	BnaCnng18170D
Chr.Cnn_random-No.3	BnaCnng18180D
Chr.Cnn_random-No.3	BnaCnng18190D
Chr.Cnn_random-No.3	BnaCnng18200D
Chr.Cnn_random-No.3	BnaCnng18210D
Chr.Cnn_random-No.3	BnaCnng18220D
Chr.Cnn_random-No.3	BnaCnng18230D
Chr.Cnn_random-No.3	BnaCnng18240D
Chr.Cnn_random-No.3	BnaCnng18250D
Chr.Cnn_random-No.4	BnaCnng18260D
Chr.Cnn_random-No.4	BnaCnng18270D
Chr.Cnn_random-No.4	BnaCnng18280D
Chr.Cnn_random-No.4	BnaCnng18290D
Chr.Cnn_random-No.4	BnaCnng18300D
Chr.Cnn_random-No.4	BnaCnng18310D
Chr.Cnn_random-No.4	BnaCnng18320D
Chr.Cnn_random-No.4	BnaCnng18330D
Chr.Cnn_random-No.4	BnaCnng18340D
Chr.Cnn_random-No.4	BnaCnng18350D
Chr.Cnn_random-No.4	BnaCnng18360D
Chr.Cnn_random-No.4	BnaCnng18370D
Chr.Cnn_random-No.4	BnaCnng18380D
Chr.Cnn_random-No.4	BnaCnng18390D
Chr.Cnn_random-No.4	BnaCnng18400D
Chr.Cnn_random-No.4	BnaCnng18410D
Chr.Cnn_random-No.4	BnaCnng18420D
Chr.Cnn_random-No.4	BnaCnng18430D
Chr.Cnn_random-No.4	BnaCnng18440D
Chr.Cnn_random-No.5	BnaCnng19390D
Chr.Cnn_random-No.5	BnaCnng19400D
Chr.Cnn_random-No.6	BnaCnng20640D
Chr.Cnn_random-No.6	BnaCnng20650D
Chr.Cnn_random-No.6	BnaCnng20660D
Chr.Cnn_random-No.6	BnaCnng20670D
Chr.Cnn_random-No.6	BnaCnng20680D
Chr.Cnn_random-No.6	BnaCnng20690D
Chr.Cnn_random-No.6	BnaCnng20700D
Chr.Cnn_random-No.6	BnaCnng20710D
Chr.Cnn_random-No.6	BnaCnng20720D
Chr.Cnn_random-No.6	BnaCnng20730D
Chr.Cnn_random-No.6	BnaCnng20740D
Chr.Cnn_random-No.6	BnaCnng20750D
Chr.Cnn_random-No.6	BnaCnng20760D
Chr.Cnn_random-No.6	BnaCnng20770D
Chr.Cnn_random-No.6	BnaCnng20780D
Chr.Cnn_random-No.7	BnaCnng48700D
Chr.Cnn_random-No.7	BnaCnng48710D
Chr.Cnn_random-No.7	BnaCnng48720D
Chr.Cnn_random-No.7	BnaCnng48730D
Chr.Cnn_random-No.7	BnaCnng48740D
Chr.Cnn_random-No.7	BnaCnng48750D
Chr.Cnn_random-No.7	BnaCnng48760D
Chr.Cnn_random-No.8	BnaCnng64490D
Chr.Cnn_random-No.8	BnaCnng64500D
Chr.Cnn_random-No.8	BnaCnng64510D
Chr.Cnn_random-No.8	BnaCnng64520D
Chr.Cnn_random-No.8	BnaCnng64530D
Chr.Cnn_random-No.9	BnaCnng70720D
Chr.Cnn_random-No.9	BnaCnng70730D
Chr.Cnn_random-No.9	BnaCnng70740D
Chr.Cnn_random-No.9	BnaCnng70750D
Chr.Cnn_random-No.9	BnaCnng70760D
Chr.Cnn_random-No.9	BnaCnng70770D
Chr.Cnn_random-No.9	BnaCnng70780D
Chr.Cnn_random-No.9	BnaCnng70790D
Chr.Cnn_random-No.9	BnaCnng70800D
Chr.Cnn_random-No.9	BnaCnng70810D
Chr.Cnn_random-No.9	BnaCnng70820D
Chr.Unn_random-No.1	BnaUnng03840D
Chr.Unn_random-No.1	BnaUnng03850D
Chr.Unn_random-No.1	BnaUnng03860D
Chr.Unn_random-No.1	BnaUnng03870D
Chr.Unn_random-No.1	BnaUnng03880D
Chr.Unn_random-No.1	BnaUnng03890D
