# Supplementary material for: Prediction of heterosis in the recent rapeseed (Brassica napus) polyploid by pairing parental nucleotide sequences
Source: PLoS Genet. 2021 Nov 4;17(11):e1009879. doi: 10.1371/journal.pgen.1009879 (PMC8608326; doi:10.1371/journal.pgen.1009879)
Supplement: S20 Table — (XLSX) [file pgen.1009879.s027.xlsx]

## Sheet: S20_Table
S20 Table.Genes underlying the h-QTLs for PH-HPH
h-QTL	Gene
Chr.A01-No.1	BnaA01g09940D
Chr.A01-No.1	BnaA01g09950D
Chr.A01-No.1	BnaA01g09960D
Chr.A01-No.1	BnaA01g09970D
Chr.A01-No.1	BnaA01g09980D
Chr.A01-No.1	BnaA01g09990D
Chr.A01-No.1	BnaA01g10000D
Chr.A01-No.1	BnaA01g10010D
Chr.A01-No.1	BnaA01g10020D
Chr.A01-No.1	BnaA01g10030D
Chr.A01-No.2	BnaA01g10030D
Chr.A01-No.2	BnaA01g10040D
Chr.A01-No.2	BnaA01g10050D
Chr.A01-No.2	BnaA01g10060D
Chr.A01-No.2	BnaA01g10070D
Chr.A01-No.2	BnaA01g10080D
Chr.A01-No.2	BnaA01g10090D
Chr.A01-No.2	BnaA01g10100D
Chr.A01-No.2	BnaA01g10110D
Chr.A01-No.2	BnaA01g10120D
Chr.A01-No.2	BnaA01g10130D
Chr.A01-No.2	BnaA01g10140D
Chr.A01-No.2	BnaA01g10150D
Chr.A01-No.2	BnaA01g10160D
Chr.A01-No.2	BnaA01g10170D
Chr.A01-No.2	BnaA01g10180D
Chr.A01-No.2	BnaA01g10190D
Chr.A01-No.2	BnaA01g10200D
Chr.A01-No.2	BnaA01g10210D
Chr.A01-No.2	BnaA01g10220D
Chr.A01-No.2	BnaA01g10230D
Chr.A01-No.2	BnaA01g10240D
Chr.A01-No.2	BnaA01g10250D
Chr.A01-No.3	BnaA01g24180D
Chr.A01-No.3	BnaA01g24170D
Chr.A01-No.3	BnaA01g24160D
Chr.A01-No.3	BnaA01g24150D
Chr.A01-No.3	BnaA01g24140D
Chr.A01-No.3	BnaA01g24130D
Chr.A01-No.3	BnaA01g24120D
Chr.A01-No.3	BnaA01g24110D
Chr.A01-No.3	BnaA01g24100D
Chr.A01-No.4	BnaA01g31530D
Chr.A01-No.4	BnaA01g31520D
Chr.A01-No.4	BnaA01g31510D
Chr.A01-No.4	BnaA01g31500D
Chr.A01-No.4	BnaA01g31490D
Chr.A01-No.4	BnaA01g31480D
Chr.A01-No.4	BnaA01g31470D
Chr.A01-No.4	BnaA01g31700D
Chr.A01-No.4	BnaA01g31690D
Chr.A01-No.4	BnaA01g31680D
Chr.A01-No.4	BnaA01g31670D
Chr.A01-No.4	BnaA01g31660D
Chr.A01-No.4	BnaA01g31650D
Chr.A01-No.4	BnaA01g31640D
Chr.A01-No.4	BnaA01g31630D
Chr.A01-No.4	BnaA01g31620D
Chr.A01-No.4	BnaA01g31610D
Chr.A01-No.4	BnaA01g31600D
Chr.A01-No.4	BnaA01g31590D
Chr.A01-No.4	BnaA01g31580D
Chr.A01-No.4	BnaA01g31570D
Chr.A01-No.4	BnaA01g31560D
Chr.A01-No.4	BnaA01g31550D
Chr.A01-No.4	BnaA01g31540D
Chr.A02-No.1	BnaA02g13030D
Chr.A02-No.1	BnaA02g13040D
Chr.A02-No.1	BnaA02g13050D
Chr.A02-No.1	BnaA02g13060D
Chr.A02-No.1	BnaA02g13070D
Chr.A02-No.1	BnaA02g13080D
Chr.A02-No.1	BnaA02g13090D
Chr.A02-No.1	BnaA02g13100D
Chr.A02-No.1	BnaA02g13110D
Chr.A02-No.1	BnaA02g13120D
Chr.A02-No.1	BnaA02g13130D
Chr.A02-No.1	BnaA02g13140D
Chr.A02-No.2	BnaA02g21610D
Chr.A02-No.2	BnaA02g21600D
Chr.A02-No.2	BnaA02g21590D
Chr.A02-No.2	BnaA02g21580D
Chr.A02-No.2	BnaA02g21570D
Chr.A02-No.2	BnaA02g21560D
Chr.A02-No.2	BnaA02g21550D
Chr.A02_random-No.1	BnaA02g35730D
Chr.A02_random-No.1	BnaA02g35740D
Chr.A02_random-No.1	BnaA02g35750D
Chr.A02_random-No.1	BnaA02g35760D
Chr.A02_random-No.1	BnaA02g35770D
Chr.A02_random-No.1	BnaA02g35860D
Chr.A02_random-No.1	BnaA02g35880D
Chr.A02_random-No.1	BnaA02g35890D
Chr.A02_random-No.1	BnaA02g35780D
Chr.A02_random-No.1	BnaA02g35790D
Chr.A02_random-No.1	BnaA02g35800D
Chr.A02_random-No.1	BnaA02g35810D
Chr.A02_random-No.1	BnaA02g35820D
Chr.A02_random-No.1	BnaA02g35830D
Chr.A02_random-No.1	BnaA02g35850D
Chr.A02_random-No.1	BnaA02g35870D
Chr.A02_random-No.1	BnaA02g35840D
Chr.A03-No.1	BnaA03g10910D
Chr.A03-No.1	BnaA03g10900D
Chr.A03-No.1	BnaA03g10890D
Chr.A03-No.1	BnaA03g10880D
Chr.A03-No.1	BnaA03g10870D
Chr.A03-No.1	BnaA03g10860D
Chr.A03-No.1	BnaA03g10850D
Chr.A03-No.1	BnaA03g10840D
Chr.A03-No.1	BnaA03g10830D
Chr.A03-No.1	BnaA03g10820D
Chr.A03-No.1	BnaA03g10810D
Chr.A03-No.1	BnaA03g10800D
Chr.A03-No.1	BnaA03g10790D
Chr.A03-No.1	BnaA03g10780D
Chr.A03-No.1	BnaA03g10770D
Chr.A03-No.1	BnaA03g10760D
Chr.A03-No.1	BnaA03g10750D
Chr.A03-No.1	BnaA03g10740D
Chr.A03-No.1	BnaA03g10730D
Chr.A03-No.1	BnaA03g10720D
Chr.A03-No.1	BnaA03g10710D
Chr.A03-No.1	BnaA03g10700D
Chr.A03-No.1	BnaA03g10690D
Chr.A03-No.1	BnaA03g10680D
Chr.A03-No.1	BnaA03g10670D
Chr.A03-No.1	BnaA03g10660D
Chr.A03-No.1	BnaA03g10650D
Chr.A03-No.1	BnaA03g10640D
Chr.A03-No.1	BnaA03g10630D
Chr.A03-No.2	BnaA03g23080D
Chr.A03-No.2	BnaA03g23070D
Chr.A03-No.2	BnaA03g23060D
Chr.A03-No.2	BnaA03g23050D
Chr.A03-No.2	BnaA03g23040D
Chr.A03-No.2	BnaA03g23030D
Chr.A03-No.2	BnaA03g23020D
Chr.A03-No.2	BnaA03g23010D
Chr.A03-No.2	BnaA03g23000D
Chr.A03-No.2	BnaA03g22990D
Chr.A03-No.2	BnaA03g22980D
Chr.A03-No.2	BnaA03g22970D
Chr.A03-No.2	BnaA03g22960D
Chr.A03-No.2	BnaA03g22950D
Chr.A03-No.2	BnaA03g22940D
Chr.A03-No.2	BnaA03g22930D
Chr.A03-No.2	BnaA03g22920D
Chr.A03-No.2	BnaA03g22910D
Chr.A03-No.2	BnaA03g22900D
Chr.A04-No.1	BnaA04g09060D
Chr.A04-No.1	BnaA04g09050D
Chr.A04-No.1	BnaA04g09040D
Chr.A04-No.1	BnaA04g09030D
Chr.A04-No.1	BnaA04g09020D
Chr.A04-No.1	BnaA04g09010D
Chr.A04-No.1	BnaA04g09000D
Chr.A04-No.1	BnaA04g08990D
Chr.A04-No.1	BnaA04g08980D
Chr.A04-No.1	BnaA04g08970D
Chr.A04-No.1	BnaA04g08960D
Chr.A04-No.1	BnaA04g08950D
Chr.A04-No.2	BnaA04g22840D
Chr.A04-No.2	BnaA04g22830D
Chr.A04-No.2	BnaA04g22820D
Chr.A04-No.2	BnaA04g22810D
Chr.A04-No.2	BnaA04g22800D
Chr.A04-No.2	BnaA04g22790D
Chr.A04-No.2	BnaA04g22780D
Chr.A04-No.2	BnaA04g22770D
Chr.A04-No.2	BnaA04g22760D
Chr.A04-No.2	BnaA04g22750D
Chr.A04-No.2	BnaA04g22740D
Chr.A04-No.2	BnaA04g22730D
Chr.A04-No.2	BnaA04g22720D
Chr.A04-No.2	BnaA04g22710D
Chr.A04-No.2	BnaA04g22700D
Chr.A04-No.2	BnaA04g22690D
Chr.A04-No.2	BnaA04g22680D
Chr.A04-No.2	BnaA04g22670D
Chr.A04-No.2	BnaA04g22660D
Chr.A04-No.2	BnaA04g22650D
Chr.A04-No.2	BnaA04g22640D
Chr.A04-No.2	BnaA04g22630D
Chr.A04-No.3	BnaA04g26210D
Chr.A04-No.3	BnaA04g26220D
Chr.A04-No.3	BnaA04g26230D
Chr.A04-No.3	BnaA04g26240D
Chr.A04-No.3	BnaA04g26250D
Chr.A04-No.3	BnaA04g26260D
Chr.A04-No.3	BnaA04g26270D
Chr.A04-No.3	BnaA04g26280D
Chr.A04-No.3	BnaA04g26290D
Chr.A04-No.3	BnaA04g26300D
Chr.A04-No.3	BnaA04g26310D
Chr.A04-No.3	BnaA04g26320D
Chr.A04-No.3	BnaA04g26330D
Chr.A04-No.3	BnaA04g26340D
Chr.A04-No.3	BnaA04g26350D
Chr.A04-No.3	BnaA04g26360D
Chr.A04-No.3	BnaA04g26370D
Chr.A04-No.3	BnaA04g26380D
Chr.A04-No.3	BnaA04g26390D
Chr.A04-No.3	BnaA04g26400D
Chr.A04-No.3	BnaA04g26410D
Chr.A04-No.3	BnaA04g26420D
Chr.A04-No.3	BnaA04g26430D
Chr.A04-No.3	BnaA04g26440D
Chr.A04-No.3	BnaA04g26450D
Chr.A04-No.3	BnaA04g26460D
Chr.A04-No.3	BnaA04g26470D
Chr.A04-No.3	BnaA04g26480D
Chr.A04-No.3	BnaA04g26490D
Chr.A04-No.3	BnaA04g26500D
Chr.A04-No.3	BnaA04g26510D
Chr.A04-No.3	BnaA04g26520D
Chr.A04-No.3	BnaA04g26530D
Chr.A04-No.3	BnaA04g26540D
Chr.A04_random-No.1	BnaA04g27880D
Chr.A04_random-No.1	BnaA04g27890D
Chr.A04_random-No.1	BnaA04g27900D
Chr.A04_random-No.1	BnaA04g27910D
Chr.A04_random-No.1	BnaA04g27920D
Chr.A04_random-No.1	BnaA04g27930D
Chr.A04_random-No.1	BnaA04g27940D
Chr.A04_random-No.1	BnaA04g27950D
Chr.A04_random-No.1	BnaA04g27960D
Chr.A04_random-No.1	BnaA04g27970D
Chr.A04_random-No.1	BnaA04g27870D
Chr.A07-No.1	BnaA07g08030D
Chr.A07-No.1	BnaA07g08040D
Chr.A07-No.1	BnaA07g08050D
Chr.A07-No.1	BnaA07g08060D
Chr.A07-No.1	BnaA07g08070D
Chr.A07-No.1	BnaA07g08080D
Chr.A07-No.1	BnaA07g08090D
Chr.A07-No.1	BnaA07g08100D
Chr.A07-No.1	BnaA07g08110D
Chr.A07-No.1	BnaA07g08120D
Chr.A07-No.1	BnaA07g08130D
Chr.A07-No.1	BnaA07g08140D
Chr.A07-No.1	BnaA07g08150D
Chr.A07-No.2	BnaA07g25850D
Chr.A07-No.2	BnaA07g25840D
Chr.A07-No.2	BnaA07g25830D
Chr.A07-No.2	BnaA07g25820D
Chr.A07-No.2	BnaA07g25810D
Chr.A07-No.2	BnaA07g25800D
Chr.A07-No.2	BnaA07g25790D
Chr.A07-No.2	BnaA07g25650D
Chr.A07-No.2	BnaA07g25660D
Chr.A07-No.2	BnaA07g25670D
Chr.A07-No.2	BnaA07g25680D
Chr.A07-No.2	BnaA07g25690D
Chr.A07-No.2	BnaA07g25700D
Chr.A07-No.2	BnaA07g25710D
Chr.A07-No.2	BnaA07g25720D
Chr.A07-No.2	BnaA07g25730D
Chr.A07-No.2	BnaA07g25740D
Chr.A07-No.2	BnaA07g25750D
Chr.A07-No.2	BnaA07g25760D
Chr.A07-No.2	BnaA07g25770D
Chr.A07-No.2	BnaA07g25780D
Chr.A08-No.1	BnaA08g08240D
Chr.A08-No.1	BnaA08g08230D
Chr.A08-No.1	BnaA08g08220D
Chr.A08-No.1	BnaA08g08210D
Chr.A08-No.1	BnaA08g08200D
Chr.A08-No.1	BnaA08g08190D
Chr.A08-No.1	BnaA08g08180D
Chr.A08-No.1	BnaA08g08170D
Chr.A08-No.1	BnaA08g08160D
Chr.A08-No.1	BnaA08g08150D
Chr.A08-No.1	BnaA08g08140D
Chr.A08-No.1	BnaA08g08130D
Chr.A08-No.1	BnaA08g08120D
Chr.A08-No.1	BnaA08g08110D
Chr.A08-No.1	BnaA08g08100D
Chr.A08-No.2	BnaA08g11960D
Chr.A08-No.2	BnaA08g11950D
Chr.A08-No.2	BnaA08g11940D
Chr.A08-No.2	BnaA08g11930D
Chr.A08-No.2	BnaA08g11920D
Chr.A08-No.2	BnaA08g11910D
Chr.A08-No.2	BnaA08g11900D
Chr.A08-No.2	BnaA08g11890D
Chr.A08-No.2	BnaA08g11880D
Chr.A08-No.2	BnaA08g11870D
Chr.A08-No.2	BnaA08g11860D
Chr.A08-No.2	BnaA08g11850D
Chr.A08-No.2	BnaA08g11840D
Chr.A08-No.2	BnaA08g11830D
Chr.A08-No.2	BnaA08g11820D
Chr.A08-No.2	BnaA08g11810D
Chr.A08-No.3	BnaA08g19490D
Chr.A08-No.3	BnaA08g19480D
Chr.A08-No.3	BnaA08g19470D
Chr.A08-No.3	BnaA08g19460D
Chr.A08-No.3	BnaA08g19450D
Chr.A08-No.3	BnaA08g19440D
Chr.A08-No.3	BnaA08g19430D
Chr.A08-No.3	BnaA08g19420D
Chr.A08-No.3	BnaA08g19410D
Chr.A08-No.3	BnaA08g19400D
Chr.A08-No.3	BnaA08g19390D
Chr.A08-No.3	BnaA08g19380D
Chr.A08-No.3	BnaA08g19370D
Chr.A08-No.3	BnaA08g19360D
Chr.A08-No.3	BnaA08g19350D
Chr.A08-No.3	BnaA08g19340D
Chr.A08-No.3	BnaA08g19330D
Chr.A09-No.1	BnaA09g02360D
Chr.A09-No.1	BnaA09g02350D
Chr.A09-No.1	BnaA09g02340D
Chr.A09-No.1	BnaA09g02330D
Chr.A09-No.1	BnaA09g02320D
Chr.A09-No.1	BnaA09g02310D
Chr.A09-No.1	BnaA09g02300D
Chr.A09-No.1	BnaA09g02290D
Chr.A09-No.1	BnaA09g02280D
Chr.A09-No.1	BnaA09g02270D
Chr.A09-No.1	BnaA09g02260D
Chr.A09-No.1	BnaA09g02250D
Chr.A09-No.1	BnaA09g02240D
Chr.A09-No.1	BnaA09g02230D
Chr.A09-No.1	BnaA09g02220D
Chr.A09-No.1	BnaA09g02210D
Chr.A09-No.1	BnaA09g02200D
Chr.A09-No.1	BnaA09g02190D
Chr.A09-No.2	BnaA09g10570D
Chr.A09-No.2	BnaA09g10580D
Chr.A09-No.2	BnaA09g10590D
Chr.A09-No.2	BnaA09g10600D
Chr.A09-No.2	BnaA09g10610D
Chr.A09-No.2	BnaA09g10620D
Chr.A09-No.2	BnaA09g10630D
Chr.A09-No.2	BnaA09g10640D
Chr.A09-No.2	BnaA09g10650D
Chr.A09-No.2	BnaA09g10660D
Chr.A09-No.2	BnaA09g10670D
Chr.A09-No.2	BnaA09g10680D
Chr.A09-No.2	BnaA09g10690D
Chr.A09-No.2	BnaA09g10700D
Chr.A09-No.2	BnaA09g10710D
Chr.A09-No.2	BnaA09g10740D
Chr.A09-No.2	BnaA09g10730D
Chr.A09-No.2	BnaA09g10720D
Chr.A09-No.3	BnaA09g12190D
Chr.A09-No.3	BnaA09g12200D
Chr.A09-No.3	BnaA09g12210D
Chr.A09-No.3	BnaA09g12220D
Chr.A09-No.3	BnaA09g12230D
Chr.A09-No.3	BnaA09g12240D
Chr.A09-No.3	BnaA09g12250D
Chr.A09-No.3	BnaA09g12260D
Chr.A09-No.3	BnaA09g12270D
Chr.A09-No.3	BnaA09g12280D
Chr.A09-No.3	BnaA09g12290D
Chr.A09-No.3	BnaA09g12300D
Chr.A09-No.3	BnaA09g12310D
Chr.A09-No.3	BnaA09g12320D
Chr.A09-No.3	BnaA09g12330D
Chr.A09-No.3	BnaA09g12340D
Chr.A09-No.4	BnaA09g16710D
Chr.A09-No.4	BnaA09g16700D
Chr.A09-No.4	BnaA09g16690D
Chr.A09-No.4	BnaA09g16680D
Chr.A09-No.4	BnaA09g16670D
Chr.A09-No.4	BnaA09g16660D
Chr.A09-No.4	BnaA09g16650D
Chr.A09-No.4	BnaA09g16640D
Chr.A09-No.4	BnaA09g16630D
Chr.A09-No.4	BnaA09g16620D
Chr.A09-No.4	BnaA09g16800D
Chr.A09-No.4	BnaA09g16790D
Chr.A09-No.4	BnaA09g16780D
Chr.A09-No.4	BnaA09g16770D
Chr.A09-No.4	BnaA09g16760D
Chr.A09-No.4	BnaA09g16750D
Chr.A09-No.4	BnaA09g16740D
Chr.A09-No.4	BnaA09g16730D
Chr.A09-No.4	BnaA09g16720D
Chr.A09-No.5	BnaA09g17970D
Chr.A09-No.5	BnaA09g17980D
Chr.A09-No.5	BnaA09g17990D
Chr.A09-No.5	BnaA09g18000D
Chr.A09-No.5	BnaA09g18010D
Chr.A09-No.5	BnaA09g18020D
Chr.A09-No.5	BnaA09g18030D
Chr.A09-No.5	BnaA09g18040D
Chr.A09-No.5	BnaA09g18050D
Chr.A09-No.5	BnaA09g18060D
Chr.A09-No.5	BnaA09g18070D
Chr.A09-No.5	BnaA09g18080D
Chr.A09-No.5	BnaA09g18090D
Chr.A09-No.5	BnaA09g18100D
Chr.A09-No.5	BnaA09g18110D
Chr.A09-No.6	BnaA09g38110D
Chr.A09-No.6	BnaA09g38100D
Chr.A09-No.6	BnaA09g38090D
Chr.A09-No.6	BnaA09g38080D
Chr.A09-No.6	BnaA09g38070D
Chr.A09-No.6	BnaA09g38060D
Chr.A09-No.6	BnaA09g38050D
Chr.A09-No.6	BnaA09g38040D
Chr.A09-No.6	BnaA09g38030D
Chr.A09-No.6	BnaA09g38020D
Chr.A09-No.6	BnaA09g38010D
Chr.A09-No.6	BnaA09g38000D
Chr.A09-No.6	BnaA09g37990D
Chr.A09-No.6	BnaA09g37980D
Chr.A09-No.6	BnaA09g37970D
Chr.A09-No.6	BnaA09g37960D
Chr.A09-No.6	BnaA09g37950D
Chr.A09-No.6	BnaA09g37940D
Chr.A09-No.6	BnaA09g37930D
Chr.A09-No.6	BnaA09g37920D
Chr.A09-No.6	BnaA09g37910D
Chr.A09-No.6	BnaA09g37900D
Chr.A09-No.6	BnaA09g37890D
Chr.A09_random-No.1	BnaA09g54790D
Chr.A09_random-No.1	BnaA09g54800D
Chr.A09_random-No.1	BnaA09g54810D
Chr.A09_random-No.1	BnaA09g54820D
Chr.A09_random-No.1	BnaA09g54830D
Chr.A09_random-No.1	BnaA09g54840D
Chr.A09_random-No.1	BnaA09g54850D
Chr.A09_random-No.1	BnaA09g54860D
Chr.A09_random-No.1	BnaA09g54870D
Chr.A09_random-No.1	BnaA09g54880D
Chr.A09_random-No.1	BnaA09g54760D
Chr.A09_random-No.1	BnaA09g54770D
Chr.A09_random-No.1	BnaA09g54780D
Chr.A09_random-No.2	BnaA09g55020D
Chr.A09_random-No.2	BnaA09g55030D
Chr.A09_random-No.2	BnaA09g55040D
Chr.A09_random-No.2	BnaA09g55050D
Chr.A09_random-No.2	BnaA09g55080D
Chr.A09_random-No.2	BnaA09g55090D
Chr.A09_random-No.2	BnaA09g55100D
Chr.A09_random-No.2	BnaA09g55060D
Chr.A09_random-No.2	BnaA09g55070D
Chr.A09_random-No.2	BnaA09g55110D
Chr.A09_random-No.2	BnaA09g55120D
Chr.A09_random-No.2	BnaA09g55130D
Chr.A09_random-No.2	BnaA09g55140D
Chr.A09_random-No.2	BnaA09g55150D
Chr.A09_random-No.2	BnaA09g55160D
Chr.A09_random-No.2	BnaA09g55170D
Chr.A09_random-No.2	BnaA09g55180D
Chr.A09_random-No.2	BnaA09g55190D
Chr.A09_random-No.2	BnaA09g55200D
Chr.A09_random-No.2	BnaA09g55210D
Chr.A09_random-No.2	BnaA09g55220D
Chr.A09_random-No.2	BnaA09g55230D
Chr.A09_random-No.2	BnaA09g55240D
Chr.A10-No.1	BnaA10g11240D
Chr.A10-No.1	BnaA10g11250D
Chr.A10-No.1	BnaA10g11260D
Chr.A10-No.1	BnaA10g11270D
Chr.A10-No.1	BnaA10g11280D
Chr.A10-No.1	BnaA10g11290D
Chr.A10-No.1	BnaA10g11300D
Chr.A10-No.1	BnaA10g11310D
Chr.A10-No.1	BnaA10g11320D
Chr.A10-No.1	BnaA10g11330D
Chr.A10-No.1	BnaA10g11340D
Chr.A10-No.1	BnaA10g11350D
Chr.A10-No.1	BnaA10g11360D
Chr.A10-No.1	BnaA10g11370D
Chr.A10-No.1	BnaA10g11380D
Chr.A10-No.1	BnaA10g11390D
Chr.A10-No.1	BnaA10g11400D
Chr.A10-No.2	BnaA10g13540D
Chr.A10-No.2	BnaA10g13530D
Chr.A10-No.2	BnaA10g13520D
Chr.A10-No.2	BnaA10g13510D
Chr.A10-No.2	BnaA10g13500D
Chr.A10-No.2	BnaA10g13490D
Chr.A10-No.2	BnaA10g13480D
Chr.A10-No.2	BnaA10g13470D
Chr.A10-No.2	BnaA10g13460D
Chr.A10-No.2	BnaA10g13450D
Chr.A10-No.2	BnaA10g13440D
Chr.A10-No.2	BnaA10g13430D
Chr.A10-No.3	BnaA10g16650D
Chr.A10-No.3	BnaA10g16640D
Chr.A10-No.3	BnaA10g16630D
Chr.A10-No.3	BnaA10g16620D
Chr.A10-No.3	BnaA10g16610D
Chr.A10-No.3	BnaA10g16600D
Chr.A10-No.3	BnaA10g16590D
Chr.A10-No.3	BnaA10g16580D
Chr.A10-No.3	BnaA10g16570D
Chr.A10-No.3	BnaA10g16560D
Chr.A10-No.3	BnaA10g16550D
Chr.A10-No.3	BnaA10g16540D
Chr.A10-No.3	BnaA10g16530D
Chr.A10-No.3	BnaA10g16520D
Chr.A10-No.3	BnaA10g16430D
Chr.A10-No.3	BnaA10g16440D
Chr.A10-No.3	BnaA10g16450D
Chr.A10-No.3	BnaA10g16460D
Chr.A10-No.3	BnaA10g16470D
Chr.A10-No.3	BnaA10g16480D
Chr.A10-No.3	BnaA10g16490D
Chr.A10-No.3	BnaA10g16500D
Chr.A10-No.3	BnaA10g16510D
Chr.A10-No.4	BnaA10g19910D
Chr.A10-No.4	BnaA10g19920D
Chr.A10-No.4	BnaA10g19930D
Chr.A10-No.4	BnaA10g19940D
Chr.A10-No.4	BnaA10g19950D
Chr.A10-No.4	BnaA10g19960D
Chr.A10-No.4	BnaA10g19970D
Chr.A10-No.4	BnaA10g19980D
Chr.A10-No.4	BnaA10g19990D
Chr.A10-No.4	BnaA10g20000D
Chr.A10-No.4	BnaA10g20010D
Chr.A10-No.4	BnaA10g20020D
Chr.A10-No.4	BnaA10g20030D
Chr.A10-No.4	BnaA10g20040D
Chr.A10-No.4	BnaA10g20050D
Chr.A10-No.4	BnaA10g20060D
Chr.A10-No.4	BnaA10g20070D
Chr.A10-No.4	BnaA10g20080D
Chr.A10-No.4	BnaA10g20090D
Chr.A10-No.4	BnaA10g20100D
Chr.Ann_random-No.1	BnaAnng00630D
Chr.Ann_random-No.1	BnaAnng00640D
Chr.Ann_random-No.1	BnaAnng00650D
Chr.Ann_random-No.1	BnaAnng00660D
Chr.Ann_random-No.1	BnaAnng00670D
Chr.Ann_random-No.1	BnaAnng00680D
Chr.Ann_random-No.1	BnaAnng00690D
Chr.Ann_random-No.1	BnaAnng00700D
Chr.Ann_random-No.1	BnaAnng00710D
Chr.Ann_random-No.1	BnaAnng00720D
Chr.Ann_random-No.1	BnaAnng00730D
Chr.Ann_random-No.1	BnaAnng00740D
Chr.Ann_random-No.1	BnaAnng00750D
Chr.Ann_random-No.1	BnaAnng00760D
Chr.Ann_random-No.1	BnaAnng00770D
Chr.Ann_random-No.1	BnaAnng00780D
Chr.Ann_random-No.2	BnaAnng11520D
Chr.Ann_random-No.2	BnaAnng11530D
Chr.Ann_random-No.2	BnaAnng11540D
Chr.Ann_random-No.2	BnaAnng11550D
Chr.Ann_random-No.2	BnaAnng11560D
Chr.Ann_random-No.2	BnaAnng11570D
Chr.Ann_random-No.2	BnaAnng11580D
Chr.Ann_random-No.2	BnaAnng11590D
Chr.Ann_random-No.2	BnaAnng11600D
Chr.Ann_random-No.2	BnaAnng11610D
Chr.Ann_random-No.2	BnaAnng11620D
Chr.Ann_random-No.2	BnaAnng11630D
Chr.Ann_random-No.2	BnaAnng11640D
Chr.Ann_random-No.2	BnaAnng11650D
Chr.Ann_random-No.2	BnaAnng11660D
Chr.Ann_random-No.2	BnaAnng11670D
Chr.Ann_random-No.2	BnaAnng11680D
Chr.Ann_random-No.2	BnaAnng11690D
Chr.Ann_random-No.3	BnaAnng14180D
Chr.Ann_random-No.3	BnaAnng14190D
Chr.Ann_random-No.3	BnaAnng14200D
Chr.Ann_random-No.3	BnaAnng14210D
Chr.Ann_random-No.3	BnaAnng14220D
Chr.Ann_random-No.3	BnaAnng14230D
Chr.Ann_random-No.3	BnaAnng14240D
Chr.Ann_random-No.3	BnaAnng14250D
Chr.Ann_random-No.3	BnaAnng14260D
Chr.Ann_random-No.3	BnaAnng14270D
Chr.Ann_random-No.3	BnaAnng14280D
Chr.Ann_random-No.3	BnaAnng14290D
Chr.Ann_random-No.3	BnaAnng14300D
Chr.Ann_random-No.3	BnaAnng14310D
Chr.Ann_random-No.4	BnaAnng15920D
Chr.Ann_random-No.4	BnaAnng15930D
Chr.Ann_random-No.4	BnaAnng15940D
Chr.Ann_random-No.4	BnaAnng15950D
Chr.Ann_random-No.4	BnaAnng15960D
Chr.Ann_random-No.4	BnaAnng15970D
Chr.Ann_random-No.4	BnaAnng15980D
Chr.Ann_random-No.4	BnaAnng15990D
Chr.Ann_random-No.4	BnaAnng16000D
Chr.Ann_random-No.5	BnaAnng25780D
Chr.Ann_random-No.5	BnaAnng25790D
Chr.Ann_random-No.5	BnaAnng25800D
Chr.Ann_random-No.5	BnaAnng25810D
Chr.Ann_random-No.5	BnaAnng25820D
Chr.Ann_random-No.5	BnaAnng25830D
Chr.Ann_random-No.5	BnaAnng25840D
Chr.Ann_random-No.5	BnaAnng25850D
Chr.Ann_random-No.5	BnaAnng25860D
Chr.Ann_random-No.5	BnaAnng25870D
Chr.Ann_random-No.5	BnaAnng25880D
Chr.C01-No.1	BnaC01g14470D
Chr.C01-No.1	BnaC01g14480D
Chr.C01-No.1	BnaC01g14490D
Chr.C01-No.1	BnaC01g14500D
Chr.C01-No.1	BnaC01g14510D
Chr.C01-No.1	BnaC01g14520D
Chr.C01-No.1	BnaC01g14530D
Chr.C01-No.1	BnaC01g14540D
Chr.C01-No.1	BnaC01g14550D
Chr.C01-No.1	BnaC01g14560D
Chr.C01-No.1	BnaC01g14570D
Chr.C01-No.1	BnaC01g14580D
Chr.C01-No.1	BnaC01g14590D
Chr.C01-No.2	BnaC01g31300D
Chr.C01-No.2	BnaC01g31290D
Chr.C01-No.2	BnaC01g31280D
Chr.C01-No.2	BnaC01g31270D
Chr.C01-No.2	BnaC01g31260D
Chr.C01-No.2	BnaC01g31250D
Chr.C01-No.2	BnaC01g31240D
Chr.C01-No.2	BnaC01g31230D
Chr.C01-No.2	BnaC01g31220D
Chr.C02-No.1	BnaC02g13770D
Chr.C02-No.1	BnaC02g13760D
Chr.C02-No.1	BnaC02g13750D
Chr.C02-No.1	BnaC02g13740D
Chr.C02-No.1	BnaC02g13730D
Chr.C02-No.1	BnaC02g13720D
Chr.C02-No.1	BnaC02g13710D
Chr.C02-No.1	BnaC02g13700D
Chr.C02-No.2	BnaC02g14480D
Chr.C02-No.2	BnaC02g14470D
Chr.C02-No.2	BnaC02g14460D
Chr.C02-No.2	BnaC02g14450D
Chr.C02-No.2	BnaC02g14440D
Chr.C02-No.2	BnaC02g14430D
Chr.C02-No.2	BnaC02g14420D
Chr.C02-No.2	BnaC02g14410D
Chr.C02-No.2	BnaC02g14400D
Chr.C02-No.2	BnaC02g14390D
Chr.C02-No.2	BnaC02g14380D
Chr.C02-No.3	BnaC02g15130D
Chr.C02-No.3	BnaC02g15120D
Chr.C02-No.3	BnaC02g15110D
Chr.C02-No.3	BnaC02g15100D
Chr.C02-No.3	BnaC02g15090D
Chr.C02-No.3	BnaC02g15080D
Chr.C02-No.3	BnaC02g15070D
Chr.C02-No.3	BnaC02g15060D
Chr.C02-No.3	BnaC02g15050D
Chr.C02-No.3	BnaC02g15040D
Chr.C02-No.3	BnaC02g15030D
Chr.C02-No.3	BnaC02g15020D
Chr.C02-No.3	BnaC02g15010D
Chr.C02-No.3	BnaC02g15000D
Chr.C02-No.3	BnaC02g14990D
Chr.C03-No.1	BnaC03g16030D
Chr.C03-No.1	BnaC03g16040D
Chr.C03-No.1	BnaC03g16050D
Chr.C03-No.1	BnaC03g16060D
Chr.C03-No.1	BnaC03g16070D
Chr.C03-No.1	BnaC03g16080D
Chr.C03-No.1	BnaC03g16090D
Chr.C03-No.1	BnaC03g16100D
Chr.C03-No.1	BnaC03g16110D
Chr.C03-No.1	BnaC03g16120D
Chr.C03-No.1	BnaC03g16130D
Chr.C03-No.1	BnaC03g16140D
Chr.C03-No.1	BnaC03g16150D
Chr.C03-No.1	BnaC03g16160D
Chr.C03-No.2	BnaC03g21910D
Chr.C03-No.2	BnaC03g21900D
Chr.C03-No.2	BnaC03g21890D
Chr.C03-No.2	BnaC03g21880D
Chr.C03-No.2	BnaC03g21870D
Chr.C03-No.2	BnaC03g21860D
Chr.C03-No.2	BnaC03g21850D
Chr.C03-No.2	BnaC03g21840D
Chr.C03-No.2	BnaC03g21830D
Chr.C03-No.2	BnaC03g21820D
Chr.C03-No.2	BnaC03g21810D
Chr.C03-No.2	BnaC03g21800D
Chr.C03-No.2	BnaC03g21790D
Chr.C03-No.2	BnaC03g21780D
Chr.C03-No.2	BnaC03g21770D
Chr.C03-No.3	BnaC03g22140D
Chr.C03-No.3	BnaC03g22130D
Chr.C03-No.3	BnaC03g22120D
Chr.C03-No.3	BnaC03g22110D
Chr.C03-No.3	BnaC03g22100D
Chr.C03-No.3	BnaC03g22090D
Chr.C03-No.3	BnaC03g22080D
Chr.C03-No.3	BnaC03g22070D
Chr.C03-No.3	BnaC03g22060D
Chr.C03-No.3	BnaC03g22050D
Chr.C03-No.3	BnaC03g22040D
Chr.C03-No.3	BnaC03g22030D
Chr.C03-No.3	BnaC03g22020D
Chr.C03-No.3	BnaC03g22010D
Chr.C03-No.3	BnaC03g22000D
Chr.C03-No.3	BnaC03g21990D
Chr.C03-No.3	BnaC03g21980D
Chr.C03-No.3	BnaC03g21970D
Chr.C03-No.3	BnaC03g21960D
Chr.C03-No.4	BnaC03g43810D
Chr.C03-No.4	BnaC03g43800D
Chr.C03-No.4	BnaC03g43790D
Chr.C03-No.4	BnaC03g43780D
Chr.C03-No.4	BnaC03g43770D
Chr.C03-No.4	BnaC03g43760D
Chr.C03-No.4	BnaC03g43750D
Chr.C03-No.4	BnaC03g43740D
Chr.C03-No.4	BnaC03g43730D
Chr.C03-No.4	BnaC03g43720D
Chr.C03-No.4	BnaC03g43710D
Chr.C03-No.4	BnaC03g43700D
Chr.C03-No.5	BnaC03g45980D
Chr.C03-No.5	BnaC03g45990D
Chr.C03-No.5	BnaC03g46000D
Chr.C03-No.5	BnaC03g46010D
Chr.C03-No.5	BnaC03g46020D
Chr.C03-No.5	BnaC03g46030D
Chr.C03-No.5	BnaC03g46040D
Chr.C03-No.5	BnaC03g46050D
Chr.C03-No.5	BnaC03g46060D
Chr.C03-No.5	BnaC03g46070D
Chr.C03-No.5	BnaC03g46080D
Chr.C03-No.5	BnaC03g46090D
Chr.C03-No.5	BnaC03g46100D
Chr.C03-No.5	BnaC03g46110D
Chr.C03-No.5	BnaC03g46120D
Chr.C03-No.5	BnaC03g46130D
Chr.C03-No.5	BnaC03g46140D
Chr.C03-No.5	BnaC03g46150D
Chr.C03-No.5	BnaC03g46160D
Chr.C03-No.5	BnaC03g46170D
Chr.C03-No.6	BnaC03g55100D
Chr.C03-No.6	BnaC03g55090D
Chr.C03-No.7	BnaC03g56500D
Chr.C03-No.7	BnaC03g56510D
Chr.C03-No.7	BnaC03g56520D
Chr.C03-No.7	BnaC03g56530D
Chr.C03-No.7	BnaC03g56540D
Chr.C03-No.7	BnaC03g56550D
Chr.C03-No.7	BnaC03g56560D
Chr.C03-No.7	BnaC03g56570D
Chr.C03-No.7	BnaC03g56580D
Chr.C03-No.7	BnaC03g56590D
Chr.C03-No.7	BnaC03g56600D
Chr.C03-No.7	BnaC03g56610D
Chr.C03-No.7	BnaC03g56620D
Chr.C03-No.8	BnaC03g57930D
Chr.C03-No.8	BnaC03g57920D
Chr.C03-No.8	BnaC03g57910D
Chr.C03-No.8	BnaC03g57900D
Chr.C03-No.8	BnaC03g57890D
Chr.C03-No.8	BnaC03g57880D
Chr.C03-No.8	BnaC03g57870D
Chr.C03-No.8	BnaC03g57860D
Chr.C03-No.8	BnaC03g57850D
Chr.C03-No.8	BnaC03g57840D
Chr.C03-No.8	BnaC03g57830D
Chr.C03-No.8	BnaC03g57820D
Chr.C03-No.8	BnaC03g57810D
Chr.C03-No.8	BnaC03g57800D
Chr.C03_random-No.1	BnaC03g72830D
Chr.C03_random-No.1	BnaC03g72860D
Chr.C03_random-No.1	BnaC03g72870D
Chr.C03_random-No.1	BnaC03g72880D
Chr.C03_random-No.1	BnaC03g72850D
Chr.C03_random-No.1	BnaC03g72810D
Chr.C03_random-No.1	BnaC03g72840D
Chr.C03_random-No.1	BnaC03g72820D
Chr.C04-No.1	BnaC04g09420D
Chr.C04-No.1	BnaC04g09430D
Chr.C04-No.1	BnaC04g09440D
Chr.C04-No.1	BnaC04g09450D
Chr.C04-No.1	BnaC04g09460D
Chr.C04-No.1	BnaC04g09470D
Chr.C04-No.1	BnaC04g09480D
Chr.C04-No.1	BnaC04g09490D
Chr.C04-No.1	BnaC04g09500D
Chr.C04-No.1	BnaC04g09510D
Chr.C04-No.1	BnaC04g09520D
Chr.C04-No.1	BnaC04g09530D
Chr.C04-No.1	BnaC04g09540D
Chr.C04-No.1	BnaC04g09550D
Chr.C04-No.2	BnaC04g24630D
Chr.C04-No.2	BnaC04g24620D
Chr.C04-No.2	BnaC04g24610D
Chr.C04-No.2	BnaC04g24600D
Chr.C04-No.2	BnaC04g24590D
Chr.C04-No.2	BnaC04g24580D
Chr.C04-No.2	BnaC04g24570D
Chr.C04-No.2	BnaC04g24560D
Chr.C04-No.2	BnaC04g24550D
Chr.C04-No.2	BnaC04g24540D
Chr.C04-No.3	BnaC04g37710D
Chr.C04-No.3	BnaC04g37720D
Chr.C04-No.3	BnaC04g37730D
Chr.C04-No.3	BnaC04g37740D
Chr.C04-No.3	BnaC04g37750D
Chr.C04-No.3	BnaC04g37760D
Chr.C04-No.3	BnaC04g37770D
Chr.C04-No.3	BnaC04g37780D
Chr.C04-No.3	BnaC04g37790D
Chr.C04-No.3	BnaC04g37800D
Chr.C04-No.3	BnaC04g37810D
Chr.C04-No.3	BnaC04g37820D
Chr.C04-No.3	BnaC04g37830D
Chr.C04-No.3	BnaC04g37840D
Chr.C04-No.3	BnaC04g37850D
Chr.C04-No.3	BnaC04g37860D
Chr.C04-No.4	BnaC04g39180D
Chr.C04-No.4	BnaC04g39190D
Chr.C04-No.4	BnaC04g39200D
Chr.C04-No.4	BnaC04g39210D
Chr.C04-No.4	BnaC04g39220D
Chr.C04-No.4	BnaC04g39230D
Chr.C04-No.4	BnaC04g39240D
Chr.C04-No.4	BnaC04g39250D
Chr.C04-No.4	BnaC04g39260D
Chr.C04-No.4	BnaC04g39270D
Chr.C04-No.4	BnaC04g39280D
Chr.C04-No.4	BnaC04g39290D
Chr.C04-No.5	BnaC04g40780D
Chr.C04-No.5	BnaC04g40770D
Chr.C04-No.5	BnaC04g40760D
Chr.C04-No.5	BnaC04g40750D
Chr.C04-No.5	BnaC04g40740D
Chr.C04-No.5	BnaC04g40730D
Chr.C04-No.5	BnaC04g40720D
Chr.C04-No.5	BnaC04g40710D
Chr.C04-No.5	BnaC04g40700D
Chr.C04-No.5	BnaC04g40690D
Chr.C04-No.5	BnaC04g40680D
Chr.C04-No.5	BnaC04g40670D
Chr.C04-No.5	BnaC04g40660D
Chr.C04-No.5	BnaC04g40650D
Chr.C04-No.5	BnaC04g40640D
Chr.C04-No.5	BnaC04g40630D
Chr.C04-No.5	BnaC04g40620D
Chr.C04-No.5	BnaC04g40610D
Chr.C04-No.6	BnaC04g40890D
Chr.C04-No.6	BnaC04g40880D
Chr.C04-No.6	BnaC04g40870D
Chr.C04-No.6	BnaC04g40860D
Chr.C04-No.6	BnaC04g40850D
Chr.C04-No.6	BnaC04g40840D
Chr.C04-No.6	BnaC04g40830D
Chr.C04-No.6	BnaC04g40820D
Chr.C04-No.6	BnaC04g40810D
Chr.C04-No.6	BnaC04g40800D
Chr.C04-No.6	BnaC04g40790D
Chr.C04-No.7	BnaC04g43840D
Chr.C04-No.7	BnaC04g43830D
Chr.C04-No.7	BnaC04g43820D
Chr.C04-No.7	BnaC04g43810D
Chr.C04-No.7	BnaC04g43800D
Chr.C04-No.7	BnaC04g43790D
Chr.C04-No.7	BnaC04g43780D
Chr.C04-No.7	BnaC04g43770D
Chr.C04-No.7	BnaC04g43760D
Chr.C04-No.7	BnaC04g43750D
Chr.C04-No.7	BnaC04g43740D
Chr.C04-No.7	BnaC04g43730D
Chr.C04-No.7	BnaC04g43720D
Chr.C04-No.7	BnaC04g43710D
Chr.C04-No.7	BnaC04g43700D
Chr.C04-No.7	BnaC04g43690D
Chr.C04-No.7	BnaC04g43680D
Chr.C05-No.1	BnaC05g07540D
Chr.C05-No.1	BnaC05g07530D
Chr.C05-No.1	BnaC05g07520D
Chr.C05-No.1	BnaC05g07510D
Chr.C05-No.1	BnaC05g07500D
Chr.C05-No.1	BnaC05g07490D
Chr.C05-No.1	BnaC05g07480D
Chr.C05-No.1	BnaC05g07470D
Chr.C05-No.1	BnaC05g07460D
Chr.C05-No.1	BnaC05g07450D
Chr.C05-No.1	BnaC05g07440D
Chr.C05-No.1	BnaC05g07430D
Chr.C05-No.1	BnaC05g07420D
Chr.C05-No.2	BnaC05g12460D
Chr.C05-No.2	BnaC05g12450D
Chr.C05-No.2	BnaC05g12440D
Chr.C05-No.2	BnaC05g12430D
Chr.C05-No.2	BnaC05g12420D
Chr.C05-No.2	BnaC05g12410D
Chr.C05-No.2	BnaC05g12400D
Chr.C05-No.2	BnaC05g12390D
Chr.C05-No.2	BnaC05g12380D
Chr.C05-No.2	BnaC05g12370D
Chr.C05-No.2	BnaC05g12360D
Chr.C05-No.2	BnaC05g12350D
Chr.C05-No.2	BnaC05g12340D
Chr.C05-No.2	BnaC05g12330D
Chr.C05-No.2	BnaC05g12320D
Chr.C05-No.2	BnaC05g12310D
Chr.C05-No.2	BnaC05g12300D
Chr.C05-No.2	BnaC05g12290D
Chr.C05-No.2	BnaC05g12280D
Chr.C05-No.2	BnaC05g12270D
Chr.C05-No.2	BnaC05g12260D
Chr.C05-No.2	BnaC05g12250D
Chr.C05-No.3	BnaC05g19390D
Chr.C05-No.3	BnaC05g19400D
Chr.C05-No.3	BnaC05g19410D
Chr.C05-No.3	BnaC05g19420D
Chr.C05-No.3	BnaC05g19430D
Chr.C05-No.3	BnaC05g19440D
Chr.C05-No.3	BnaC05g19450D
Chr.C05-No.3	BnaC05g19460D
Chr.C05-No.3	BnaC05g19470D
Chr.C05-No.3	BnaC05g19480D
Chr.C05-No.3	BnaC05g19490D
Chr.C05-No.3	BnaC05g19500D
Chr.C05-No.3	BnaC05g19510D
Chr.C05-No.4	BnaC05g20710D
Chr.C05-No.4	BnaC05g20700D
Chr.C05-No.4	BnaC05g20690D
Chr.C05-No.5	BnaC05g20830D
Chr.C05-No.5	BnaC05g20820D
Chr.C05-No.5	BnaC05g20810D
Chr.C05-No.6	BnaC05g31510D
Chr.C05-No.6	BnaC05g31500D
Chr.C05-No.6	BnaC05g31490D
Chr.C05-No.6	BnaC05g31480D
Chr.C05-No.6	BnaC05g31470D
Chr.C05-No.6	BnaC05g31460D
Chr.C05-No.6	BnaC05g31450D
Chr.C05-No.6	BnaC05g31440D
Chr.C05-No.7	BnaC05g36750D
Chr.C05-No.7	BnaC05g36740D
Chr.C05-No.7	BnaC05g36730D
Chr.C05-No.7	BnaC05g36720D
Chr.C05-No.7	BnaC05g36710D
Chr.C05-No.7	BnaC05g36700D
Chr.C05-No.7	BnaC05g36690D
Chr.C05-No.7	BnaC05g36680D
Chr.C05-No.7	BnaC05g36670D
Chr.C05-No.7	BnaC05g36660D
Chr.C05-No.7	BnaC05g36650D
Chr.C05-No.7	BnaC05g36640D
Chr.C05-No.7	BnaC05g36630D
Chr.C05-No.7	BnaC05g36620D
Chr.C05-No.7	BnaC05g36610D
Chr.C05-No.8	BnaC05g48790D
Chr.C05-No.8	BnaC05g48800D
Chr.C05-No.8	BnaC05g48810D
Chr.C05-No.8	BnaC05g48820D
Chr.C05-No.8	BnaC05g48830D
Chr.C05-No.8	BnaC05g48840D
Chr.C05-No.8	BnaC05g48850D
Chr.C05-No.8	BnaC05g48860D
Chr.C05-No.8	BnaC05g48870D
Chr.C05-No.8	BnaC05g48880D
Chr.C05-No.8	BnaC05g48890D
Chr.C05-No.8	BnaC05g48900D
Chr.C05-No.8	BnaC05g48910D
Chr.C05-No.8	BnaC05g48920D
Chr.C05-No.8	BnaC05g48930D
Chr.C05-No.8	BnaC05g48940D
Chr.C05-No.8	BnaC05g48950D
Chr.C06-No.1	BnaC06g00190D
Chr.C06-No.1	BnaC06g00200D
Chr.C06-No.1	BnaC06g00210D
Chr.C06-No.1	BnaC06g00220D
Chr.C06-No.1	BnaC06g00230D
Chr.C06-No.1	BnaC06g00240D
Chr.C06-No.2	BnaC06g00660D
Chr.C06-No.2	BnaC06g00670D
Chr.C06-No.4	BnaC06g16410D
Chr.C06-No.4	BnaC06g16420D
Chr.C06-No.4	BnaC06g16430D
Chr.C06-No.4	BnaC06g16440D
Chr.C06-No.4	BnaC06g16450D
Chr.C06-No.4	BnaC06g16460D
Chr.C06-No.4	BnaC06g16470D
Chr.C06-No.4	BnaC06g16480D
Chr.C06-No.4	BnaC06g16490D
Chr.C06-No.4	BnaC06g16500D
Chr.C06-No.4	BnaC06g16510D
Chr.C06-No.4	BnaC06g16520D
Chr.C06-No.4	BnaC06g16530D
Chr.C06-No.4	BnaC06g16540D
Chr.C06-No.5	BnaC06g36050D
Chr.C06-No.5	BnaC06g36060D
Chr.C06-No.5	BnaC06g36070D
Chr.C06-No.5	BnaC06g36080D
Chr.C06-No.5	BnaC06g36090D
Chr.C06-No.5	BnaC06g36100D
Chr.C06-No.5	BnaC06g36110D
Chr.C06-No.5	BnaC06g36120D
Chr.C06-No.5	BnaC06g36130D
Chr.C06-No.5	BnaC06g36140D
Chr.C06-No.5	BnaC06g36150D
Chr.C06-No.5	BnaC06g36160D
Chr.C06-No.5	BnaC06g36170D
Chr.C06-No.5	BnaC06g36180D
Chr.C06-No.5	BnaC06g36190D
Chr.C06-No.5	BnaC06g36200D
Chr.C06-No.5	BnaC06g36210D
Chr.C07-No.1	BnaC07g00530D
Chr.C07-No.1	BnaC07g00520D
Chr.C07-No.1	BnaC07g00510D
Chr.C07-No.1	BnaC07g00500D
Chr.C07-No.1	BnaC07g00490D
Chr.C07-No.1	BnaC07g00480D
Chr.C07-No.1	BnaC07g00470D
Chr.C07-No.1	BnaC07g00460D
Chr.C07-No.1	BnaC07g00450D
Chr.C07-No.1	BnaC07g00440D
Chr.C07-No.1	BnaC07g00430D
Chr.C07-No.1	BnaC07g00420D
Chr.C07-No.1	BnaC07g00410D
Chr.C07-No.1	BnaC07g00400D
Chr.C07-No.1	BnaC07g00390D
Chr.C07-No.1	BnaC07g00380D
Chr.C07-No.1	BnaC07g00370D
Chr.C07-No.1	BnaC07g00360D
Chr.C07-No.1	BnaC07g00350D
Chr.C07-No.1	BnaC07g00340D
Chr.C07-No.1	BnaC07g00330D
Chr.C07-No.1	BnaC07g00320D
Chr.C07-No.2	BnaC07g03620D
Chr.C07-No.2	BnaC07g03610D
Chr.C07-No.2	BnaC07g03600D
Chr.C07-No.2	BnaC07g03590D
Chr.C07-No.2	BnaC07g03580D
Chr.C07-No.2	BnaC07g03570D
Chr.C07-No.2	BnaC07g03560D
Chr.C07-No.2	BnaC07g03550D
Chr.C07-No.2	BnaC07g03540D
Chr.C07-No.2	BnaC07g03530D
Chr.C07-No.2	BnaC07g03520D
Chr.C07-No.2	BnaC07g03510D
Chr.C07-No.2	BnaC07g03500D
Chr.C07-No.3	BnaC07g03710D
Chr.C07-No.3	BnaC07g03700D
Chr.C07-No.3	BnaC07g03690D
Chr.C07-No.3	BnaC07g03680D
Chr.C07-No.3	BnaC07g03670D
Chr.C07-No.4	BnaC07g03810D
Chr.C07-No.4	BnaC07g03800D
Chr.C07-No.4	BnaC07g03790D
Chr.C07-No.4	BnaC07g03780D
Chr.C07-No.4	BnaC07g03770D
Chr.C07-No.4	BnaC07g03760D
Chr.C07-No.4	BnaC07g03820D
Chr.C07-No.5	BnaC07g08450D
Chr.C07-No.5	BnaC07g08440D
Chr.C07-No.5	BnaC07g08430D
Chr.C07-No.5	BnaC07g08420D
Chr.C07-No.5	BnaC07g08410D
Chr.C07-No.5	BnaC07g08400D
Chr.C07-No.5	BnaC07g08390D
Chr.C07-No.5	BnaC07g08380D
Chr.C07-No.6	BnaC07g08770D
Chr.C07-No.6	BnaC07g08760D
Chr.C07-No.6	BnaC07g08750D
Chr.C07-No.6	BnaC07g08740D
Chr.C07-No.6	BnaC07g08730D
Chr.C07-No.6	BnaC07g08720D
Chr.C07-No.6	BnaC07g08710D
Chr.C07-No.7	BnaC07g28110D
Chr.C07-No.7	BnaC07g28100D
Chr.C07-No.7	BnaC07g28090D
Chr.C07-No.7	BnaC07g28080D
Chr.C07-No.7	BnaC07g28070D
Chr.C07-No.7	BnaC07g28060D
Chr.C07-No.7	BnaC07g28050D
Chr.C07-No.7	BnaC07g28040D
Chr.C07-No.7	BnaC07g28030D
Chr.C07-No.7	BnaC07g28020D
Chr.C07-No.7	BnaC07g28010D
Chr.C07-No.7	BnaC07g28000D
Chr.C07-No.7	BnaC07g27990D
Chr.C07-No.7	BnaC07g27980D
Chr.C07-No.7	BnaC07g27970D
Chr.C07-No.7	BnaC07g27960D
Chr.C07-No.7	BnaC07g27950D
Chr.C07-No.7	BnaC07g27940D
Chr.C07-No.7	BnaC07g27930D
Chr.C07-No.7	BnaC07g27920D
Chr.C07-No.8	BnaC07g31400D
Chr.C07-No.8	BnaC07g31390D
Chr.C07-No.8	BnaC07g31380D
Chr.C07-No.8	BnaC07g31370D
Chr.C07-No.8	BnaC07g31360D
Chr.C07-No.8	BnaC07g31350D
Chr.C07-No.8	BnaC07g31340D
Chr.C07-No.8	BnaC07g31330D
Chr.C07-No.8	BnaC07g31320D
Chr.C07-No.8	BnaC07g31310D
Chr.C07-No.8	BnaC07g31300D
Chr.C07-No.8	BnaC07g31290D
Chr.C07-No.8	BnaC07g31280D
Chr.C07-No.8	BnaC07g31270D
Chr.C07-No.8	BnaC07g31260D
Chr.C07-No.8	BnaC07g31250D
Chr.C07-No.8	BnaC07g31240D
Chr.C07-No.8	BnaC07g31230D
Chr.C07-No.8	BnaC07g31220D
Chr.C07-No.8	BnaC07g31210D
Chr.C07-No.8	BnaC07g31200D
Chr.C07-No.8	BnaC07g31190D
Chr.C07-No.9	BnaC07g32470D
Chr.C07-No.9	BnaC07g32480D
Chr.C07-No.9	BnaC07g32490D
Chr.C07-No.9	BnaC07g32500D
Chr.C07-No.9	BnaC07g32510D
Chr.C07-No.9	BnaC07g32520D
Chr.C07-No.9	BnaC07g32530D
Chr.C07-No.9	BnaC07g32540D
Chr.C07-No.9	BnaC07g32550D
Chr.C07-No.9	BnaC07g32560D
Chr.C07-No.9	BnaC07g32570D
Chr.C07-No.9	BnaC07g32580D
Chr.C07-No.9	BnaC07g32590D
Chr.C07-No.9	BnaC07g32600D
Chr.C07-No.9	BnaC07g32610D
Chr.C07-No.9	BnaC07g32620D
Chr.C07-No.9	BnaC07g32630D
Chr.C07-No.9	BnaC07g32640D
Chr.C07-No.9	BnaC07g32650D
Chr.C07-No.9	BnaC07g32660D
Chr.C07-No.9	BnaC07g32670D
Chr.C07-No.10	BnaC07g34440D
Chr.C07-No.10	BnaC07g34430D
Chr.C07-No.10	BnaC07g34420D
Chr.C07-No.10	BnaC07g34410D
Chr.C07-No.10	BnaC07g34400D
Chr.C07-No.10	BnaC07g34390D
Chr.C07-No.10	BnaC07g34380D
Chr.C07-No.10	BnaC07g34370D
Chr.C07-No.10	BnaC07g34360D
Chr.C07-No.10	BnaC07g34350D
Chr.C07-No.10	BnaC07g34340D
Chr.C07-No.10	BnaC07g34330D
Chr.C07-No.10	BnaC07g34320D
Chr.C07-No.10	BnaC07g34310D
Chr.C07-No.10	BnaC07g34300D
Chr.C07-No.10	BnaC07g34290D
Chr.C07-No.10	BnaC07g34280D
Chr.C07-No.10	BnaC07g34270D
Chr.C07-No.10	BnaC07g34260D
Chr.C07-No.10	BnaC07g34250D
Chr.C07-No.10	BnaC07g34240D
Chr.C07-No.10	BnaC07g34230D
Chr.C07-No.10	BnaC07g34220D
Chr.C07-No.10	BnaC07g34210D
Chr.C07-No.10	BnaC07g34200D
Chr.C07-No.10	BnaC07g34190D
Chr.C07-No.10	BnaC07g34180D
Chr.C07-No.10	BnaC07g34170D
Chr.C08-No.1	BnaC08g02010D
Chr.C08-No.1	BnaC08g02000D
Chr.C08-No.1	BnaC08g01990D
Chr.C08-No.1	BnaC08g01980D
Chr.C08-No.1	BnaC08g01970D
Chr.C08-No.1	BnaC08g01960D
Chr.C08-No.2	BnaC08g03090D
Chr.C08-No.2	BnaC08g03100D
Chr.C08-No.2	BnaC08g03110D
Chr.C08-No.2	BnaC08g03120D
Chr.C08-No.3	BnaC08g08450D
Chr.C08-No.3	BnaC08g08440D
Chr.C08-No.3	BnaC08g08430D
Chr.C08-No.3	BnaC08g08420D
Chr.C08-No.3	BnaC08g08410D
Chr.C08-No.4	BnaC08g10520D
Chr.C08-No.4	BnaC08g10510D
Chr.C08-No.4	BnaC08g10500D
Chr.C08-No.4	BnaC08g10480D
Chr.C08-No.4	BnaC08g10490D
Chr.C08-No.5	BnaC08g12690D
Chr.C08-No.5	BnaC08g12700D
Chr.C08-No.5	BnaC08g12710D
Chr.C08-No.5	BnaC08g12720D
Chr.C08-No.5	BnaC08g12730D
Chr.C08-No.5	BnaC08g12740D
Chr.C08-No.5	BnaC08g12750D
Chr.C08-No.5	BnaC08g12760D
Chr.C08-No.5	BnaC08g12770D
Chr.C08-No.5	BnaC08g12780D
Chr.C08-No.5	BnaC08g12790D
Chr.C08-No.5	BnaC08g12800D
Chr.C08-No.5	BnaC08g12810D
Chr.C08-No.6	BnaC08g24470D
Chr.C08-No.6	BnaC08g24460D
Chr.C08-No.6	BnaC08g24450D
Chr.C08-No.6	BnaC08g24440D
Chr.C08-No.6	BnaC08g24430D
Chr.C08-No.6	BnaC08g24420D
Chr.C08-No.6	BnaC08g24410D
Chr.C08-No.6	BnaC08g24400D
Chr.C08-No.6	BnaC08g24390D
Chr.C08-No.6	BnaC08g24380D
Chr.C08_random-No.1	BnaC08g49140D
Chr.C08_random-No.1	BnaC08g49150D
Chr.C08_random-No.1	BnaC08g49160D
Chr.C08_random-No.1	BnaC08g49170D
Chr.C08_random-No.1	BnaC08g49180D
Chr.C08_random-No.1	BnaC08g49190D
Chr.C08_random-No.1	BnaC08g49090D
Chr.C08_random-No.1	BnaC08g49100D
Chr.C08_random-No.1	BnaC08g49110D
Chr.C08_random-No.1	BnaC08g49120D
Chr.C08_random-No.1	BnaC08g49130D
Chr.C08_random-No.2	BnaC08g49880D
Chr.C08_random-No.2	BnaC08g49890D
Chr.C08_random-No.2	BnaC08g49900D
Chr.C08_random-No.2	BnaC08g49910D
Chr.C08_random-No.2	BnaC08g49920D
Chr.C08_random-No.2	BnaC08g49930D
Chr.C08_random-No.2	BnaC08g49940D
Chr.C08_random-No.2	BnaC08g49950D
Chr.C08_random-No.2	BnaC08g49960D
Chr.C08_random-No.2	BnaC08g49970D
Chr.C08_random-No.2	BnaC08g49980D
Chr.C08_random-No.2	BnaC08g50070D
Chr.C08_random-No.2	BnaC08g50080D
Chr.C08_random-No.2	BnaC08g50090D
Chr.C08_random-No.2	BnaC08g50100D
Chr.C08_random-No.2	BnaC08g50110D
Chr.C08_random-No.2	BnaC08g50120D
Chr.C08_random-No.2	BnaC08g50130D
Chr.C08_random-No.2	BnaC08g50140D
Chr.C08_random-No.2	BnaC08g49990D
Chr.C08_random-No.2	BnaC08g50000D
Chr.C08_random-No.2	BnaC08g50010D
Chr.C08_random-No.2	BnaC08g50020D
Chr.C08_random-No.2	BnaC08g50030D
Chr.C08_random-No.2	BnaC08g50040D
Chr.C08_random-No.2	BnaC08g50050D
Chr.C08_random-No.2	BnaC08g50060D
Chr.C09-No.1	BnaC09g01970D
Chr.C09-No.1	BnaC09g01960D
Chr.C09-No.1	BnaC09g01950D
Chr.C09-No.1	BnaC09g01940D
Chr.C09-No.1	BnaC09g01930D
Chr.C09-No.1	BnaC09g01920D
Chr.C09-No.1	BnaC09g01910D
Chr.C09-No.1	BnaC09g01900D
Chr.C09-No.1	BnaC09g01890D
Chr.C09-No.1	BnaC09g01880D
Chr.C09-No.1	BnaC09g01870D
Chr.C09-No.1	BnaC09g01860D
Chr.C09-No.1	BnaC09g01850D
Chr.C09-No.1	BnaC09g01840D
Chr.C09-No.1	BnaC09g01830D
Chr.C09-No.2	BnaC09g06340D
Chr.C09-No.2	BnaC09g06350D
Chr.C09-No.2	BnaC09g06360D
Chr.C09-No.2	BnaC09g06370D
Chr.C09-No.2	BnaC09g06380D
Chr.C09-No.2	BnaC09g06390D
Chr.C09-No.2	BnaC09g06400D
Chr.C09-No.2	BnaC09g06410D
Chr.C09-No.2	BnaC09g06420D
Chr.C09-No.2	BnaC09g06430D
Chr.C09-No.2	BnaC09g06440D
Chr.C09-No.2	BnaC09g06450D
Chr.C09-No.3	BnaC09g12080D
Chr.C09-No.3	BnaC09g12070D
Chr.C09-No.3	BnaC09g12060D
Chr.C09-No.3	BnaC09g12050D
Chr.C09-No.3	BnaC09g12040D
Chr.C09-No.4	BnaC09g25690D
Chr.C09-No.4	BnaC09g25680D
Chr.C09-No.4	BnaC09g25670D
Chr.C09-No.4	BnaC09g25660D
Chr.C09-No.4	BnaC09g25650D
Chr.C09-No.4	BnaC09g25640D
Chr.C09-No.4	BnaC09g25630D
Chr.C09-No.4	BnaC09g25620D
Chr.C09-No.5	BnaC09g32290D
Chr.C09-No.5	BnaC09g32280D
Chr.C09-No.5	BnaC09g32270D
Chr.C09-No.5	BnaC09g32260D
Chr.C09-No.5	BnaC09g32250D
Chr.C09-No.5	BnaC09g32240D
Chr.C09-No.5	BnaC09g32230D
Chr.C09-No.5	BnaC09g32220D
Chr.C09-No.5	BnaC09g32210D
Chr.C09-No.6	BnaC09g33740D
Chr.C09-No.6	BnaC09g33730D
Chr.C09-No.6	BnaC09g33720D
Chr.C09-No.6	BnaC09g33710D
Chr.C09-No.6	BnaC09g33700D
Chr.C09-No.6	BnaC09g33690D
Chr.C09-No.6	BnaC09g33680D
Chr.C09-No.6	BnaC09g33670D
Chr.C09-No.6	BnaC09g33660D
Chr.C09-No.6	BnaC09g33650D
Chr.C09-No.6	BnaC09g33640D
Chr.C09-No.6	BnaC09g33630D
Chr.C09-No.7	BnaC09g42100D
Chr.C09-No.7	BnaC09g42090D
Chr.C09-No.7	BnaC09g42080D
Chr.C09-No.7	BnaC09g42070D
Chr.C09-No.7	BnaC09g42060D
Chr.C09-No.7	BnaC09g42050D
Chr.C09-No.7	BnaC09g42040D
Chr.C09-No.7	BnaC09g42030D
Chr.C09-No.7	BnaC09g42020D
Chr.C09-No.7	BnaC09g42010D
Chr.C09-No.7	BnaC09g42000D
Chr.C09-No.7	BnaC09g41990D
Chr.C09-No.7	BnaC09g41980D
Chr.C09-No.7	BnaC09g41970D
Chr.C09-No.7	BnaC09g41960D
Chr.C09-No.7	BnaC09g41950D
Chr.C09-No.7	BnaC09g41940D
Chr.C09-No.7	BnaC09g41930D
Chr.C09-No.7	BnaC09g41920D
Chr.C09-No.7	BnaC09g41910D
Chr.C09-No.7	BnaC09g41900D
Chr.C09-No.7	BnaC09g41890D
Chr.C09-No.7	BnaC09g41880D
Chr.Cnn_random-No.1	BnaCnng38950D
Chr.Cnn_random-No.1	BnaCnng38960D
Chr.Cnn_random-No.1	BnaCnng38970D
Chr.Cnn_random-No.1	BnaCnng38980D
Chr.Cnn_random-No.1	BnaCnng38990D
Chr.Cnn_random-No.1	BnaCnng39000D
Chr.Cnn_random-No.1	BnaCnng39010D
Chr.Cnn_random-No.1	BnaCnng39020D
Chr.Cnn_random-No.1	BnaCnng39030D
Chr.Cnn_random-No.1	BnaCnng39040D
Chr.Cnn_random-No.1	BnaCnng39050D
Chr.Cnn_random-No.2	BnaCnng47060D
Chr.Cnn_random-No.2	BnaCnng47070D
Chr.Cnn_random-No.2	BnaCnng47080D
Chr.Cnn_random-No.2	BnaCnng47090D
Chr.Cnn_random-No.2	BnaCnng47100D
Chr.Cnn_random-No.2	BnaCnng47110D
Chr.Cnn_random-No.2	BnaCnng47120D
Chr.Cnn_random-No.2	BnaCnng47130D
Chr.Cnn_random-No.2	BnaCnng47140D
Chr.Cnn_random-No.2	BnaCnng47150D
Chr.Cnn_random-No.2	BnaCnng47160D
Chr.Cnn_random-No.2	BnaCnng47170D
Chr.Cnn_random-No.2	BnaCnng47180D
Chr.Cnn_random-No.2	BnaCnng47190D
Chr.Cnn_random-No.2	BnaCnng47200D
Chr.Cnn_random-No.3	BnaCnng51110D
Chr.Cnn_random-No.3	BnaCnng51120D
Chr.Cnn_random-No.3	BnaCnng51130D
Chr.Cnn_random-No.3	BnaCnng51140D
Chr.Cnn_random-No.3	BnaCnng51150D
Chr.Cnn_random-No.3	BnaCnng51160D
Chr.Cnn_random-No.3	BnaCnng51170D
Chr.Cnn_random-No.3	BnaCnng51180D
Chr.Cnn_random-No.3	BnaCnng51190D
Chr.Cnn_random-No.4	BnaCnng56630D
Chr.Cnn_random-No.4	BnaCnng56640D
Chr.Cnn_random-No.4	BnaCnng56650D
Chr.Cnn_random-No.4	BnaCnng56660D
Chr.Cnn_random-No.4	BnaCnng56670D
Chr.Cnn_random-No.4	BnaCnng56680D
Chr.Cnn_random-No.4	BnaCnng56690D
Chr.Cnn_random-No.4	BnaCnng56700D
Chr.Cnn_random-No.4	BnaCnng56710D
Chr.Cnn_random-No.5	BnaCnng62370D
Chr.Cnn_random-No.5	BnaCnng62380D
Chr.Cnn_random-No.5	BnaCnng62390D
Chr.Cnn_random-No.5	BnaCnng62400D
Chr.Cnn_random-No.5	BnaCnng62410D
Chr.Cnn_random-No.5	BnaCnng62420D
Chr.Cnn_random-No.5	BnaCnng62430D
Chr.Cnn_random-No.5	BnaCnng62440D
Chr.Cnn_random-No.5	BnaCnng62450D
Chr.Cnn_random-No.5	BnaCnng62460D
Chr.Cnn_random-No.5	BnaCnng62470D
Chr.Cnn_random-No.5	BnaCnng62480D
Chr.Cnn_random-No.5	BnaCnng62490D
Chr.Cnn_random-No.5	BnaCnng62500D
Chr.Cnn_random-No.6	BnaCnng68360D
Chr.Cnn_random-No.6	BnaCnng68370D
Chr.Cnn_random-No.6	BnaCnng68380D
Chr.Cnn_random-No.6	BnaCnng68390D
Chr.Cnn_random-No.6	BnaCnng68400D
Chr.Cnn_random-No.6	BnaCnng68410D
Chr.Cnn_random-No.6	BnaCnng68420D
Chr.Cnn_random-No.6	BnaCnng68430D
Chr.Cnn_random-No.6	BnaCnng68440D
Chr.Cnn_random-No.6	BnaCnng68450D
Chr.Cnn_random-No.6	BnaCnng68460D
Chr.Cnn_random-No.6	BnaCnng68470D
Chr.Cnn_random-No.6	BnaCnng68480D
Chr.Cnn_random-No.6	BnaCnng68490D
Chr.Unn_random-No.1	BnaUnng00420D
Chr.Unn_random-No.1	BnaUnng00430D
Chr.Unn_random-No.1	BnaUnng00440D
Chr.Unn_random-No.1	BnaUnng00450D
Chr.Unn_random-No.1	BnaUnng00460D
Chr.Unn_random-No.1	BnaUnng00470D
Chr.Unn_random-No.1	BnaUnng00480D
Chr.Unn_random-No.1	BnaUnng00490D
Chr.Unn_random-No.1	BnaUnng00500D
Chr.Unn_random-No.1	BnaUnng00510D
Chr.Unn_random-No.1	BnaUnng00520D
Chr.Unn_random-No.1	BnaUnng00530D
Chr.Unn_random-No.1	BnaUnng00540D
Chr.Unn_random-No.2	BnaUnng01490D
Chr.Unn_random-No.2	BnaUnng01500D
Chr.Unn_random-No.2	BnaUnng01510D
Chr.Unn_random-No.2	BnaUnng01520D
Chr.Unn_random-No.2	BnaUnng01530D
Chr.Unn_random-No.2	BnaUnng01540D
Chr.Unn_random-No.2	BnaUnng01550D
Chr.Unn_random-No.2	BnaUnng01560D
Chr.Unn_random-No.3	BnaUnng04060D
Chr.Unn_random-No.3	BnaUnng04070D
Chr.Unn_random-No.3	BnaUnng04080D
Chr.Unn_random-No.3	BnaUnng04090D
Chr.Unn_random-No.3	BnaUnng04100D
Chr.Unn_random-No.3	BnaUnng04110D
Chr.Unn_random-No.3	BnaUnng04120D
