# Supplementary material for: Prediction of heterosis in the recent rapeseed (Brassica napus) polyploid by pairing parental nucleotide sequences
Source: PLoS Genet. 2021 Nov 4;17(11):e1009879. doi: 10.1371/journal.pgen.1009879 (PMC8608326; doi:10.1371/journal.pgen.1009879)
Supplement: S21 Table — (XLSX) [file pgen.1009879.s028.xlsx]

## Sheet: S21_Table
S21 Table. Analyses of variances of predictabillity from 6 x 2 x2 x 5 factorial design with six traits, two heteroses (HPH and MPH), two models( GBLUP and LASSO) and five methods (GBLUP_A, GBLUP_AD, LASSO_1Mb, LASSO_500Kb, LASSO_100Kb).
	Df	Sum Sq	Mean Sq	F value	P value
Traits	5	6.134	1.227	3975.2	<0.0000000000000002	***
Heterosis	1	1.377	1.377	4460.66	<0.0000000000000002	***
Models	1	26.731	26.731	86614.4	<0.0000000000000002	***
Methods	4	0.973	0.243	788.254	<0.0000000000000002	***
Traits:Heterosis	5	1.831	0.366	1186.49	<0.0000000000000002	***
Traits:Models	5	0.496	0.099	321.283	<0.0000000000000002	***
Heterosis:Models	1	0.148	0.148	479.34	<0.0000000000000002	***
Traits:Methods	20	0.52	0.026	84.289	<0.0000000000000002	***
Heterosis:Methods	4	0.012	0.003	9.458	1.32e-07	***
Traits:Heterosis:Models	5	0.167	0.033	108.185	<0.0000000000000002	***
Traits:Heterosis:Methods	20	0.435	0.022	70.435	<0.0000000000000002	***
Residuals	3888	1.2	0
Note: Significant codes: ‘***’: <0.001; ‘*’: <0.05;
