# Supplementary material for: Prediction of heterosis in the recent rapeseed (Brassica napus) polyploid by pairing parental nucleotide sequences
Source: PLoS Genet. 2021 Nov 4;17(11):e1009879. doi: 10.1371/journal.pgen.1009879 (PMC8608326; doi:10.1371/journal.pgen.1009879)
Supplement: S22 Table — (XLSX) [file pgen.1009879.s029.xlsx]

## Sheet: S22_Table
S22 Table. Comparison of the predictability for heterosis among test population performed by LASSO using different windows drawn from tenfold cross-validation
Heterosis\Traits	GY	TSW	NSS	NSP	NBP	PH
HPH	0.65	0.64	0.52	0.66	0.68	0.84
MPH	0.41	0.61	0.62	0.51	0.36	0.77
Notes: PH, plant height; NBP, number of branches per plant; NSS, number of seeds per silique; NSP, number of siliques per plant; TSW, thousand-seed weight; GY, grain yield.
